# Supplementary material for: Combined metallomics and metabolomics reveal impact of metal homeostasis on biological pathways in C. elegans
Source: Anal Bioanal Chem. 2026 Jan 9;418(5):1471–85. doi: 10.1007/s00216-025-06306-z (PMC12909348; doi:10.1007/s00216-025-06306-z)
Supplement: Supplementary file 2 — Supplementary Material 2 (XLSX 4.02 MB) [file 216_2025_6306_MOESM2_ESM.xlsx]

## Sheet: NA30
mean	ID	B_C_01_01_000001.ascii	B_C_02_01_000001.ascii	B_C_03_01_000001.ascii	B_C_04_01_000001.ascii	B_C_05_01_000001.ascii	B_C_06_01_000001.ascii	B_C_07_01_000001.ascii	B_C_08_01_000001.ascii	B_C_09_01_000001.ascii	B_C_10_01_000001.ascii	B_Fe_01_01_000001.ascii	B_Fe_02_01_000001.ascii	B_Fe_03_01_000001.ascii	B_Fe_04_01_000002.ascii	B_Fe_05_01_000001.ascii	B_Fe_06_01_000001.ascii	B_Fe_07_01_000001.ascii	B_Fe_08_01_000001.ascii	B_Fe_09_01_000001.ascii	B_Fe_10_01_000002.ascii	B_Mn_01_01_000001.ascii	B_Mn_02_01_000001.ascii	B_Mn_03_01_000001.ascii	B_Mn_04_01_000001.ascii	B_Mn_05_01_000001.ascii	B_Mn_06_01_000001.ascii	B_Mn_07_01_000001.ascii	B_Mn_08_01_000001.ascii	B_Mn_09_01_000001.ascii	B_Mn_10_01_000001.ascii	B_Zn_01_01_000001.ascii	B_Zn_02_01_000001.ascii	B_Zn_03_01_000001.ascii	B_Zn_04_01_000001.ascii	B_Zn_05_01_000001.ascii	B_Zn_06_01_000001.ascii	B_Zn_07_01_000001.ascii	B_Zn_08_01_000001.ascii	B_Zn_09_01_000001.ascii	B_Zn_10_01_000001.ascii
Group	0	Control	Control	Control	Control	Control	Control	Control	Control	Control	Control	iron	iron	iron	iron	iron	iron	iron	iron	iron	iron	manganese	manganese	manganese	manganese	manganese	manganese	manganese	manganese	manganese	manganese	zinc	zinc	zinc	zinc	zinc	zinc	zinc	zinc	zinc	zinc
117.019	1	6085988	6516250	6931382	8138513	6973113	6667850	6270852	5906184	6900105	6313810	7208190	6937685	6281179	8178297	7964507	7942332	7878008	6667120	7414369	8692325	7981207	7060851	7021411	7522256	6882876	6276671	6687839	6766767	6691425	6427981	6027779	5002021	4699689	6345343	4933942	5561875	5861453	6708872	5710015	5067311
122.025	2	NA	3159088	3821599	3748578	4162877	3125816	3496109	4055242	3553459	3685688	NA	2717383	2998179	NA	2700981	3017534	NA	3021795	3289354	2761994	4235210	4687880	4557823	4279148	5266653	7573283	4024463	4610237	3270833	4384550	4371029	4619200	3905239	5138435	3911852	5187535	4595741	4679301	5341468	4935170
128.035	3	5576706	7256904	6323128	6097376	6570527	4968438	6196198	5895100	5923949	5931668	4971795	5656553	5035607	6519856	5174095	6059937	7050020	5887701	5235748	5188352	7125660	6797660	6986540	6937368	6908941	7332518	5649534	6125032	6862255	6526766	4986023	4019945	3068302	4596646	4367473	4796522	4430780	5582595	4359416	4735715
130.087	4	4049937	3932885	3992197	3452529	4479279	4013701	4629237	3149258	5027644	4197991	4208739	3804791	4830379	3440642	4671902	5105519	2858421	4902437	4638706	3322158	4000941	3978282	3413946	4361959	5095455	5435126	4460366	2943449	4270848	3447038	4534005	4525626	NA	3855542	3590657	5211258	4383051	4001358	5093383	4613811
132.03	5	2508335	3241108	3375844	NA	2594572	2901731	3364371	3807144	2882105	3609346	2983456	NA	2662278	3064670	NA	2464301	2892818	3035330	3904016	3008077	NA	3060872	2897432	4069380	3251099	2885843	2668491	2495798	3836508	3168187	3035027	2644407	NA	2806099	3331614	3108503	3531497	3521774	3261668	3717136
145.062	9	9572360	11615724	10068304	12066166	10735049	12935040	11725200	10697753	8766291	12701709	5929611	8493317	7269011	8580842	9323509	9049723	7717698	8030849	9407545	6553988	12346910	15088680	13821293	17276594	15147097	15894284	14675839	12696978	11606215	10494834	4641029	5608037	4818348	8038285	5290186	8639813	7802236	6604587	5597262	5648530
146.046	10	96476400	129395176	107342416	123194696	115064232	123481448	106581376	112860176	93182784	117517784	59260772	87645432	73042256	84815800	99871456	99502704	89231128	83820136	85355320	71524984	126041584	129309208	120351592	140356768	142096944	127445744	123579752	121040232	104504992	115879760	53648248	68072768	56267292	84819056	54372264	90593840	76098144	74270008	72371256	71078776
147.03	11	14137590	20972556	17073774	19431234	16628143	14802289	14578570	14979620	12728653	16694715	9832545	13921039	10883374	12537260	14673133	14579844	13309711	11042408	12121941	11238022	14615523	14537774	15314818	14609063	15995425	14595825	12992364	11310947	11445395	14241099	6379663	8369468	6015020	9483634	7461802	8998459	8024169	10211169	7830850	8212090
148.044	12	NA	2494561	3347904	3478630	2951138	2672362	3014601	2727404	2582219	2489551	NA	NA	NA	NA	NA	2814411	NA	NA	2793062	NA	2962948	3777267	3871441	4062947	3994436	5041444	3586723	3072012	NA	2603000	2696151	NA	NA	NA	NA	NA	3029024	2510465	2484221	NA
151.026	13	3957866	5294072	3652050	4606051	4626960	5200875	4853147	4684252	4615901	4085912	2823709	3455173	3523932	3634104	3743866	3411898	2874807	3167818	4244277	2632363	4432887	3536603	3519702	4923181	4567485	4633937	4352223	3958677	3633334	4321936	NA	2685180	NA	2923601	NA	2641093	NA	NA	2945859	NA
154.062	14	14877381	16447164	14996754	16054393	18021724	17568078	17023376	15644789	15588180	16708723	10288329	13790554	14581133	14118587	14856939	13795537	13291602	13492248	14995440	11617970	16133378	15230571	14129159	18280602	15091534	13105309	16702778	17053882	14567885	15265475	10063325	13201070	8978510	12845084	10885949	16246327	12312115	13410418	12343851	13955376
160.062	18	44774336	50301600	44796656	50565856	50121788	47772768	46310600	47033340	41368212	49418840	43392352	49437908	49716500	54592756	56267288	52527700	53195972	49065208	48577472	44395028	56210260	56947172	50693064	57095104	56385452	48025984	51266620	53556036	49716276	49122668	34155356	37976920	28346788	42461944	36093440	37847412	37689644	43452092	36451140	34458140
161.046	19	2963617	2825511	NA	NA	3539610	2745925	NA	2534517	NA	2680715	NA	2577484	2470581	NA	NA	NA	NA	NA	3117636	2547975	NA	3141722	NA	NA	2624883	NA	2752926	NA	NA	2932157	NA	2858282	NA	NA	NA	2493665	NA	NA	NA	NA
164.072	20	20911586	20605286	17178040	20931740	20432464	23718552	21437204	19155590	20849906	21468092	16597825	19970898	19837488	19711632	21679200	21549276	16483975	17833740	20741754	17657988	22399234	22022246	20260476	26006020	21726564	25509784	22197862	22492442	18425330	19041108	14378463	16627014	12231691	17490186	15965176	17125328	17499980	18604496	18304380	19787830
165.979	21	NA	NA	NA	NA	NA	NA	4211250	3779777	4132120	4937321	NA	NA	NA	NA	NA	NA	NA	NA	NA	NA	2679893	NA	NA	NA	NA	NA	2672500	3309055	2990793	NA	3065622	4053561	NA	3238026	4022508	4646138	4626771	4317006	4326543	4710973
167.021	22	183635152	207473872	188140848	209947456	205917488	182816160	176786976	183422400	178719760	197937696	161984000	187403904	190549088	198806816	198642544	207359008	195415344	176705008	174624224	185797552	196529056	181980064	194514400	173903120	194316304	178539136	169102688	181849040	180915344	188681760	151530768	171314192	120720176	161917936	145116880	149179120	150809152	184504688	151481472	145394464
168.018	23	3552407	3386307	2478748	NA	3193853	NA	2899578	3618729	3538923	3105978	NA	3267172	3642597	3962819	3802173	2969600	3483620	3190712	3365836	2823564	3986510	2513927	3290957	3002852	3397049	NA	2614827	3106444	3305543	3547861	NA	2490197	NA	2859571	NA	2869457	2863235	2875772	2807371	NA
168.043	24	4120240	4120541	4449589	4806155	4387861	4983683	4002834	5285827	3846660	4232913	4368594	3912829	4099323	4804570	5379414	5280793	3989244	5403089	5255141	4475301	5789542	6726048	4834023	5853949	6533585	4226917	6427972	5980068	5441886	4519149	4297233	4247021	3021602	5460940	3736736	4968170	3841307	3649686	4176228	4613382
173.009	27	53314536	53433576	52790608	53727704	55637068	58729708	61207948	54932876	58606500	57020468	46281928	53995052	50369024	48812920	50369220	49103844	50308048	52417796	49247716	53445456	48615980	47121264	44017136	53257332	51646112	45478316	49329304	49722008	47059752	46318828	44979400	40776456	44241596	55411456	40826288	59216540	52646232	46811652	52302784	53137996
173.104	31	7366216	7575883	7712182	8505397	8588973	10465613	9261548	7707632	8585220	9168016	6121256	7846028	7191641	5518805	7185701	7050824	5985839	7560037	7471688	6785968	8015497	8833490	6957652	10643667	7309567	7707661	8570618	8799478	8797061	6588749	7038763	6116200	7848735	10148704	9434637	13014780	10911161	7904875	9531424	8243884
175.025	33	15185874	14857508	9704857	14220699	12651579	5578991	NA	7441845	3784891	6498769	3277214	7029827	11455859	13106985	9649860	14460941	10179480	5704433	4233501	6170472	18268654	12823451	20325938	7705721	11317863	13423011	6581395	9449068	10940137	9142981	6730982	14485231	3840465	3998444	14172554	3963838	3258439	19962476	5038009	6707776
178.062	34	2647490	2570892	4031252	3323225	2861109	2668039	3065768	3156480	2645238	2804567	3176564	NA	2890173	NA	NA	3350620	NA	NA	NA	NA	3284396	2553586	3980454	3375509	2796843	2682796	2627742	NA	2890659	2783646	NA	2821346	NA	2997220	NA	NA	NA	2876689	NA	NA
179.035	35	6028688	7446912	6715408	NA	7205384	NA	6609284	6232557	6418911	7313672	4272444	5794392	4913243	6467200	5875886	6943305	5523228	6308537	6368884	4671880	8310126	9170914	8937120	10378355	8889839	8690053	8615543	8907278	7494755	8087655	3852039	6184117	3637476	6030519	4629296	6238462	5522702	5382424	5711254	5871644
179.056	36	42564516	41516436	41684516	46676272	46189596	45419768	42708376	42597892	43006964	43734812	32574546	35679852	34441328	36985492	37276356	40094816	35003184	34946252	34461320	30983070	39815556	36871160	38284980	38878344	37414404	36968860	35177612	37653028	30890616	34425980	37362972	40889036	28527354	40630988	33629508	38378260	36260132	41120560	35838892	41544240
180.067	37	15264662	16832940	18862660	18001170	18098196	21057784	20531608	18018834	18470912	18658032	16202812	17126002	17447982	16846446	17512128	17913968	16967446	16785602	20019870	15996839	19461480	19163150	16175827	20383882	18307562	19787158	18225288	18492944	16418393	14883943	13127974	15000257	11985663	15430338	13657392	16337704	15502615	14291800	15066020	15781419
181.025	38	3012174	2846087	NA	NA	NA	NA	NA	3444712	NA	3424655	NA	NA	NA	3741714	NA	NA	NA	NA	NA	NA	NA	NA	3028662	NA	3124635	2925403	3394123	2661830	NA	2815516	NA	2672000	NA	NA	NA	2902021	3167186	NA	NA	NA
181.039	39	NA	NA	NA	2641740	NA	NA	NA	NA	NA	2834844	NA	NA	NA	NA	NA	2639188	2625489	NA	2694791	NA	NA	NA	NA	2626143	NA	2680936	3081816	NA	2827538	2510633	NA	NA	NA	NA	NA	2848530	NA	NA	NA	NA
181.051	40	12371815	13414817	12976706	12587224	13404138	10739930	11784567	10246657	10628078	11887271	7836169	8156760	9191379	8042539	8702619	8976480	8757469	7432856	7139475	7865233	8161584	7590402	8894160	8525419	7927220	8527220	6288484	7570911	7480350	7468597	6018831	7283866	5301990	5708441	5684989	6311199	5414635	7704928	6247294	6774278
182.023	41	NA	NA	NA	NA	NA	2844586	NA	NA	NA	2541391	NA	NA	2705000	2772951	2728293	NA	NA	NA	NA	NA	NA	NA	2549691	NA	3088237	2884417	NA	NA	2860497	NA	NA	NA	NA	NA	NA	NA	NA	2764885	NA	NA
185.022	43	NA	2520903	NA	NA	2542892	NA	NA	NA	NA	NA	3005732	3351746	3287893	3086597	NA	4052480	NA	2749650	2693689	3023381	3399998	2736056	3237537	NA	2745799	2919380	2658745	2967558	NA	2643022	NA	NA	NA	NA	NA	2731235	NA	NA	NA	NA
187.098	46	6488112	NA	5566485	9789308	5061869	NA	NA	5975938	NA	NA	NA	3249294	3978175	3832469	2748327	NA	NA	2553997	NA	3612403	2864876	NA	5317798	NA	4427382	62474408	NA	3040702	4569781	3376380	4540510	4661175	NA	2625945	4187066	NA	NA	12201821	3055739	8766755
187.109	47	9977402	10912057	9703968	9971591	10301175	10738720	9012383	9430413	7699326	9772305	9223901	10122648	10526153	9566367	10782129	11099126	9884050	10856344	9849389	8421118	9303030	10464190	9388721	10399663	10121344	9788593	9497485	8973512	8878271	8474374	5463144	6498754	4750396	6916003	6783940	6670583	6769111	6435176	5778566	6173998
188.093	49	2851785	3702499	2843096	4153622	NA	NA	NA	NA	2684719	NA	NA	2759990	NA	3181861	NA	NA	3079202	NA	NA	2493350	NA	NA	2772843	NA	NA	3394134	NA	NA	2677323	NA	NA	NA	NA	NA	NA	NA	NA	NA	NA	NA
190.054	51	5401270	6155778	5594389	6005769	5926812	6498526	4973380	5021281	5320290	6126465	4180845	4423744	4845571	3587078	5337677	4722897	4913174	4016436	4719868	4713926	4691595	5797042	5511087	4431977	5319446	5064052	3678269	5733224	4305721	4786578	3795230	4141187	2956024	3737671	3622468	3744776	3909731	4452451	4221725	3320801
191.02	52	103884808	125201256	106376336	116761952	110520576	95414856	95808160	95939536	92244440	107021016	86198472	98741152	95617864	102843992	105662376	105564736	101762928	91793808	88624232	98601264	123102696	116771376	122678568	107743696	119005816	114427616	100780448	108570312	102672016	109086952	73329280	79865840	56662112	80013224	70601112	78154128	73622968	92017112	74770552	70354760
193.035	54	6035138	7724622	6464405	7679021	6840795	6394677	5997945	6317250	6898911	6213535	4818331	6121584	6083566	5914383	6172792	6100284	7111227	5400681	5154639	5692958	7443655	7414076	8025147	7725751	7497043	7839189	6318724	6477227	5882707	6371257	5469022	4100840	4109124	5740678	3798107	5027003	4249731	5136604	5009734	5190703
194.049	57	23251462	23299492	20477694	23340926	21347122	23049364	21333194	21016098	18693196	22275312	17144558	18570686	19285294	20682840	20586950	22293664	21373324	20368316	18611880	18725756	24074272	22232236	24311722	25744402	23403692	22939960	20691934	22479110	21297312	20730634	12029106	14463568	10415774	14387677	13388709	15193148	14356430	15062080	13052563	13149580
195.051	58	22963498	28023000	23052872	25973426	24641132	21344214	22015998	22172004	21534618	24162342	17278500	20547820	19353686	19950466	33277174	20240356	19948736	18702066	18880994	19379900	25039712	23980028	24232696	23461712	25143274	22428800	21350170	22737988	21130192	23289404	16402407	17816986	14419416	19817750	17911504	18861982	17857274	20909956	17462722	16733388
196.038	59	2838575	NA	NA	2733000	NA	NA	NA	NA	NA	2587456	NA	2825464	3136095	NA	2860292	NA	3662805	2507528	NA	NA	NA	3097644	3122726	3815532	2575369	2609575	2930230	3033956	2872034	NA	NA	NA	NA	NA	NA	NA	NA	NA	NA	NA
196.073	60	974223424	999390208	885554560	989427200	956266944	949320448	859536192	856849536	836860672	932803392	682850624	790264832	791114624	822507200	832141312	875395904	834172928	769686080	758021376	736655872	958232192	918387520	1020886592	952990336	930837312	883587008	827357760	888764288	793671424	801864064	642611968	719747328	534739200	743340096	668432896	744454912	689337920	800424640	654407936	671512576
197.07	62	10329917	12041988	10682527	11372778	11405484	10583587	10670635	10885037	9634306	10313320	8799327	9648909	9343608	9998761	9784092	10017333	9862903	9625898	9895958	7710978	10464686	9672296	11536734	11549077	10908215	10267355	9637213	11105938	9548288	9727088	7698965	8195074	6248981	8829783	8002804	8856115	8295709	8963528	7798761	7790359
198.017	64	NA	NA	NA	NA	NA	NA	2750960	NA	NA	3074365	NA	NA	2778430	NA	NA	NA	NA	NA	2641628	NA	NA	2909003	NA	4074085	NA	NA	NA	3818346	NA	NA	NA	NA	2496737	NA	NA	3017516	2851805	NA	NA	NA
199.019	65	NA	NA	3677788	NA	NA	NA	2961860	2573919	NA	3003942	NA	2546838	2605593	NA	2980270	2596080	NA	NA	2527408	2513074	3990900	3417920	3813164	4717895	3663867	4730537	3194640	3247189	3168421	3297813	3242411	3117277	NA	2965255	2632839	3400761	3505326	3271022	NA	NA
199.134	67	10052876	8798436	7913136	10339050	7813807	9181235	9292821	9846194	8241197	7990394	5132896	7863526	7719019	6707097	8166655	8398915	5070582	6155044	6543873	5941509	9705416	7980181	9524096	10364825	8950863	18919676	9157474	9921704	8614903	7769703	6943740	7766578	6063119	9899353	6911704	7022736	7859966	8657855	7500237	9147686
199.17	68	4826918	5935869	8595146	9477893	9185993	7252046	8739887	7612876	8731719	6813333	6377082	13458687	7604357	5722547	10870040	4968029	3594512	9784125	6953499	9208607	6641123	5685936	12901274	5892532	9107562	67993880	15967100	12080323	10560529	9808513	14330901	8546893	6254121	10560884	9191153	10749100	9858840	18598874	9936358	26558784
200.054	69	4438399	2689115	5053246	4282743	6444346	7014085	6501012	5629500	7156426	4552465	3758060	5369691	4530421	4986910	4851066	5629137	NA	5067691	5837438	3849103	4390497	3517490	3194390	3595557	4312807	4094359	3297518	3647807	5731967	4059375	3189368	4755668	3795092	5232102	5145941	6557509	5918586	4415552	5502025	7802808
201.038	71	7295492	7405027	9336799	8352794	9896923	11367787	9687334	10143449	11089277	9202112	5729166	6403555	6460824	7600314	6397448	8744307	5334564	7987271	7497484	6826029	5792531	4307429	4946626	5032645	5747607	4639817	5824144	5153261	5609757	5080460	4658950	7270287	4673837	6890119	5961703	5899283	6637577	5992657	6739672	10766943
201.113	72	2669365	NA	NA	4130893	NA	NA	NA	3321868	NA	2956532	NA	NA	3590091	3664108	NA	NA	NA	NA	NA	NA	NA	NA	4806901	2535671	2615499	5595773	2868418	2825504	3546447	NA	NA	3321796	NA	NA	2513176	NA	NA	5357826	NA	3013522
201.124	73	6012476	7250458	7269401	6870101	7000085	7924134	5998431	6927123	6472121	6923772	6138824	7690778	8514002	7564531	7717440	9854382	6797918	7725185	7749444	5798502	6420814	8551968	6611197	9928959	8013267	6937220	7830730	8173096	7092567	6995909	3763006	3936715	2892390	4610241	3437600	5056593	4099649	5156618	3536401	4278938
202.108	75	14915750	16020612	14136990	15312607	14699164	13676594	12479445	11404693	10512466	12581013	10662481	14060676	13153374	11779958	14334131	14156852	13592807	10113794	10656180	12258024	13793255	11775160	13686668	11799428	12354666	12924188	10306385	9185469	9783260	10448457	6396848	6695534	5180388	6871368	5393560	6766854	5889717	7829372	6484357	6065959
202.998	76	NA	NA	NA	NA	NA	NA	NA	NA	NA	NA	NA	2639261	NA	3411369	2838740	2565479	NA	3002418	NA	2950424	NA	NA	2640582	NA	2832560	NA	NA	NA	2689040	NA	NA	NA	NA	NA	NA	NA	NA	2517659	NA	NA
203.067	78	3081192	3069125	2702841	2867524	2555645	NA	2844452	2510318	2931395	2622985	3341491	3155654	3061447	3216852	3642622	4055187	3337547	2696285	3404284	2516035	3476828	3990312	4088306	4105698	3851484	2803085	3330993	3136813	2878780	3513510	NA	2652394	NA	3044009	NA	NA	NA	NA	2736337	NA
203.083	79	48564976	44093132	45560068	46192972	48553220	57585312	51252780	46129144	50925260	47220500	37993660	50056912	45168336	49154524	47794952	54259356	40389460	46853480	54685700	44608844	51858020	51064624	51827196	61435372	49514216	51571608	53251516	52669240	48663108	43887792	26230274	32845044	26967106	35134388	33713392	42487708	40040716	34194892	33602524	39144344
203.104	81	16784126	17450714	15026448	16925018	15934739	18040494	15889978	16531461	15486682	17487648	10644682	12859100	14839518	13959659	14166804	14022313	13650786	12844404	13344786	12456281	15620723	15365951	16448009	15957497	15505140	15436708	13966791	15135556	13654610	13444284	13839887	13780225	13179984	16315327	14105854	17158058	13756696	16418266	15518695	15692708
205.035	84	37723972	36332312	37254536	36789740	38252952	41599804	41194136	35128440	41460612	37632984	34275672	39023392	33123198	32448112	36175724	33461032	33013746	38162928	36398176	35000784	34877224	31814626	33117846	37651064	36858788	35201104	33927756	34717676	34012892	33427774	30524002	29897156	30699708	40992840	29245798	43660428	41004404	31861286	38047812	39788600
205.083	85	5031776	5599537	5233569	5167626	4843445	5177689	5205172	5107348	5129631	6257142	5258611	6647609	7249819	5641868	6709126	6740803	6519821	6108683	5085305	5702635	6226244	5278206	6386355	5022357	5784512	5515371	4205672	5860361	5953270	5054297	5265532	5158880	4326104	6196323	5919104	5728427	4998544	5976640	4907614	5778516
206.082	87	3808115	4016957	2940619	3598408	3703274	2683027	3554516	2883261	NA	3339081	NA	2728265	2765282	3865283	3368866	3976562	3306313	2734138	3003532	3918870	3181204	3338049	3646185	3624134	3162894	3385524	3077789	3019089	NA	NA	NA	NA	NA	NA	NA	NA	NA	NA	NA	NA
206.968	88	7933752	10074871	14829985	10930739	13805005	18032506	15457954	16623764	16465879	11381832	10173843	10471176	9760727	12597928	12122989	13969230	8711218	13612567	16078927	10301935	14734224	12100655	9390796	13194916	14471175	13853864	16193151	12174406	11629332	12918126	6278233	10508854	5160658	11227260	7114105	11060510	10432894	8917521	13481033	16569464
207.044	90	11006814	11524893	10747337	11417181	11518454	11519907	11993802	10019004	10049537	11114612	5884861	7770927	6951938	7822034	7545748	7022455	7280732	7078464	6335605	6484503	8334267	7934041	8191733	8237773	7360562	6956243	8213160	9109617	6878013	7297431	6994560	6487650	5970682	9257125	8040865	8931659	7719333	8043063	8476784	8172706
207.999	94	8803633	7986405	12553135	11226204	13103082	16349595	15128743	14320291	17121798	9789066	9796534	13187324	10558989	11120842	10508654	15663459	7808600	14751790	16878148	10759168	15281612	10409561	11889896	12057789	13974081	13747931	15472795	11571834	13696310	11801482	9174100	15769720	9345758	13414042	13072261	16933742	17093508	14360579	17184334	23985820
208.028	95	3403071	3954418	NA	3240043	3025657	2788266	NA	2690738	2743317	3172506	NA	2593546	NA	NA	2619005	2552178	NA	NA	NA	3218958	3330780	NA	3054071	NA	2719569	NA	2715307	NA	NA	2587801	NA	NA	NA	NA	NA	NA	NA	NA	NA	NA
208.983	96	8891134	10280612	13041038	11296344	12423642	14488463	13812352	14929028	13231110	11092127	10181037	11262658	10241046	14200512	11886403	13900618	9478224	12083736	11404301	11473379	9535452	7832660	9865942	8489640	11627597	10351840	9617035	8640640	11199276	8458618	7270945	11089547	6523068	11203724	11094373	10971535	10228061	11919814	12070949	13355156
208.986	97	20944638	21957284	20049296	19517018	19816924	19082128	17255040	18187396	18519046	17781920	16824750	23716548	21306392	22111938	20561732	21160778	20629586	20505114	16573454	22684132	21077982	16931926	21860054	17468074	23061582	17459426	17666700	18020482	21137196	20001148	15508002	16048780	16492733	19300494	18354534	18232720	17266014	21699016	19871782	18370710
209.067	98	2610980	2903753	NA	NA	2530564	3951033	2810535	NA	2765104	3008460	NA	NA	NA	NA	2732906	2603122	NA	NA	NA	NA	NA	NA	NA	NA	NA	2693387	NA	NA	2515541	NA	NA	NA	NA	NA	NA	NA	NA	NA	NA	NA
209.081	99	8956714	10817231	8710588	9716361	11538955	10512320	9468590	9417906	9648184	11738323	7823838	8164078	8843337	7756529	8886128	8263545	9418881	7580232	7609401	8490514	9908240	10724485	11593478	12040920	11467905	9144595	9503419	10198195	11768669	10079658	8767054	9078463	8321258	9796796	9031060	11798980	9600395	10877426	9143378	7882949
210.088	102	14436588	15527040	14129039	16392317	15946737	15207850	13995130	14700167	15308334	15179490	11036618	13735080	12111437	13060318	12636473	13382996	12538481	13042727	13061620	11309033	13806104	11828854	12970216	12416185	12091014	12459791	11572385	12858033	11456841	12712848	7137295	9146570	6645437	9377444	8225641	9238492	8107866	8257447	8446494	8287922
211.001	103	13288050	14511606	13773091	14883378	15457688	17035092	15519242	13987871	15122404	15110321	12555640	15001126	13158417	14324365	14181061	16482033	12278818	13616585	17348466	11349379	17290208	16945190	17066634	19664476	17799242	15989963	16805448	16254064	14625528	13856057	11732370	15971987	10173522	17523788	11703553	14725553	16638188	15357216	15133614	15576160
211.17	105	NA	NA	NA	NA	NA	2628002	NA	NA	2603828	NA	NA	2848875	NA	NA	NA	NA	NA	NA	NA	NA	NA	NA	NA	NA	NA	NA	NA	NA	NA	NA	2824665	2984679	2922651	4525210	3309899	5298694	3913525	2962788	4218358	4143278
213.002	108	4438930	5742830	7881823	5638589	6302979	6195911	6915391	6358883	7043951	5263993	7081203	5853490	5470145	6819341	6554099	7391810	3763618	6221094	7372414	5412044	7718808	7148451	5831144	5809082	6929403	6497381	7391666	6455312	6150773	7181478	4151467	5746251	2829457	5341115	4297290	5014912	5071399	5258269	5970659	7177176
213.011	109	3171221	3581682	2737763	4432833	3927815	3369163	3083587	2570599	NA	3215485	NA	NA	2617797	2621969	NA	NA	NA	NA	NA	NA	3313052	3505575	3579884	3105726	3092479	3760745	3310518	2682388	2538873	NA	NA	NA	NA	2774719	NA	2707844	NA	NA	NA	NA
213.186	113	5485016	5896496	10087591	6573581	7036240	7766805	9607559	7419820	9372606	6433999	6457665	7037303	6415381	5167708	10500666	4696205	3540465	9602418	8279746	10432790	6031340	8328178	5654067	6479366	6901838	13930678	16546303	15212641	13997764	11577588	8570096	5527199	6891482	7795721	6484115	10793430	9745519	6734944	7762731	11259942
214.049	115	268082960	273097312	250815984	280731520	266642096	270541952	243606224	249177344	237839664	260873824	175104688	209330864	206085520	218439616	222175104	232924128	213721440	205726416	206873584	194945632	241279344	233055584	251668368	248947552	235675088	233415216	212804448	225026528	205725744	208544336	182952496	209429536	157081888	218440048	191504864	220505952	203464128	224864656	197271664	202088848
215.033	119	168370288	192324512	175187808	177971472	187147312	188392960	171090992	177546864	173467328	177119248	143254576	163963904	150544192	162668880	161308896	185804112	165372656	157131856	152839488	162898896	178496288	159409888	185542912	164357344	204087152	163275712	164685024	162128768	164667840	167781344	141304704	165422544	114991760	161817328	157229904	151677200	153132832	181611216	156426720	162505488
215.042	120	2509432	4144550	3597150	NA	2580023	3246083	2926651	3569772	NA	2981398	2673721	2768899	NA	3660123	3060455	3223896	2926319	3459661	3773771	3180507	2730273	2609895	NA	4161250	NA	NA	3090663	2855550	2806720	2951136	NA	NA	NA	NA	NA	NA	NA	NA	NA	NA
215.054	121	2597244	NA	2693474	NA	3126332	3331335	3581503	NA	2807751	NA	NA	3287559	NA	2682207	NA	3458397	2506739	NA	2965583	2522335	NA	NA	NA	NA	NA	NA	NA	NA	NA	NA	2593418	NA	NA	2986745	2782047	2964511	NA	NA	NA	2782494
215.129	125	4424343	3317186	5071741	NA	4914777	3418660	4273242	4952204	3732709	3241020	2845275	2837024	3844969	4872573	3977990	3460472	2939665	3719277	2724712	4249595	4307782	3463433	5926699	3556611	5456288	13657071	4027144	3733922	3832290	4515330	2728355	NA	2523317	4887318	3435387	3668799	NA	6657780	4427262	4719932
215.14	126	4882075	4455878	6445953	NA	5967965	6087209	5418590	4780688	5416682	4722753	5028959	6396964	7832430	6251906	7296266	8008061	6460182	6530162	6829420	6711295	6666059	7950093	6244655	7567624	7139237	7305204	6390029	6712230	6158823	5885958	3436455	3196410	NA	4431130	3427199	4533572	3937102	3937016	2800642	3594560
216.049	129	2658766	NA	NA	NA	2912691	3942274	2879130	3039185	2867789	NA	NA	NA	NA	2640101	NA	NA	NA	NA	2687634	NA	NA	NA	NA	NA	NA	NA	3116131	NA	NA	NA	NA	NA	NA	NA	NA	3045064	2770319	NA	NA	3571356
216.053	130	4483535	3744995	2813374	4751528	3573172	4027268	3244955	NA	3576911	3174858	NA	NA	NA	NA	NA	NA	NA	NA	3503251	2633796	NA	4056683	NA	3359833	2727456	NA	NA	NA	NA	3281504	2578132	3307894	NA	2755444	NA	NA	NA	2584086	NA	NA
216.099	131	3423198	3629297	NA	3003578	3306949	3205013	NA	3126755	NA	2946526	2826704	3040092	3036414	2624248	3281236	3850966	2873482	3928019	3453089	3922772	4185822	4174460	3575950	3528810	3241779	4362101	2602614	3945771	3497819	3224946	NA	NA	NA	NA	2708695	NA	NA	2708004	NA	NA
216.919	132	NA	NA	2784223	NA	3845358	2844609	NA	3216121	2841494	2580021	NA	NA	NA	3486766	2708067	3851249	NA	NA	NA	NA	2824748	NA	3133870	NA	NA	NA	NA	NA	2760079	4234910	NA	3549395	NA	NA	3161074	NA	2826166	4943129	2606434	NA
216.928	133	19788522	21462504	28604898	23962616	27940594	33159364	28083904	29628668	30751130	23991096	25417476	28132958	22712910	34518064	28402534	34998260	22496704	32536314	33818528	23082608	33207856	24684972	30747568	23611282	32805504	28735160	31610786	26093168	29205650	31344290	19197416	30025942	17063202	27706804	24450548	25078834	29741498	29642012	32552036	36697568
217.048	135	7976721	7213579	7789065	8187941	8405788	6733039	7120614	7046436	7422406	7323498	6254384	6034051	5379198	5421150	5174669	6720541	6478317	5615907	6590405	5584536	6685280	4509144	5928922	4785084	5276337	4408549	5533646	4770463	4781246	4900044	2975245	4345094	2804553	4059615	3793949	4301923	4282337	5265726	3441292	3263499
217.083	136	8996636	9369109	8856084	9465905	9981736	8153340	8603377	7606575	8186323	8985464	7493437	7778957	8322700	8235115	8694679	8595497	7933434	6931247	7826383	7689891	10127981	8293861	9552870	9438151	9327294	8733426	7622618	9603756	7749835	8189657	5280280	5893396	3567956	6708715	6528553	6202481	5094381	6037832	5937303	5819928
217.119	138	15119143	15416863	13675039	13812799	13510453	14102792	13082365	11659579	13814240	12893063	13768522	15840920	17121946	15041656	16348067	18145334	15998471	16361276	16130010	15662767	16854652	16202226	17011698	16525268	16679628	15968000	16334823	14532282	15000792	13883110	7662115	9179426	6611296	9831928	9480757	8627327	9417209	9137490	9273507	9214501
218.035	139	7040066	7594784	5788481	7179664	6570610	6685257	6217760	5665379	4754731	6692091	5792912	8064934	7180288	7853509	7273667	7187811	7680848	6686834	5644517	7050201	9638884	8634164	10692901	9163020	9909296	9117782	7346469	9255956	7626275	8889383	NA	5835397	4032646	4607800	5602147	4376554	4944673	7268947	5234119	NA
218.067	140	6904907	7861033	6524746	NA	7625853	NA	4590634	NA	NA	6388999	NA	5097391	NA	NA	NA	NA	5561179	5101693	NA	NA	5851121	4819775	7503152	5715222	6075452	6001762	4418352	5087264	5278254	5543986	NA	NA	NA	NA	NA	NA	NA	4057180	NA	NA
218.103	143	369730656	404399936	354003808	379168160	368945280	359377504	334014528	324381312	318679872	355378464	285092000	335390656	328246304	343385568	352756960	380479872	359442272	316909696	297576704	323921888	407873536	390245184	434810176	399943968	435004480	375302240	351217984	373073952	350856768	357476416	305276736	353479328	256222880	355510080	334899072	349384192	323134272	399289952	319104480	319498112
219.062	144	6851952	6669360	6434933	7258877	6767047	6397858	7105879	6367135	5866639	6685326	5832176	6730951	6553989	5799724	6804983	6632102	7053491	6047168	5773824	5757208	8672619	8341646	9026158	8745563	8639922	7164360	6831741	8616330	6819719	6945153	7714903	8949764	5936064	9163921	7813287	8773490	8696927	10192739	7246592	7910595
219.087	146	2704759	3041847	3136125	4736774	2990543	NA	3053919	4578727	NA	NA	3918328	NA	2927502	3955509	2841599	2615982	NA	NA	NA	2610720	3225973	3277462	4293238	3019107	4624827	5642705	3240581	2943379	3779983	3318666	3276381	4709901	NA	2726041	3245742	2983291	3356775	6085482	3340551	2717387
220.065	150	2870409	NA	2772884	2899540	NA	3539685	NA	NA	2749149	3257356	NA	NA	NA	NA	3183894	2765779	NA	NA	NA	NA	3344092	3034321	3259296	3406229	3182366	2746659	2597822	NA	NA	NA	NA	NA	NA	NA	NA	NA	NA	NA	NA	NA
220.083	151	7006862	6000944	6930841	NA	8007436	NA	6516350	6549707	6648291	5531155	5254463	6369751	5886714	6186116	7618331	8216537	6144517	5998333	7284490	5420615	10803939	9259479	10430374	11119514	9166628	9384745	9037764	9491185	8214748	8499916	5780840	5134707	3653866	5844953	3993562	5342953	4770701	5209698	5325864	5400078
220.084	152	9660046	9987376	11400601	11636826	20169484	21345514	20114046	16020683	21220834	21309458	6669119	9935319	9663226	9468036	6422300	8506329	8674821	10197757	13685514	11524679	12174051	10798551	10548134	13128603	10073892	9712426	18088900	17881840	14131420	13380300	12212584	12838259	8570090	13216217	15122906	17174760	19510670	14219362	16222248	18487822
220.098	153	NA	3624244	NA	4103775	3538192	3188464	2741378	2917072	2551016	3136536	NA	2988506	2804735	NA	3272480	3723229	NA	2680578	NA	NA	3526376	3579356	3788714	3598751	3248426	3367727	3160521	NA	2652897	3601617	NA	NA	NA	NA	NA	NA	NA	NA	NA	NA
221.06	155	595306368	604350976	555396800	616081792	611429440	642559488	582724480	556969408	544780032	598845824	346926208	433171136	423536736	467184064	461416480	463711488	432122688	421571616	453422080	399944544	534031424	549629696	563982528	608218304	531212416	526101632	519941376	527150144	468429344	452701184	344369760	397979328	307702272	453618432	362195712	476033600	445228704	422490432	418359616	405646144
221.082	156	27895706	29997596	29367976	NA	33360956	31571488	28339090	29986276	32509730	33155460	15150202	18598612	20152410	19280328	20043820	21626104	19348290	17495078	19053568	24820576	27393094	25304844	30953674	26455238	27748482	28830840	32091384	28838978	28453406	32742402	38582884	45592268	31836672	46312204	39758584	43930184	43509416	54382924	42957116	44419908
221.093	157	NA	NA	NA	6710695	NA	6780451	5621653	4940263	NA	NA	6357118	NA	NA	NA	NA	NA	6981447	6695978	NA	5908324	NA	7509775	NA	NA	NA	NA	NA	6449223	NA	NA	NA	NA	NA	NA	NA	NA	NA	NA	NA	NA
222.015	159	NA	NA	NA	NA	NA	3432757	2554760	NA	3155009	NA	NA	NA	NA	NA	NA	NA	NA	2916657	3432668	2650204	3068297	NA	NA	2532819	2608576	3492260	3982860	2652020	NA	2518811	NA	NA	NA	NA	NA	2757769	2528423	NA	2625845	4307547
222.044	161	4325520	5253363	4538785	4819158	4869462	3354173	3848336	4041957	3479114	4792029	2613662	3045820	4239268	3015414	2657576	3383295	2954858	3154745	NA	NA	4651411	3823145	4073942	3842523	5043658	3541934	3245589	4077950	3216712	2933539	NA	2518031	NA	NA	NA	NA	NA	2591267	NA	NA
222.06	162	4393108	4376823	4909477	4951259	NA	5701442	4723860	4968169	5046351	5987043	2740130	3070399	NA	4488955	3415340	4209668	3331182	3304254	4356326	3355752	4956056	4575789	5434842	5481440	4587983	4494259	5157402	5241219	4437837	3375912	NA	3758612	2554627	3621936	3022855	3292567	3121587	3515942	3256897	3245160
222.077	163	2618520	2874106	2625705	3251936	3561311	3615047	2944664	3430382	NA	3487465	NA	NA	2904239	NA	3318320	3272712	NA	NA	NA	NA	3547038	3825714	3408351	3509221	3921877	3664312	3299359	2998920	3051346	2986285	NA	NA	NA	NA	NA	NA	NA	NA	NA	NA
222.999	165	2998138	2531773	NA	2867964	3128930	3045966	NA	3058138	3166053	NA	NA	3259031	NA	3510296	2555671	3692794	2629251	2923071	NA	NA	3685587	NA	3096790	NA	3475716	3132631	2599718	NA	2980454	3090487	NA	3691331	NA	2699325	3058432	3501261	2588328	2729707	3599152	4605813
223.046	167	5075845	7648199	7103640	7342090	6153839	8507483	8555916	7405542	7943538	8082491	5747394	6700194	3799792	3880998	5894690	4856583	5522833	7462476	6248897	5250406	5565667	5898565	4512994	7463665	7657236	6339302	7127859	5628603	5014644	6773316	4868659	4113234	3716092	8035658	3644172	7401692	7024820	4383477	7358268	6435203
223.064	168	5202314	5316043	4568732	5885968	5354101	5280865	5308817	4243435	5078392	5042753	3804872	3501222	2919158	3842604	4358183	4181259	3303830	3672656	4410821	3224939	5284585	4699466	4453095	5107446	3534105	4998380	4488504	4959424	3927673	4261450	3558455	3009879	3301889	3563344	NA	4432098	2769081	3590904	3062081	3413896
223.994	169	2977635	3056773	4845431	4339492	4615024	5059424	5250674	5020366	5653121	3646845	3143629	4488562	3506721	4394812	3673349	5260277	3373214	4078405	4968585	2854480	4619799	2833480	4548565	3838957	4818498	4474372	4658232	4108764	4895110	4375372	2704128	4385401	NA	3901007	3666941	3579913	4071842	3183024	5100068	5395080
225.017	172	6124361	6255943	6382172	6698571	6078585	NA	5655390	6119870	5885849	7131855	4468450	6033991	6019424	4936798	5625840	6045932	6763445	4811847	4896598	5350209	7376218	6395732	7621840	6470899	6677887	6740270	5290824	8101131	5173412	5417567	5593555	7191468	5548495	8866654	7425781	6933315	6810265	9119856	7244051	7608214
225.186	175	6910830	10735974	16769664	10776186	10819748	14817946	19201924	12982757	15401926	10807046	9376014	10200681	8476051	7880333	11904021	7161107	6092770	15005808	12402550	17004392	8849807	16378750	8875256	11106589	11277746	15688030	35180916	21690684	23674578	19751052	12977653	8777694	9241077	12816266	8435485	16562038	17113792	6884494	14255417	12490690
225.986	177	NA	NA	2714411	NA	3708267	2878309	NA	2872472	3051161	NA	2826718	NA	NA	3046248	NA	4120011	NA	NA	2556942	NA	NA	NA	NA	NA	3672227	2637375	3223104	NA	3599785	3837274	NA	NA	NA	2619990	NA	NA	2524026	NA	3496940	4124813
226.012	178	10279967	13434361	10007344	11208544	10142065	8969067	8959035	9621149	8021152	10387471	7487973	9261838	8084108	9740142	10015946	9694673	10805434	8014136	7515155	8656929	10154636	10679373	13041082	9907688	11701930	10370630	9228870	9895463	9638832	9488736	6368918	6187213	3963051	6093917	6242270	5104746	5407616	6737184	4884466	4308115
226.996	181	16870634	16946848	14388217	16801898	15266397	12983389	15069452	14375793	15093146	13199684	12792540	18372554	16062380	14504052	13909402	16411307	15892916	15473180	13324484	17459444	16569266	12541243	18028184	11266770	17201098	14605139	14359354	13935416	16857266	15399511	12539724	13288929	12527483	14975311	14659770	13947267	13796443	18216388	15548102	13705604
227.033	182	5168370	6618791	5741568	5946484	6853222	5341286	5003028	5574521	5295524	5548368	5550821	5939152	6349751	6179966	6881698	7336627	5989821	6200869	5796043	5942525	6845373	7741764	8048289	6897371	6929364	7144285	5000515	6150978	5803195	6186592	4034387	4793835	3834243	5521752	4160706	3560333	4617316	5922250	3564494	4358541
227.104	183	NA	3554482	2677774	3858566	3635831	2965623	2723875	2953096	2622133	3004774	NA	3394013	3933131	4428944	3521969	3702978	3388366	3016757	3296983	4389132	4295634	3442516	4253361	3460843	4556777	3634544	3284820	3701590	4350157	2847345	2534751	3668479	NA	3380073	NA	NA	3230835	5015510	3349725	NA
227.129	184	NA	NA	2884627	NA	2784636	NA	2631464	3696013	NA	3681134	NA	2964194	NA	3284631	NA	2693320	NA	NA	2719963	2753809	4190681	3506522	5526710	4130545	4020208	6783863	3855706	5180253	3841748	3714679	5570404	8381958	5119383	7588207	8049879	7753128	7293049	10271193	7474915	8275364
227.14	185	2977031	NA	NA	2727824	NA	NA	2854186	2624912	NA	NA	NA	2825956	NA	NA	2568120	2556618	NA	2724925	2733789	NA	2584028	3603805	NA	3112692	3177971	3157882	NA	3090271	2810582	NA	NA	NA	NA	NA	NA	NA	NA	NA	NA	NA
227.165	186	NA	NA	NA	NA	2699141	NA	2529840	3114389	NA	2572665	NA	NA	NA	NA	NA	NA	NA	NA	NA	NA	2774500	NA	3628222	2610682	2923515	NA	2505571	NA	NA	NA	2737514	NA	NA	NA	NA	3200946	2686081	3960287	NA	3110316
227.202	187	46525716	45887172	74765344	68112544	62616204	62600336	79319352	75084704	70645200	49525124	45052688	91975664	56307688	52932776	76926408	34099928	27566566	77034056	59789544	68260128	48952304	61683052	100562632	55841540	76992520	337916800	130610024	96662384	97530088	89141896	100233072	73954840	59232164	74879360	80048360	89569728	82603144	111982056	91582192	164573616
228.049	188	6005179	5948234	7646406	6513022	8435536	11441494	9762275	8740939	10186397	6067847	7326683	8511626	8271064	7903619	8068720	10128267	5215413	9483016	11571577	6032846	8480996	7305776	8237949	7646148	9042165	9798762	10004534	9301075	8755644	9010005	5344262	8902398	4092497	7466570	6074781	8361638	8660287	7772779	8505249	13550204
228.064	189	24075710	28323660	23762120	26509698	27947860	24376666	21918182	23389262	22832800	25977484	18244574	24707212	21881052	24961416	26021490	26321806	24875704	22237964	22122876	21578194	28058856	25265714	29591424	26252232	24695034	26141806	22275130	25375832	23159232	24691544	20705288	21985026	16087124	22610508	19628448	21834410	21196098	25519724	21204900	20963968
228.085	190	2769346	NA	3164365	2647431	3018585	3806047	NA	3390034	3980454	NA	NA	2989200	3138786	3148173	NA	2892946	NA	2586384	3641215	NA	3020527	NA	NA	NA	2633471	2803827	3020863	NA	3203525	2742622	NA	3161352	NA	NA	3309988	3873456	2545222	NA	3136936	4726404
228.965	193	2530922	2697687	2929008	2505319	2992157	3297832	NA	3651329	2570615	NA	NA	2955050	NA	2599785	2916643	3454534	3320716	2734798	NA	NA	3029481	NA	2580541	NA	3884531	2510422	NA	NA	2781341	2782252	NA	3531247	NA	2723612	NA	NA	2697214	2793204	2626649	2807628
229.012	195	33242740	36044768	30545272	NA	32298022	34059828	30212768	30045450	29575042	32519080	22107324	25768242	28463586	28762740	28442412	30954576	28685206	25162712	26202646	27673228	31565302	29619974	34277448	29557914	32236032	31655266	27780374	29828430	25547432	26334262	28434598	34199548	23257356	34288424	30376548	31447976	29875720	37500668	29368418	30782294
229.033	196	7943799	7555041	8600957	8505976	9554988	9577015	7926437	9834766	7996295	6743982	7649474	8884534	7237096	10760825	8422192	10992724	7358364	10095580	9494041	8024721	9008636	6816524	7602251	7232671	8906245	8645991	8624410	7323988	9049773	8006716	4265131	7734272	4611345	7151404	6721129	6191021	6678028	6522622	7368806	9027419
229.048	197	7008890	6177764	7426432	6194812	7470127	7848507	6389416	7322897	7025547	7327667	5788869	6811961	6630892	7951997	7972660	7517271	8312736	7156704	6836764	5618324	11017728	8875791	9133134	8930466	11213322	10005867	9908510	9622872	9606833	9812031	6353069	6236164	4252435	5498671	4732524	4796849	5356047	5874433	5330025	6038367
229.083	200	5788289	5439465	5307782	6175364	6351927	6045251	6085295	5728536	4762003	6147005	4490957	5597503	6273525	6502022	6083386	6479966	5796776	5453799	5363234	6085275	5677578	6128406	6298709	6297769	6237715	5870964	5553446	5414753	6108858	5355591	3736755	4485645	3652890	4425015	4721267	4335546	4016662	4664070	4409968	3947878
229.119	202	3595911	3692014	3842445	3020941	3953215	3152203	3190966	4341023	3420571	3902920	3046101	4132677	3601919	3896463	NA	3922021	3381168	NA	2585639	3167394	3686932	3479838	3683933	3059377	4986397	2880381	3051822	2730090	NA	2922576	NA	3501079	NA	3209023	3321978	2635715	NA	3969803	NA	3225966
229.145	203	2669196	NA	3160465	3254420	3399748	NA	NA	3012900	NA	3232719	NA	NA	3252230	3239573	NA	2772074	NA	2861044	NA	2760359	2962459	NA	5479522	NA	3115556	7510404	2877492	NA	3301065	NA	NA	2739741	NA	NA	3171967	2992074	NA	5826319	3538556	3803508
229.156	204	22978190	24027124	21718420	23667350	23114822	26777170	22782652	21357862	21809060	22799314	23098590	27787596	28516872	24355480	27803464	31290476	28119992	27214838	29057580	25653928	26416670	27772710	25593956	30205114	27591208	26391942	25601334	24401268	22123212	21492824	12841150	16099360	12441896	16509767	13261441	17568716	16141861	17645328	14780542	15625078
230.026	206	NA	3487091	3108398	NA	2513153	2706195	2602850	2721996	2750059	2769105	2677410	NA	3023090	2712427	2818028	3251480	2946686	NA	2619573	NA	3414799	3000034	2639891	NA	3209746	NA	NA	2843216	3417499	2962205	NA	NA	NA	NA	NA	NA	NA	NA	NA	NA
230.065	207	NA	4217464	5142581	4098423	3561738	5003548	4759401	4921299	6130804	3623644	3171243	4284388	3559165	4329845	3802611	4100895	2612358	3610291	3906235	3985749	3223834	NA	NA	2965884	3198748	3034218	4139011	2879578	2816420	3099942	NA	3199238	NA	2952209	3632951	4622520	3673309	2575506	3476782	4037181
230.115	208	7185215	6904960	6324798	5841795	5317396	5557031	5663602	5321181	5270656	5452011	5853622	7387629	7132938	6264705	7215101	6593833	6876306	7077053	6676162	7387999	8130344	8408052	8315173	8017287	7284522	6774390	6842894	6550118	6470576	5968177	3013463	3506451	3689946	4583965	3351872	3726533	3519206	4498329	3399991	2745416
230.944	209	NA	NA	2588877	NA	2965441	2672857	NA	3153526	NA	NA	NA	NA	NA	2739013	NA	2755271	NA	NA	3192639	2903031	3782665	2678177	NA	2550324	2780677	3285569	2635972	2723123	NA	3083753	NA	NA	NA	3084496	NA	NA	NA	2752522	NA	3057399
231.027	212	2816738	3500799	2789595	2694751	2780626	2749931	2805018	NA	2924107	3081201	NA	NA	NA	NA	NA	NA	NA	NA	NA	NA	NA	NA	NA	NA	NA	NA	NA	NA	NA	NA	NA	NA	NA	NA	NA	NA	NA	2640405	NA	NA
231.062	213	5015528	4351236	3677408	4741224	3624409	4162546	3784224	3340428	3691859	3547131	3146885	3872391	3803137	3148385	4026538	4965853	3934049	3574651	2957136	3193100	4426281	4262074	5022173	4715085	4523556	5258589	3831518	4416848	4137099	3947010	NA	3162620	2652805	3266281	3528695	3827122	NA	4873242	3245032	2780944
231.099	215	22196206	25051400	22103782	22766704	22283744	23513082	19985446	21776018	19376474	22738438	20878990	23315084	23131146	22766698	25616560	24704484	23324010	22181250	20378454	22037522	27433010	29374656	28961252	28825172	29348908	28129126	25720550	27670360	24323220	26195466	15987181	17349124	13273739	17730800	15320062	16303547	16144295	18178078	14840303	14202135
231.135	218	14084085	17987854	15388397	14986361	15142376	17008642	17138732	14530201	14225762	13917712	15623829	18025106	17521684	15029362	19304630	20141546	17818994	17014154	18774874	17335322	17862716	21678280	17998316	20620892	19436598	17610606	17487598	17051490	14462108	16649746	8311283	8990222	6603410	10499320	7411717	10423748	9967534	9224227	9622006	8973599
232.049	219	6356116	7499145	7422852	7471440	8834720	7520448	6897872	7269180	7234089	6897426	6171479	8443683	7340285	8228166	7601497	8454803	7477812	6605371	6535134	7015611	7736623	7819649	8942232	8468245	8167715	8151113	7545778	8112190	10077547	7947991	4623992	5839592	5332785	5261753	6495408	5950115	6460510	6207643	5351068	5317594
232.094	221	10686619	11813263	10082187	11900250	12279465	10267849	10218711	10266436	10848818	11226910	10127201	12624682	12248328	11793744	14844257	14223003	11763261	12342852	13351908	12385475	13982011	12505481	13079200	14176030	12862766	13258835	12287931	13523016	11230581	12279520	8630910	11363059	7373625	11097538	9469112	10221229	10322022	10387616	8782500	10692067
233.078	223	8054082	9357838	7608361	NA	9049962	8156562	8330626	8240111	7700226	7870511	6924332	8754113	8366589	9606703	8683019	9875276	8572680	7753470	7191661	7986539	9550395	9577034	11254613	9993185	10632743	10004793	8620169	8504624	8759887	7597999	7935753	9574360	6303710	8561291	8668522	7761815	7396638	10293532	8492883	8393382
233.103	224	5200198	3982865	4245549	NA	4885359	4255639	3954054	4604915	4764423	3117622	3335217	3955653	3425795	4202037	4186639	4440400	3723021	4426498	4772977	4092272	4097602	4148303	4613977	3499495	5628462	4921151	4155022	4441398	4036180	3798964	3523340	5267422	3728354	5171857	3730799	4876701	5145891	5267743	5337943	5419692
233.155	225	NA	NA	2554421	NA	3344249	NA	3041679	2889724	NA	5160004	NA	NA	NA	NA	19118616	2655065	9446168	NA	11512952	NA	7679567	2560089	2781027	NA	2859579	2520395	20875416	4047682	3529312	3138495	3450643	3191785	2681323	2988187	NA	4072873	2894124	7366949	6951776	NA
234.077	228	NA	NA	NA	NA	NA	NA	NA	NA	NA	NA	NA	2787415	2660080	NA	NA	NA	2553297	NA	NA	NA	3418940	2769672	3878920	2893988	NA	3080222	NA	2895383	3451688	NA	NA	NA	NA	NA	NA	NA	NA	NA	NA	NA
235.076	230	4712586	5705478	4896091	5219325	3896547	4863770	4650192	3880766	4328089	4301389	4259258	4702954	5005790	5341159	5654362	5322917	3535508	4281961	4209527	4709043	5550137	6725570	5497015	7717219	6882325	6228735	5869088	6191865	5136380	5288263	NA	2809751	2577185	3472920	NA	2862943	3296394	2754060	2717867	NA
235.109	231	4662927	3836170	3851104	3945476	4657385	5489953	5284566	4763971	3616928	3869782	4563392	4601583	5335014	5009390	5516128	6194347	5005979	4857455	6726011	4623033	4573249	7275464	4935868	6453609	5578781	5702406	6700583	4607744	5614595	5360973	NA	NA	NA	NA	NA	NA	NA	NA	NA	NA
236.031	233	3786019	3973497	5928424	5383374	5737873	7843793	6390636	6988249	8184150	5244748	5113458	5823861	4559037	5039285	4515830	7357765	2982219	6162705	8107506	3919179	6575400	4632175	4077403	5711382	5723388	6073299	7181023	5937102	4535493	5792261	4294285	6345318	4689847	4874448	5931881	7469617	6716213	5969530	6030667	9718996
236.06	234	4379944	3973501	4977133	4442836	4920215	3871703	3646833	4426718	3730268	4270931	3888760	3130233	3534020	3548347	4019707	4203850	3523920	3539734	3019253	3256655	4800303	NA	NA	NA	5113091	NA	2563557	4078036	NA	4015114	NA	NA	NA	NA	NA	NA	NA	3014782	NA	2663641
236.093	236	165229360	188265344	166672880	NA	180828576	170834912	157464432	159726048	153304416	168573792	119437952	148731264	136509648	145569984	154743808	169589072	146733392	140163360	138556928	134952784	198098224	189545600	198557024	191085088	208288016	192003040	167918320	188070880	165787856	168737296	69383320	83934832	62592448	87161048	77248368	89571904	82752320	89307776	78296408	80492768
236.978	237	4271033	5430249	7385714	6289819	7336507	7441540	6011909	7067249	7365135	5017670	4723494	7035390	6907287	8277374	7189648	10357217	6299133	8165812	6484586	6620126	8848915	5742872	8413691	5378759	8132063	7549091	6827931	6025374	7785865	7993023	4035844	6409007	4113480	6348165	5091334	6161150	5493213	6554342	6629865	7853439
237.062	238	3476935	4117491	4851326	NA	NA	NA	4375570	4462718	4128287	4022364	3907381	3383305	2532778	3678608	3409565	4250607	3341324	3307971	4105332	4196843	4002856	NA	4079114	3496662	4714995	3577014	4642731	3458224	3723162	4253903	3130638	3542849	3423829	4502421	NA	4408592	4346859	3510000	5032438	4122510
237.088	240	3853771	4294134	4447874	4269491	5306959	NA	5187606	4187779	4548132	3686499	4873530	6669837	5760432	5270933	5902498	6156787	5775889	5859783	6038135	5330927	6560302	5774636	6839822	5786331	6406649	6380731	6006704	6551734	5074336	5551828	NA	NA	2699353	NA	NA	NA	2696944	NA	NA	NA
237.989	243	12969049	16534624	14154499	15475315	15581934	15770944	14536870	13835025	13952721	15035727	10226658	12506766	10658427	13187667	13505843	13173382	12401334	12522080	13891304	11374713	14667531	15566281	15550117	16573313	14807759	13393279	14597217	14308729	13195864	12993411	6701440	8298498	6437601	8823363	7219372	10521557	10509454	6890329	9366159	8488499
238.01	244	5114972	4429923	6256391	5541496	6885106	8451396	7236778	7155477	8047318	5565781	5482470	6474386	6179456	5863000	5161270	9236106	3666106	6937188	7463659	6532220	7234321	6108621	7017129	5757829	7665364	6952324	7309413	6147454	7452253	5752712	3345282	6056966	3437796	4307015	5950639	6168538	4865170	4754267	5286547	8355383
239.065	248	NA	NA	2729373	NA	NA	3379719	NA	NA	2885535	NA	NA	2908969	NA	NA	NA	NA	NA	2797333	2807150	NA	NA	NA	NA	3523143	2578381	NA	2607924	NA	2753843	NA	NA	NA	NA	NA	NA	NA	NA	NA	NA	2538735
239.077	249	8500484	8432864	6931359	6791003	8160172	8698377	7493971	7451581	8048545	8286827	5720234	7426859	7248750	8549175	7253474	8205111	7033723	6688536	6153072	6263070	6814742	7837318	8418139	8308809	7707600	6925931	7640374	6985316	6086454	6280278	6418948	7523553	4536709	7174926	5900636	8152249	6652238	6144980	6459203	7610098
239.129	251	NA	NA	3119014	NA	3257269	3475475	2840923	3409861	2833323	2979960	NA	3234611	NA	NA	NA	NA	NA	NA	NA	NA	NA	NA	2897251	2643539	NA	2546294	4184896	3078255	NA	NA	3337738	NA	2905228	3055384	NA	2818243	4350295	3999705	3128139	3220219
239.202	253	13161752	14261486	22457264	16698229	16112578	23232032	28043622	18901968	22540216	16238219	13558977	16254781	15940490	16470865	18341366	12725067	10814354	20167468	18685824	20109616	15601716	24714908	18022256	22142048	19461100	31202950	50445648	29331070	31685456	27196526	21288466	16365818	19607446	23223078	17885552	30143698	29115748	15856610	22214486	25574152
240.028	255	7447963	8628560	6636581	NA	8154193	NA	6188522	8045651	5943381	8094562	7265624	8320949	7562304	8680445	8631930	8342480	8942629	7084982	7001063	8972717	8375550	9301802	10903545	9583864	10581167	8579896	8878576	9222959	8247287	7983373	5336694	6736290	4923410	6302655	5809653	6912381	5543414	7534656	5616607	5360534
240.049	256	3692958	3034962	3487272	3175465	4814421	5434045	4573678	4883031	4329561	3809127	2656091	3590584	NA	3536897	2698878	4268500	2524713	3296698	4094953	3531696	3692803	NA	2772476	NA	3424948	3677501	3085812	NA	3451899	2722833	NA	NA	NA	NA	NA	NA	NA	NA	3839459	3202970
240.059	257	2776992	3384148	4538922	4543019	5330007	7241406	5792239	4997208	6331483	6417258	3340125	NA	4213831	2684931	2978432	2889173	2806315	3278267	5128171	3647410	3400965	4356911	3965438	6252798	4097718	4460351	7464438	5626678	5539837	4915987	6707834	7082408	6354967	7189445	10367482	12385667	11118076	7570499	9019364	9849756
241.012	260	169555504	193410496	177028272	167066864	179191040	179715952	177846912	167099632	173326608	176373856	151830032	186562624	163855632	153763024	165689120	168475760	171064528	163757152	147486816	183876160	178143728	151044048	184860832	162315696	202259856	151240720	165985968	163135488	171982016	178666960	143226608	140247648	144357536	181222512	138361488	164972096	164443808	175389872	163821696	158743616
241.093	262	4948549	NA	5845181	6307078	6771977	5599100	5568149	6049019	5669150	6343799	3248664	4776017	5236008	3914458	5186855	4538493	4708065	4280935	4022893	5175885	3569153	4770272	3465898	4878780	4654505	3860510	3348161	3975698	4639950	2956250	2573046	2727799	NA	3963013	2647200	3327574	3762868	2804410	2816144	NA
241.119	265	NA	NA	2646720	3220236	NA	NA	2855577	NA	NA	NA	NA	NA	NA	3032800	NA	NA	NA	NA	NA	NA	3079688	2652132	2694318	2581697	2694575	NA	2761926	3094040	2617043	NA	NA	NA	NA	NA	NA	NA	NA	NA	NA	NA
241.217	268	57587288	50427356	76856528	80002336	77495584	79970192	91290280	89210128	85967160	57671832	53444144	99367008	67763520	70188280	80967480	48602256	40787192	81312888	73947264	73644640	67035680	76693496	112722112	76471760	91356616	317046848	147062496	104333360	106544360	88325616	94582536	84689552	73849024	89095320	85981880	95749744	94090952	110460104	122452136	155827296
242.078	270	3703012	5318215	4343114	5485015	4593075	NA	4604723	4146584	4593112	4523383	3186378	3780835	4585469	3409832	4458441	5085981	4797838	4263179	3532010	3934434	5161202	4293768	5098831	5313139	4569744	5359860	3823492	3934436	4139926	5201560	3140973	3750202	NA	3424060	2807103	2711838	3881317	4404525	2930997	2946294
242.08	271	22255332	24507974	19238218	NA	22289842	20713522	21093172	21228952	18944472	21172598	15365834	19187940	16217597	17989032	18917320	20307228	17984910	16733451	16937194	15522530	19575538	18495624	20345168	19906162	19451536	19271924	16994180	19202276	15553942	18644632	16060269	17378106	11868485	17673532	14756671	15675166	16004965	17368366	15774005	15635703
242.101	272	6782695	6832714	8517965	7447004	8794550	10215478	8929079	10255772	10279388	7121277	5929678	7609575	7309826	7312813	5768141	7598369	4281746	8559886	9535725	7014117	5696248	5137548	4954451	5729911	6030998	5913848	6213513	5997801	7944602	5145244	4415344	6448959	4880712	7455040	7525187	9137954	8782697	6789424	8401208	12111098
242.176	274	14388979	16160338	16495960	NA	19774916	18501700	18680644	18673064	24736234	24117648	17692380	9603314	11005458	9864636	12310489	13174061	12074399	13575451	14942455	12325616	16536330	13721753	14920031	21352068	14139047	15663369	24215448	59162872	19991978	14032555	18278264	21480270	16683347	26348878	23231310	27621170	31741814	34729272	29313350	31968520
243.028	276	17305472	20166332	18300370	20541088	18306646	17926370	15737806	17630768	15043212	17939054	13059957	15815027	15650506	15308398	16724070	16670137	16846388	14622121	15606117	13697906	19583962	17551658	20586992	17659684	18100080	19001794	15360066	18854318	17452630	16699216	11319264	13468662	9395668	12824046	10693593	13074397	12824594	13895071	11137494	11840921
243.039	277	68507520	77739712	70548952	79216288	75447896	67895520	60595152	63520308	63529612	71639664	56459128	68884856	63364812	70368880	72734824	73088440	67264056	62979500	61733224	60824436	89998304	82084144	92226032	79970088	81919856	83329480	70721600	81756592	71532120	76529488	47396832	52577272	38328788	57949680	49257436	55494624	51312660	58858912	50141656	47259036
243.06	281	3426180	2924737	4197336	3577000	3833948	4903144	4697044	4193334	5047954	3393142	NA	3627384	3493073	3764853	NA	4173758	NA	4096430	4103530	2838391	4690915	3714864	4428789	4348203	4225399	4690377	4305480	4790709	4094045	3199830	2679268	4353532	2977241	4368884	3911646	3911140	5060632	3561379	4822491	6465951
243.062	282	14806917	15634113	14122456	14296744	16051804	15120616	14562260	14003766	13671058	13093495	11906940	12976505	13430481	14491254	14749804	16704958	14276154	13254063	12763498	11098999	16122851	13900080	17277430	15703851	15538040	16976330	13371465	15034805	12715614	13991767	8865765	12866557	7560666	11056628	9040862	12036068	10913816	11079075	9647580	10567071
243.075	283	2912647	2997442	3338714	NA	3491935	3844842	3626966	3255353	3904661	3830906	2514302	2809211	3087572	NA	2883182	3110849	NA	NA	4125036	NA	2747366	3850547	2672632	4394798	NA	2663372	3704907	4110776	NA	NA	3119078	2739199	3017691	4627959	2903520	4103655	4492827	2619813	2986462	NA
243.081	284	3969416	3983043	4222939	4175532	4200032	3183852	4221911	3074618	4180118	4571772	2903935	3073916	4968149	3790970	5007472	5030338	3786301	4517298	4340077	3940218	5556200	5080372	5518841	5337903	4693884	5104590	6132813	5765562	4534882	4036955	2630119	3479552	NA	4767224	NA	4023784	3469340	4230053	4019167	4191650
243.099	285	6820747	6233798	6553053	NA	6733411	5580015	5272538	6323773	5894809	6088321	5301123	6104447	6116057	7387774	6410355	7137733	7149121	5475765	6078831	6070141	7226348	6089015	7376380	6882098	6181761	6869458	5288016	5380541	5552742	6504286	6613993	7019524	4665823	6170107	5321700	6987756	5712927	6892968	5952994	6413733
243.16	289	10635157	8816333	8167910	11650749	10823277	9687290	8685540	10008134	9773733	10773137	7011214	8653192	8731366	8073867	8810621	9844174	9115211	8794559	8648055	7373702	12223483	9297217	14377478	10698557	9705359	21000670	9717852	10561994	9774706	9574250	6976497	10597392	6831592	8083975	7600110	7864312	8161323	12535215	8992236	9999792
243.171	290	16641943	18695886	15910376	17268416	18241136	19812604	18043878	16371272	16892582	16599700	17448848	21109130	20905704	18595468	22833278	22629840	20299342	20524480	21518712	17525640	19796990	18661700	18657800	20430656	19685266	19583458	17913950	18026956	16619124	16695148	9273330	11213842	9625066	11755017	10089456	12425210	11503660	12914096	10101230	11169202
243.197	291	NA	NA	NA	4909765	2556020	NA	NA	2795596	NA	NA	NA	NA	NA	4382866	NA	NA	NA	NA	NA	NA	2852612	NA	4282381	NA	NA	10574311	NA	NA	NA	3058033	NA	4290071	2601454	2732558	3235316	NA	NA	5483956	3383795	3262646
244.023	293	115636264	135067456	107806312	126517112	115097344	96125336	91028592	95043280	87524168	107692912	84328488	108018192	97238944	112066368	115652880	111804000	110853856	93666896	86309352	101940232	129729744	115704280	147489440	115113952	125255768	122307224	102056200	110051968	106348320	112738320	81082456	86295736	60545644	83656360	81083512	79775912	75536584	100056600	75430528	69262920
244.044	294	5465129	4743486	6419048	5691259	5779207	8006048	6657143	7343831	8357710	4659576	5615662	6002194	5660580	6672197	5809427	8704610	4817638	5932628	7088621	5199886	7015637	5897690	6301342	5679077	6320225	6984353	6760719	6225544	6377255	5845015	4080222	5924030	3805296	7170734	4877439	5763242	6411471	6408733	7113349	9284168
244.13	296	21690424	22574922	18409076	21921678	20180758	22364592	18627718	17401574	19118942	19116942	18120766	21981728	22048694	22855510	23484706	26025584	22367988	21233250	22350328	19754010	25302250	24109544	25780908	24444918	24461428	24072884	20750624	22606490	20008760	21209128	10956905	13049039	10035837	14311102	11943053	14768315	13097183	15046183	12331668	14595671
245.037	299	8184019	8440769	8813309	8081490	7675829	11070043	8822047	7669629	8632333	8048767	4186339	7537329	6533241	7441432	8419775	8138506	5506964	7099132	9289332	4386984	8787404	9151110	9310027	11810981	9834830	10404733	10187227	10365790	7409653	7570653	14803164	22308226	14150410	26709868	13528355	19978610	22428042	20340380	19634996	23789300
245.043	300	8981716	11082690	NA	10838099	8980918	9648732	9756960	NA	8392718	8813696	6939876	9146034	8248442	8900633	9805248	9628427	9155477	8420093	7302261	8004777	11847118	11860615	13556556	12845222	12456271	11189118	10423773	11128671	9343990	9897181	9502940	10818947	7532299	9926508	8903972	10317171	10224012	11355804	9925429	NA
245.114	302	17510624	17498060	14192393	NA	15759299	16540266	14630188	15132553	14009372	16149651	13582577	18438846	17160330	19152936	18010572	20614934	19373986	17624842	17689216	16905396	20907488	20284052	23536472	21573812	20980064	22049678	19087852	19366766	18432004	17488108	12310758	13741457	10244886	14440314	NA	13187457	13238682	15611557	11199298	11800321
245.139	304	59381988	55113680	52797196	57770088	55705544	56361584	49880368	50634636	48227360	50971800	41238772	48290496	52928656	53772336	52500944	57990940	53026724	47554316	44161668	46939320	108348904	95224472	117834592	100909240	106201448	99058576	90440176	94389112	84819976	87130352	236075248	281396640	186137376	269926272	260062512	253544832	242858400	320388768	240171840	264912640
246.017	305	6799743	7933000	6454164	NA	7382115	8079128	6977993	6528036	5927116	8055171	5390743	7081812	6754636	6906092	6974061	6418355	6886465	6799269	6170367	8280387	6302403	7512883	7306234	8613222	7222843	7175257	7708329	7262260	7255235	7724450	7057755	7652931	6732710	6926377	5926344	8267320	6385225	6023966	7000037	4918175
246.021	306	5347712	6565961	5829524	6200617	6634596	5358360	4885962	5537828	5008589	5240196	3733399	4881236	5647692	6131948	6401646	5416884	5800001	5575590	5384960	5120324	6377156	7233332	8260602	7181670	6489659	5782618	5490346	6234164	5145795	5375395	4313435	5057092	3416486	5031978	4532680	4831800	5147210	4406559	4254694	4605856
246.11	309	5403023	5246037	5143458	5311293	4185204	5006122	3905498	4256307	4794590	4503964	4918696	5791587	4962655	4898048	5064318	4938691	6078545	4219317	5243661	4766034	5756634	6091588	5645322	6044024	6453841	5558382	5523132	4765768	4825302	5095861	3471719	3824213	2748340	3390011	2877399	3756618	3505756	4181802	2537974	2756271
246.978	310	NA	NA	NA	NA	NA	NA	NA	NA	NA	NA	NA	NA	3054619	3108798	3577629	NA	3088107	NA	NA	3255775	2969016	3190751	3466409	2717223	3118885	NA	NA	2809095	2938767	2957927	NA	NA	NA	NA	2533996	NA	2533897	NA	NA	NA
247.094	314	9951810	10557666	9484350	NA	9666854	10144746	9072265	9074912	7309729	10196645	8011360	10222605	10736179	10457559	10437426	11200626	11139328	9549921	10056605	8682994	11569109	11287540	11941054	11285054	12458818	11537743	10648463	10839329	9925032	10289791	7438827	7323417	6269013	7568638	6583936	7890706	7515936	8173492	7498925	6407262
247.112	315	2718789	4368101	3234369	NA	2977577	NA	3172493	NA	2945957	3189930	4038243	4567056	4519992	3550683	5489462	4227701	3597571	3458149	3611040	3951605	4090842	4530679	3854018	4921410	4650311	3732819	4056979	4529957	NA	3220611	NA	NA	NA	NA	NA	NA	NA	NA	NA	NA
247.119	316	10146374	10617062	11038786	15897117	13009194	12385263	10100366	12968164	11744678	11308716	8219236	8729617	9849401	10107357	9732919	8788086	8964356	9036902	9468833	7646710	10498012	11322360	11437251	10990147	11365192	14296405	10877845	11679014	10897837	9699972	5780974	9264926	4850777	7984387	7582341	7921432	7513894	10516407	7364786	8210530
247.166	317	NA	NA	NA	NA	2756915	3188217	NA	2536685	NA	2526393	NA	NA	NA	2537447	NA	2534527	2742541	NA	NA	NA	3367400	NA	2773964	3227213	2621780	2540896	NA	3288881	2883512	2925198	NA	NA	NA	NA	2571661	3261217	NA	NA	NA	2915947
247.994	320	6492906	6755689	8636625	7567075	9841099	8969374	8901423	8293762	8550999	7489435	6312714	8557742	5599991	9327264	8344540	11047190	5572002	8333571	8961063	8086152	9943230	6891673	8606055	6871800	10284065	10370592	8345685	8179179	10025579	8934203	3568743	5934029	3530987	5570996	5195551	6549451	6943706	7027767	6315354	6663424
249.003	321	3513262	2837511	2812283	3652556	3009673	3136877	2527727	NA	3346215	3567794	NA	2879337	3030995	2716293	3392161	3356115	2872922	NA	NA	2842421	3708360	3341141	3433002	3561422	3791648	3722000	3438904	2780368	2970442	3164691	NA	2689177	NA	NA	NA	NA	NA	2775762	NA	NA
249.055	322	22465464	24848912	22294916	25088984	22835858	20952440	18960376	18969160	18497330	21149888	21255126	25939316	24450014	25662352	28851372	29446620	28127844	25133508	24411344	25095998	30009814	27428190	33109556	27956186	30053678	29214492	24950084	27297500	24302422	25949214	19798784	23783588	16928162	25240206	20746206	24280230	22076602	26030298	21249580	22864322
250.046	326	10599551	9042611	13888050	11728065	13216594	18679368	15212732	15741703	17434628	12323287	10943641	13917748	11656378	14136439	12146037	17437342	7459612	15712895	17202550	9930733	15280863	11421213	11937530	13348018	13786668	14276621	16361002	14376898	15033398	12903672	8120212	15448430	9094739	14840672	13697173	17005942	16629141	13949306	16408311	24326780
250.145	327	8129684	5172932	7552580	7700697	8312678	7190109	6358224	7056155	6589465	9245171	4099757	7406152	7139536	4351118	12780937	13806257	12819246	2807954	11478407	7619583	13056762	6468144	12898062	4857033	5654086	10182693	13303361	5670873	9163853	13473039	10634147	4587907	2859621	9460597	5908648	6671756	3332011	6059403	3735308	3083407
251.005	329	NA	2690906	2973922	3404201	NA	3055383	2725761	2823111	4283604	2816234	NA	3485944	NA	3450203	2736191	2905950	NA	2915641	3022878	3143837	3774438	2905818	3730881	3569035	4117289	3184380	4113167	2983077	3414805	2829265	NA	NA	NA	NA	NA	2546244	NA	2702366	3555267	3766069
251.104	331	7601501	6982508	7252724	NA	6836260	7848749	6982037	7265243	7814378	7376647	7675247	9805580	10126758	9323891	11478612	10732402	9300964	10668876	10126896	8190128	10478593	11654893	9250773	11072930	12146499	10273045	9623335	9627837	9051436	8791528	NA	2578507	NA	3886663	NA	2902617	2939014	NA	NA	3100488
251.202	334	3501938	3296126	4145927	NA	3834424	4584259	4395434	3422703	4308223	3557155	NA	NA	3764157	3812235	3107434	2644870	NA	2664287	3433026	3392706	4764700	4446465	3981290	4426169	4631901	5236014	7941951	4158165	5765443	4086270	4305994	3749471	3922730	3839581	3908979	5418606	6045341	3315777	5054446	5321564
251.962	335	11017752	11207690	10974104	NA	10448083	13961196	11485772	11144334	12181929	11574273	7473696	7927748	9576041	10538564	8826641	11985957	9653387	10521591	10839758	8200531	9856241	11845532	11057294	15961706	12359721	10002928	13780987	12781965	8040953	11075247	5413063	7925505	4652989	7322888	4415498	7563028	6747985	6753995	6722710	7244786
251.989	336	3118623	3312143	4168093	3361436	3813593	5452787	3481682	3972244	4068271	3573770	3865638	4704201	4268656	5741131	4046615	5845035	4921488	5304317	4195028	4212056	5559545	4342690	4914324	4289137	5910577	4918776	5217282	4726676	4945408	4480182	3658443	5718790	3537346	4542734	4960783	5302042	5058392	5344976	5624989	7426040
252.004	337	NA	5520402	5142432	4133536	5909724	6212598	4878933	4557975	4374963	5664782	4466217	4693965	4344435	NA	5077787	4625454	4015251	3977216	NA	4062555	5384445	6054821	5548183	NA	4851765	5026300	NA	5912984	3906051	4284602	NA	3879690	NA	NA	NA	5117725	NA	4178643	NA	NA
252.039	339	12805674	15686680	16429991	15031977	15629539	21645310	17584732	14742686	14938555	17533976	9250352	12287956	11204219	14108247	13262626	13513781	10374298	13159431	16035549	9808226	14980359	17541036	13133983	20866684	16775230	14615044	17397774	17772960	12658187	14286530	10106067	12075793	7894988	14132505	9089561	14516005	14886756	11864793	14770344	13378561
252.088	340	12138037	12465186	11953072	NA	12713197	11671561	11039335	10073257	9798086	10331175	9817658	11550687	11669126	10053219	11104045	12700736	11629732	10091537	10100454	10328427	12504341	14149558	14960809	13219464	15431756	12565009	12515354	13414828	11009559	10530509	2730204	NA	2594517	2743588	NA	NA	NA	NA	3284147	NA
253.093	344	5631770	5682406	4980346	NA	5085633	NA	5776199	5423492	5087918	4406611	4909840	4661441	4324206	4617056	5607444	4732698	4209004	4670177	4964266	4508211	4644918	5501066	5801354	6100861	5506401	5148442	5054748	6269607	4783886	4713407	3777417	3451381	2555551	3636750	3205874	4277264	4245096	3043235	2787739	4732121
253.131	345	3826467	3323629	NA	2540479	NA	3565306	3279183	3692428	NA	3490655	3602201	3082441	3287415	NA	3590173	3303715	2538868	2666729	4379570	NA	3379265	3799698	4057491	3864454	3329899	4462372	3176230	4098736	3749144	3647945	NA	NA	NA	NA	NA	NA	NA	NA	NA	NA
253.217	348	43015992	49478912	73106576	NA	57509340	NA	100189024	80758176	84871880	50236792	42903340	67666144	55175052	57378688	59138096	37963060	33539462	63800572	62545860	73794128	44887640	75253928	64334248	61433756	70936960	211503936	209242432	93768392	122914608	91375584	84082080	46640144	57254072	60679724	46727948	77221928	84951176	52356028	68346296	89900272
254.031	349	4355578	4338087	4930878	NA	5191310	NA	5799969	5814872	5064589	4273778	5219294	4295070	4312139	5915731	4475125	6169071	4252204	5146026	5348459	4726517	6547274	4102486	4958821	5128297	6761067	5063705	5367317	4637591	7108604	4614313	4046387	4683973	2841444	3918575	4575162	3837157	4029784	5370978	4605565	6678942
254.078	350	12564485	13780400	13198664	14209207	14540440	12151260	12284971	13031011	10703768	12326528	8668136	9882025	10420310	10821727	11659520	12297721	10708534	10186164	9304180	9480959	12844888	13302112	14273136	13164661	12425848	12973093	12597793	12059555	9392135	10873012	8797756	10927311	8204654	12306170	9010116	8749296	10162533	11914348	8528520	9919912
254.08	351	32919558	46448048	36201800	38480056	37979800	28887516	27882540	29496932	28388248	32931456	30169064	37560744	31385686	35768416	37667072	42173944	40494644	31200692	27930740	37675776	48992088	38889824	52128368	33200246	53103224	39095332	33638944	37088164	35301384	40978612	31686204	36334800	21447022	31049466	30880708	23060720	26067302	45073516	27517576	25683368
254.249	354	3351599	2708437	3337581	3095269	3535550	5323270	6267988	4558475	6039490	4509365	NA	2904019	3366526	NA	NA	3569185	NA	3511258	4099737	2578467	3782027	3831174	NA	3854497	2547881	NA	4588623	5128143	4633652	NA	4979292	6247670	7967122	7756580	8551401	14471447	11534737	4783248	10185394	11118029
255.03	355	NA	3108480	NA	NA	3635567	4032200	3161874	NA	3095683	NA	NA	NA	NA	NA	NA	3790042	NA	NA	2736962	NA	2898551	3030327	3341143	3486062	3621772	3627824	3243303	3938973	2910208	3792297	NA	3204007	NA	3634663	2623639	NA	NA	NA	3615095	3410039
255.032	356	22106354	24649344	24475160	26655160	28292976	30112456	24892690	25478980	23198852	25968554	16212160	21103254	17287482	20453724	23192048	24200922	19543806	20862600	22511938	18461644	26660984	28543544	25037656	30845294	31976332	27422000	28551976	29359262	22718720	24459690	16555761	23342504	15276606	27023336	15920279	24650190	24887908	20247866	21132152	22795896
255.233	363	757973312	636206784	831637056	934791680	903202688	950520576	1069663552	1120651136	1152371840	946982912	557697280	1003209408	783534464	773966208	772653632	581551872	461358880	717735616	881836416	698205184	872009920	797428352	1217907584	1039649216	1067436992	3567766784	1193528192	1069927616	1060620608	910019008	1238875904	1230228992	1150009984	1354483712	1711260928	1867239936	1528283776	1493419392	2205402112	2394408704
256.059	366	56197632	63119212	56280836	61057752	62425184	57011152	54928920	52734020	56184200	56422644	58296752	70501280	58976820	66447992	68035328	77236184	67012572	66471796	65569324	63833268	116347320	92212008	107072600	90098312	109890752	104123992	88919120	96243120	95423000	98323128	39305152	42839700	30933800	44599536	41461124	41915076	42738564	49497636	43123844	45197152
256.08	367	NA	NA	2834698	3042013	2788965	3626965	NA	3483208	3166095	NA	3036085	2832807	NA	2542205	3010306	3778013	NA	2755450	3332146	NA	2548670	NA	2890337	3011724	4191942	3827808	3547218	2640826	NA	NA	NA	NA	NA	3103989	NA	NA	NA	2853417	2723467	3674980
256.091	368	NA	NA	3230989	3557088	2575464	3702232	3652127	3569227	3344273	2772223	NA	2699946	2669630	2999424	2906373	3053536	2511333	2911101	3408949	NA	4168129	3053872	2794084	3051151	3025610	4066403	NA	NA	3603486	2733252	NA	NA	NA	NA	2712971	4083404	3015051	2927404	3528334	4071782
257.028	373	2634503	2664025	3833839	2540525	3846476	3405522	3061527	3047230	4154505	2829875	4758171	4331690	2724649	4370315	5471238	6416593	3018935	4684894	3622679	4473239	5637869	NA	3903836	3354008	4249578	5573499	4220268	3808963	5488419	5209031	NA	2684797	NA	NA	NA	NA	2640540	3719439	3164559	3406913
257.037	375	NA	3627099	2813937	2598896	4103502	2582228	NA	2900288	NA	2852918	NA	NA	NA	NA	2695688	NA	NA	NA	NA	NA	2864879	3045654	2631518	2926491	2805741	2785662	2802030	3133637	NA	2704329	NA	2731904	NA	NA	NA	2656693	NA	3004689	NA	NA
257.053	376	5710606	7466079	5093365	6555637	6515026	4825305	5419806	5904709	4715664	7027259	3317921	5141681	5476143	5260178	5278733	5341399	5189821	4671588	3663133	4196765	3752181	3601946	5095779	5180320	5044722	5088131	4351347	4502218	3511594	4117453	3975314	4528004	3463702	5362169	4407922	3985849	3894948	5642005	4682134	4055111
257.054	377	2768143	4354656	3591157	3458549	3900754	4008153	3348254	3870533	NA	3105852	2572961	3022514	2807600	3309458	4881421	3784920	3858109	3547748	3361053	2634654	4998901	3750939	4634979	3565984	4806130	4924291	3799411	3381962	4072747	3404238	NA	2990980	NA	3266042	2798195	2705594	NA	3364629	NA	NA
257.063	378	4851473	5338210	NA	NA	NA	NA	NA	NA	5149843	NA	NA	NA	5474098	NA	NA	6288602	NA	NA	NA	NA	NA	NA	NA	6870946	8363509	8952709	NA	NA	NA	8194000	2510484	NA	NA	4013052	NA	3231164	4573351	NA	NA	NA
257.075	379	23913236	21389412	32937978	28331004	34621784	40742112	36914980	38046028	41094804	26939970	24750758	29422776	25721652	30452632	29578258	37603548	22018242	33671272	35914532	23528866	37999356	28195872	30944616	30768038	35749368	40677256	37457272	31842000	35179312	32930772	19128470	30560136	19166236	28817920	27334264	32551870	32789674	29484826	33387932	46024780
257.078	380	4891413	4294758	3740667	4363260	5018968	NA	3502373	3008843	3667095	4218436	4268199	3995320	3632437	4582297	5734420	4814046	3824322	4108394	4855587	3447715	4911869	5387297	6024553	5061543	5503482	5717898	4972923	5256913	4825906	4735957	3238551	4317066	NA	3556864	3773049	3183040	3786411	2756379	3376541	4282445
257.114	385	9909023	10285166	9891844	NA	9693537	8410345	8425262	9386325	6212257	10031696	9347760	11855042	10580799	10873763	12334110	12126439	11532491	9660531	10435372	9852332	13556488	12387370	14560627	12809137	13907461	16054165	11672965	11331291	11324220	11703263	9052319	11450258	7210021	10199562	9543297	10306505	8515766	12662564	10096039	9762902
257.176	387	3722033	NA	NA	5385241	3349873	NA	3308351	3835237	2702257	2774116	NA	3272404	2746190	3316149	2951727	NA	NA	2516098	NA	2944699	3266333	NA	6301060	2705347	3041304	12193704	3710872	3858669	4016973	NA	4068525	5176226	3550772	4198427	4297361	3027416	4210888	8578867	4798905	7613541
257.212	388	NA	NA	NA	4827172	2710650	NA	NA	3309423	NA	NA	NA	NA	2831192	4448192	NA	NA	NA	NA	NA	NA	2603816	NA	3965326	NA	NA	9531315	NA	NA	NA	NA	2774709	4140970	NA	2810405	3592858	NA	NA	5549885	3651011	3207277
257.227	389	57770816	48038028	57772064	58068008	63031676	76860680	67331920	57674100	66473664	58241652	54921932	77333728	72649560	66104260	66806844	78481672	56690916	75368592	84001608	61760968	100438832	88968264	88968592	110562256	87019048	107220920	95800744	98242296	90032992	77515776	50331832	59609004	51618880	68536872	63792796	88265704	80495832	54486848	69420488	80316528
258.038	393	149177392	172081504	145869040	NA	152029776	NA	123865136	127732304	120491936	148394896	127749016	163726800	147377200	168053936	174900512	167856608	167791008	141576544	134382608	146982544	187454528	171822352	222023280	169626816	185814832	201281712	151834272	166907872	154094656	164908256	112951664	124457080	88982800	121801480	115132264	118576304	108135888	147310608	114493104	106236216
258.06	394	34292784	32571746	43387124	39669024	44198480	45174256	40806452	45926996	45707172	33907600	30698398	33322452	31718450	38309048	35964204	45525476	28486054	37538144	36652060	30410388	41202752	28585242	36187768	27098312	38219568	43126968	35458728	30949356	37350476	33758444	20480370	33255548	17954066	28568336	26769262	28816568	27489750	32851992	31622838	42256700
258.075	395	3696691	3813223	4148984	4541733	4750933	3996660	3829305	3676762	3549608	4607381	3096481	4510168	4081206	3611326	3987250	3649514	3170730	4416355	4647969	3919513	4296261	3574046	5598845	5748941	4939574	4939967	4950702	5095409	4613202	4998387	3591030	3855487	4118806	4266774	3895155	6788285	5076443	3732507	3458235	4029759
258.11	396	7142461	7551344	6458625	7855408	6692446	6991358	5759043	7061092	6312882	5595041	4686250	6695394	6391871	6996169	7380284	7832052	7331250	7855468	6617130	5747362	8246353	7642407	9006727	7701720	7370561	9158857	6292153	6397947	7183452	6379773	5474686	6558856	4624671	7598879	5611388	6644934	6482406	7994405	7110342	6223176
258.146	398	23479368	23605626	22116618	NA	23890534	23858696	21452878	20654702	20004796	21451694	20757428	24298988	24456264	24054996	25490758	27408894	24349114	23636342	23872564	23148202	29316190	27970864	29007506	27798754	26828620	30273748	24698564	24985606	23444582	21687560	13730182	15919249	13456680	18385706	15769477	19076304	16143857	17975342	16410320	18037072
258.182	399	3094098	3239812	3250452	2598214	3092592	4021778	3318872	2901624	3466695	3376570	3029949	3710456	2879570	3841247	4137298	4143624	3746243	3843455	4061757	3767988	4129897	4082490	2749596	4491502	3968857	4471521	3757264	4158480	3874929	3290898	2844047	2679450	NA	2747700	3095438	2645209	3760636	3408440	3012315	2829658
258.96	400	NA	NA	NA	NA	3176253	3110643	NA	NA	2942629	NA	NA	NA	NA	2653131	2539068	3694307	NA	NA	4735759	NA	3417970	NA	NA	NA	2893911	3067354	2824138	2612984	NA	3858426	NA	2559583	NA	NA	NA	NA	NA	NA	2698693	6039070
259.016	401	10323277	8804968	5856755	9098823	7811916	9092867	6914379	6715238	5835957	10489052	3957910	5718773	NA	NA	6386253	3364595	6737548	NA	6261022	4253580	5850501	8463894	6936462	12940783	4204650	NA	7216092	8483081	5791083	5024267	NA	2944366	5893645	4727845	5929065	11959731	7216902	2901787	4358102	2813485
259.022	402	1184351616	1181991552	1054198272	1202441856	1129565056	1130876672	1000851776	1036897152	952881344	1075959040	678153344	847103744	837143872	870043072	905823808	940165888	859163264	799132224	801096960	779470720	1038996864	975687168	1242288000	1056820736	1078317184	1169936896	930729920	970576128	852217216	881839616	680116800	800051584	581289472	822987840	707512448	798479808	749192960	906873088	737527744	769772096
259.043	406	NA	2569328	3862523	NA	NA	3314443	3354963	3333997	3277501	NA	2779805	2692350	NA	3479013	NA	NA	NA	3099744	2966821	NA	NA	NA	NA	NA	NA	NA	NA	NA	NA	3190291	NA	NA	NA	NA	NA	NA	NA	NA	NA	NA
259.088	408	NA	NA	NA	NA	NA	NA	NA	NA	NA	NA	NA	NA	NA	NA	NA	NA	NA	NA	NA	NA	3009438	NA	NA	2699269	2787714	2828804	2662388	NA	2944385	NA	NA	NA	NA	3025466	NA	3307463	3173149	2636336	3497964	3040831
259.105	409	4936040	4301441	3254795	5144163	4776804	4026653	3433829	3972991	3796687	4032763	NA	4087569	3873093	4429304	4318824	5000973	NA	3413616	3921718	3313059	4908452	4410926	5161896	4793867	4720775	5440009	4926457	4933924	3860870	4301350	NA	3332997	NA	3625023	2913920	NA	2582562	2803508	NA	3039555
259.119	410	2840941	NA	NA	NA	2702696	2615586	3029865	4119427	NA	NA	3048625	NA	3778377	3806205	2772077	NA	3356837	2752116	3108154	2630567	3186088	NA	4981676	NA	NA	5018126	NA	2962216	4070794	2717226	3960428	4346248	NA	2765892	3534468	2821071	NA	4616504	3552246	3418695
259.13	411	22676848	22225544	20158994	23260778	21035882	21110564	18680172	17881990	17932502	21284100	19496116	23635736	23326028	24026624	23570032	25516820	23206568	22186614	21521726	21235626	28136876	25583156	29884336	27016722	28512400	29901330	24264706	24219948	21884302	21515822	13791855	17641866	11812396	18979910	15020167	18834898	16092970	20760892	15718393	16128586
259.971	414	3551352	NA	5008126	4674422	4370001	6567969	5708396	5466241	6064591	3128369	3146135	4364837	3335727	4073225	4198265	4419596	NA	4635483	4970028	NA	4380371	4358940	4681902	5490464	5223852	NA	6264090	4660783	3920531	4122929	NA	3656807	NA	3291971	NA	3722933	4308546	NA	4966657	4097318
260.023	415	32577160	33014666	28244748	31793032	31173728	30568496	27527804	28261520	26653150	31385156	24583590	32659510	29486654	32321306	33703816	34507804	31087494	29199210	27489850	28162204	36075236	33521450	43159740	36106032	37523900	38376248	31142188	33325632	27274916	29364034	14838605	16271989	12631841	16086355	15485307	15843011	15214675	18405948	14170386	16118580
260.043	417	2650255	3377040	NA	3514254	NA	NA	NA	NA	NA	3034187	NA	NA	2801219	3463968	3099024	3064353	3293068	NA	NA	NA	3103980	2987312	3431108	NA	3808196	NA	2994995	3270725	3237545	NA	2679122	2803834	NA	NA	NA	NA	NA	NA	NA	NA
260.089	418	8406686	7546782	7031583	7827357	7295090	7906373	6584977	6867109	6922739	7470684	6581687	6402123	6621776	7693103	7547807	7593007	8498071	6416252	6808142	6825133	9338620	8986429	10520786	9623367	8987092	9507664	8744258	8352340	8519352	7720791	4957022	6336134	3371828	6133096	5154189	5518038	6124650	7036496	5141799	7124806
260.104	419	3743395	3624866	3411748	3159970	3456118	4390474	4651670	3288233	3277815	3516001	3136443	4225104	4386388	4039988	4681636	5503028	3646875	4457344	4338770	3277489	5177090	5523266	4282071	4712268	5453273	5485397	4740424	5725785	4385981	3374940	NA	NA	NA	NA	NA	NA	NA	NA	NA	NA
260.114	420	3734182	3159973	NA	NA	2886777	NA	NA	NA	NA	3012709	NA	2943827	3514967	2639671	NA	2559031	NA	NA	NA	NA	2915077	NA	3273946	2770767	3095005	3661657	NA	2639452	2713280	NA	NA	NA	NA	NA	NA	NA	NA	NA	NA	NA
260.125	421	5807786	6128552	5448490	NA	4909180	5491792	4723356	5196976	4187646	4353641	4993473	5438551	5588570	5486394	6222762	6933562	5032865	5643142	5700184	4817079	7098122	7213896	8024285	7938899	6637025	6772573	6656335	6043231	4580035	5346146	4278631	5563024	3951422	5372275	4747671	5197024	4238454	6362715	4302131	3946319
261.02	423	2626767	4222136	4683824	3625167	5150075	5401959	5881784	4474310	5027600	NA	3542203	4581762	NA	3308126	4293840	3945805	3644551	4299906	3686243	4137395	3859532	4107336	3372023	3707517	5703448	4263056	4568197	4082044	NA	4256897	2836560	NA	NA	5327497	NA	4133337	NA	3062123	4207704	4698179
261.025	424	2685393	2535354	2998834	NA	2560124	NA	NA	NA	NA	NA	NA	NA	NA	NA	NA	NA	2539657	NA	NA	3108277	2973774	NA	NA	NA	2820890	NA	NA	NA	NA	NA	NA	NA	NA	NA	3054743	2864602	NA	3304300	NA	NA
261.027	425	24373202	25212090	22809650	24236242	22449532	23282024	21048250	21773768	18744082	22276020	13893309	18205060	18128724	16994400	19392722	21253454	18476168	NA	18364260	NA	22243406	21594186	NA	21192832	23434010	23549074	19923592	22131582	18587620	19710084	14099538	16397187	NA	16709259	14158487	16637914	15045037	19381100	15483482	15160389
261.038	427	9164757	10159294	8215605	10238165	9833856	9173356	8110014	9045451	8009494	9992120	5355201	7103880	5206871	7172196	6471895	6649171	7543948	7242888	6289256	6979001	7679059	7231565	9683453	NA	8495902	8082582	8055435	7689090	7068648	7459975	6191189	9626502	6466628	9096847	7897755	9271262	7967154	9405296	7548510	7703624
261.073	429	6152161	7242953	6846528	NA	6557066	NA	6163401	6522327	4667169	6693829	4967114	7031188	6859617	6305903	6848738	6502749	6389909	5413010	5313395	6239683	7692384	7582807	9382408	8042639	9055018	8934562	8031896	6331277	6875124	6305939	5032031	6051727	3828814	5856922	5034661	5575656	4555198	6626171	6076010	5444690
261.109	430	3585005	4158676	3418187	NA	4343189	4001155	3423189	4123618	2621740	3608531	2693845	3615648	3501419	4234363	4271854	4834665	3741343	3206812	3233662	2867149	3587181	3571298	3856916	4092059	3590967	3239087	2787492	3864473	2995199	3108510	3629160	5627801	5347417	6577830	5625519	5562354	5971403	5447559	6166134	5409884
261.128	431	3996659	4888794	3997776	NA	3464090	4669833	3883995	3244520	3203378	3986394	4242138	5279655	4952944	4618369	5564661	5206383	4805796	5772449	5606276	3418578	5167220	5896295	5924378	5281954	6351678	4408501	6492843	4972959	4292102	4914853	NA	NA	NA	NA	NA	NA	NA	NA	NA	NA
261.134	432	6217718	5564636	6522962	19190006	7512476	6095243	5907421	12852714	5836596	5912540	4353756	5109161	6072178	5274756	4798711	5755249	4374693	4908195	4773254	4036052	6677622	5785705	9138716	6409380	9021248	14492855	6380205	5909409	6717448	8811686	4705391	6642592	4466784	6317742	5173943	5544953	5535187	10654606	6876798	7398499
261.182	435	2615045	3179243	NA	NA	2819498	2688410	NA	2938361	2588483	3391982	NA	2866105	2648448	2887827	3870983	2886528	2796210	2931377	2875796	2707426	4068487	3419255	3213355	3562676	3634001	3629256	3299518	3540912	NA	2689718	NA	2616237	NA	NA	NA	NA	3151332	2882461	2804366	2643056
262.01	437	NA	3036659	3585886	2970655	2727582	3797669	2543870	2799365	3178570	3364134	3083736	3404506	3172459	4019625	3486242	4304008	2695054	3740579	3284119	3231957	4691386	3478892	2654523	3215314	4207738	4350957	3827175	3451072	3343657	2731465	2590046	3945619	NA	NA	NA	3085556	3227917	2837157	3208104	3928921
262.049	439	28141870	32511486	28450154	NA	28737194	28160690	25570572	25779986	23942230	29796660	20242404	27302632	21704822	27967926	29104688	30244500	25177496	23920046	24869026	22842080	30644680	30994808	33731400	32543200	31892616	33154556	29230070	31253708	25424182	26513878	16921960	20534430	15710578	20701140	19434436	22558974	20298524	23116978	19839926	18681188
262.057	440	6409521	5984770	5798253	NA	5309100	6778549	6123790	6011669	4908121	6398264	3929574	5369579	4382841	5770681	5927474	5158552	4905371	5236145	4120742	4226275	5741004	5080443	5120843	5790179	5369995	5221374	5179385	5380303	3866425	5842393	4016491	3472544	4941172	5456856	3476423	5489922	5071647	5447861	4867001	5445990
262.104	442	NA	2525713	NA	2947135	NA	NA	NA	NA	NA	NA	NA	2721532	NA	NA	NA	2734759	NA	NA	2510517	NA	NA	2557577	NA	2983924	3282588	3131407	NA	NA	NA	NA	NA	NA	NA	NA	NA	2593039	NA	2563780	NA	NA
263.071	445	17210008	18589522	16066223	16950160	17829856	16102406	15025769	14280808	13792677	17230526	9322772	12237914	11428255	11807511	14263194	14313447	12205744	11962084	11999727	10925079	15772493	14328497	17753252	15647565	16348671	16457584	13321584	14630437	12878482	13314867	9723531	11804096	9013934	12587305	11345148	12390956	10609815	12783110	11613470	10563213
263.136	446	8553135	7976809	6823620	7694248	8710132	8903709	8432256	9209983	7968187	8835799	5394728	4977778	5329331	5217071	5941169	4789245	5623491	5661432	5510661	4965420	4985702	5330630	6591674	6524773	5100055	5981064	5445001	6398523	6013609	4241226	5011102	6307283	5002947	6742335	6712593	8563263	7469232	6232604	6761782	7024288
263.14	447	14772913	16090986	15486661	15496105	14340086	18471966	15949441	14837888	14392764	15164121	15221033	18484340	18616756	15985456	18181042	20512766	18591428	19844858	19233286	16952364	19549032	23044806	19891388	22512486	21669400	20862858	20034954	20436540	18854570	17089356	3113119	4592084	4321988	5502273	4563730	6104641	5530802	5150238	4274488	4132513
263.178	448	NA	2644856	NA	2942391	2805762	3319339	NA	NA	NA	NA	NA	2734210	NA	2569533	2644929	NA	NA	NA	NA	2810169	2742646	NA	3655881	NA	3618343	10626967	4300185	3201098	3831480	3970905	4487850	4171231	NA	2571597	NA	NA	NA	4756011	2988869	5512877
263.974	505	3733474	6775947	5260248	3783125	4174588	6724925	6634409	5824930	6525654	6320162	3329064	2923693	NA	4358232	4606181	5148956	3200943	4602878	5642016	2843443	6160556	5743567	4932065	7133338	5771091	5582018	6246088	7054685	4977615	4696689	3594646	5403335	2644944	4621407	NA	5156668	4637682	NA	5164648	4650395
263.977	509	28195812	28485772	27787226	29508822	32669948	38098236	32493482	35226020	32556758	34315300	20619816	25157038	22684332	25879640	24423654	29057308	21471152	27135998	32402208	19410228	34921644	37442512	33289698	40006812	34170708	39106756	37070536	40777564	27825104	28914802	18499478	27354824	17796048	31134304	16973338	28392254	29203954	28319552	26865256	29360028
264.027	544	NA	NA	NA	NA	2554637	NA	NA	NA	NA	2795575	NA	NA	NA	NA	NA	NA	NA	NA	NA	NA	NA	NA	NA	NA	NA	NA	NA	NA	NA	NA	NA	2814167	NA	4216433	2679338	2642764	3579398	3885905	3829372	3930539
264.037	552	3122682	2960033	3895277	3654380	4740368	4049234	3544512	3082680	3466731	4172858	NA	2597317	NA	NA	3404028	NA	NA	NA	3191606	NA	2867397	2765283	2741239	2920625	NA	3690202	3678945	4404083	2824165	2835080	NA	3261657	NA	2897524	3465773	3555663	2931722	2931028	3490431	3113902
264.161	575	3559464	NA	NA	NA	NA	NA	NA	3632612	NA	5866604	NA	2764789	2841827	NA	NA	6231389	NA	NA	4229984	4718959	5482742	NA	5047843	NA	NA	7236873	3570449	NA	4640785	6467764	7292878	NA	NA	3608735	6145620	4163445	NA	NA	NA	NA
264.976	576	3296093	3975154	4203309	4059717	4941887	6102686	4317463	3987208	3638832	4491699	NA	3715378	4174811	3711939	4748895	3445372	3382480	3057983	5099646	3681400	5573178	4740372	4676428	4643350	4883668	5634626	5106769	4316863	3694902	5037531	3685576	3847153	2947355	3965887	NA	4461682	4735870	3603622	3660257	3793615
264.988	577	NA	NA	3973938	3919434	4241987	NA	NA	NA	2560565	4053432	NA	NA	3024350	NA	2516324	3217537	2571476	NA	NA	NA	4232767	NA	3664720	NA	2990297	NA	NA	NA	NA	NA	NA	2807285	NA	NA	4266850	NA	NA	NA	NA	NA
264.998	578	39030116	46893564	39383348	45364812	39588424	35706532	31994144	36016912	32110648	41033148	28472170	37826364	34911200	40826316	40824424	39670404	38482136	33993032	31661190	35131008	39517764	36943132	48224084	35821088	40548572	42924620	34375768	38803656	37180732	38057444	29767886	33273848	23346466	33543110	31518564	31562872	29507462	38465712	29171688	27136214
265.021	580	10005870	10451459	13234493	11890261	13486669	15550126	13992232	14185241	14972992	9799109	10478448	13610820	10734568	14636500	12699248	16716428	8724701	13273422	15600782	11105927	17821260	12823843	16144220	13352487	16957670	18496084	16654435	14858447	16303430	14343660	7186646	11536383	7604522	11289551	11405164	11576447	11609999	11432118	13152242	15999197
265.083	583	3668358	6624794	5948755	4949613	5690978	5850820	6558015	5872432	5789782	6765023	5336964	6010717	4373499	4195819	6304392	4447907	4204784	5724514	6707365	4917916	6643301	7663928	7093107	9756223	9861374	8446572	7570556	8898789	7402845	7594499	4748522	NA	5484863	7329766	NA	7904403	6591401	3503309	5955594	5121265
265.119	584	6486420	7343655	7017823	6420090	7230062	7551697	8704332	NA	6522979	6560238	7658384	9138027	8690694	8326648	8527510	9818800	8962298	8982894	9139377	7362216	10522228	10054980	9987968	10096205	10533132	NA	9552010	9433330	8428906	9670160	NA	NA	NA	NA	NA	NA	NA	NA	3103767	NA
265.132	585	NA	2645548	NA	NA	NA	NA	NA	NA	NA	NA	NA	2826096	2706955	NA	NA	2785973	3023102	2598258	NA	2852268	3284601	NA	2763653	3075154	3489553	NA	NA	NA	NA	NA	NA	NA	NA	NA	NA	NA	NA	NA	NA	NA
265.148	586	37719456	28363314	124080488	152917632	40137336	20260572	40522072	419943232	28567660	24198650	24560536	31801206	79598608	148264448	37113504	17064634	24596738	45887864	31976636	21962418	103325312	17888590	68966280	24467032	64944408	236542592	85399704	26884348	201217392	1357370880	49039612	377215008	36236628	72209408	560189312	19487912	29249474	161599712	82087968	59289860
265.217	587	5574074	4994635	6470017	5940895	6597262	8142581	7619953	6941537	6174854	6672918	5916591	6907794	7614501	7282205	6895292	6244051	5826839	6321550	7385301	6044360	8613531	8172900	8462245	9965171	8102194	11192992	10307761	9185558	8243598	NA	7436564	9515066	8093036	9292821	NA	13282493	11296734	7876863	11151421	12146971
265.995	589	NA	3815277	5567124	4566981	5488529	3737103	3099799	4050049	4238747	2717524	NA	3245771	3804437	3663679	3148780	6113263	NA	NA	NA	NA	5624792	3421289	5178568	NA	4535909	3162067	NA	3836464	4474541	5142358	NA	4469032	NA	3086128	3368114	NA	NA	6816290	2825580	3834898
266.005	591	53604076	57756528	68326040	62224328	66450324	66713620	59609756	65336452	66410912	53034840	53523628	64450768	53335320	70293312	65581040	79926256	53203456	65024660	64458228	57143248	84156376	59086444	84859080	58202024	82926184	87661528	69442032	65722932	73012912	76207960	37546508	57325868	33869432	51565876	49803444	50199992	51106080	63033892	58012016	65802772
266.02	592	5076724	3580279	3016861	4635598	3134874	3983385	4512929	3045002	NA	5214047	NA	3600085	4013341	2859080	3726325	NA	3628550	3712152	3306488	3128278	3458018	4595314	3339986	7242669	3039343	NA	3242998	5605946	3735222	3897695	3272723	NA	3655807	4224313	3724986	6463932	4374310	NA	NA	NA
266.025	593	11878134	13851513	12909214	NA	13609883	NA	12282530	11662476	11245989	12001121	8627380	11325655	11005215	9985866	11481079	12028922	11700743	11651738	10235386	8318936	14720996	13491827	15429844	13416367	13496945	15655903	12370424	11649595	11026104	10596193	4304917	4222257	3270784	5611835	3986108	6665661	4657449	5301805	5660023	5359132
266.07	594	3704584	2537354	3057327	3659233	3280811	2978859	3073716	3551901	3056566	3076467	NA	3711210	2708269	NA	NA	3090442	3277333	NA	NA	NA	3186167	3128451	3790565	NA	2951299	3236849	2815498	NA	NA	NA	NA	NA	NA	NA	NA	NA	NA	NA	NA	NA
266.089	595	6887184	5023633	5772982	7088105	8264625	8974386	8414907	7718052	8184253	7117691	4380873	5950706	6213939	4829026	5965841	7191570	4497947	5997232	7009810	4493294	6829055	8113801	6547692	8337353	5822091	7438329	7235090	6946387	5682896	5442425	4382249	5696837	5325463	7419219	5224658	6992338	8198467	5227077	6773137	7609904
266.989	597	3349113	3399403	4637692	3328835	5252324	4015489	3364888	3811323	3428101	2634482	NA	3745382	2674766	4172985	3772793	4142434	3114796	2821089	3495779	2949923	3988851	2678718	3565126	3712305	3419637	4310372	3438470	2516385	2953251	3829967	NA	NA	NA	3080864	NA	3041268	2670779	2961824	3546871	3091284
267.015	599	4350083	NA	4185606	NA	NA	NA	NA	NA	3878158	NA	2947578	NA	3514967	NA	NA	NA	3243316	3161066	NA	3216685	3451262	NA	5156433	NA	NA	NA	NA	NA	NA	NA	3195224	2821221	NA	NA	NA	NA	2866374	3283882	NA	3626845
267.073	600	21479578	19737868	18740252	NA	21058818	22432160	19817530	20215324	19176228	20029718	14530062	18698890	18851434	19699930	20119964	23348610	18944838	19670014	21061506	15817025	21205398	20154332	21473896	21203284	20569110	20118918	18004904	20147136	17614914	16328944	15129452	18139768	12525552	19650240	15565349	19341072	18965216	19076032	18666266	22344560
267.099	601	4746405	3542806	4199461	4210030	5527818	5407147	4766787	4319781	4275501	5086497	2709526	5329556	5064305	4812003	5268902	6187403	5447502	5445639	5607309	5437770	5662113	4328933	5919345	NA	5512225	5703056	5770164	4338122	4987981	4372730	NA	3913343	NA	3476682	NA	3370776	NA	2778571	NA	2718585
267.146	604	7647417	7861545	7438390	6849921	6378779	9152956	7476310	7160376	7275327	8194357	7049766	7487144	7601793	8241398	9085369	8809885	7518045	8178711	8567711	6890843	9578933	10039285	8848004	10875249	8815669	9008548	8164296	8631259	8264799	6496524	4179844	5028494	2932746	6083292	3847742	NA	4844286	4867038	4610871	4421512
267.233	607	132010208	114085192	132191320	NA	146101568	185915872	167826560	139023968	163371872	138142048	103274048	151081680	145675936	133257496	132731360	149902784	111989624	144069680	164843456	127095160	171762144	164780048	167172768	208591248	164518992	234872256	213834736	179231744	181033088	154720560	158288800	172481200	158715952	195909376	186733152	264167232	241554208	158389248	214422368	257119136
268.009	610	NA	3135615	3039097	NA	2572873	NA	3104174	NA	NA	2671779	NA	3158552	NA	NA	NA	2655465	NA	NA	NA	NA	3269921	NA	2756569	3281108	3097495	3649800	3765557	2804515	NA	2700380	NA	NA	NA	NA	NA	NA	NA	NA	NA	NA
268.086	613	2896445	NA	NA	NA	NA	2789156	2707406	NA	NA	NA	NA	2649145	NA	NA	2547517	NA	NA	NA	NA	2594472	4259650	3259713	4553720	4414196	3857847	4669224	3965270	4611392	3092425	3587707	4262082	5053370	3814750	5167170	5306250	4314719	4982931	4691284	3570873	4711618
268.104	614	78697032	80432808	73717152	83303160	80680552	92281640	75388376	73914288	71310504	79356616	44439400	53589056	54245300	58251884	61297476	64624396	55374984	57685348	58274064	47092400	70656840	72374600	74587136	78715640	68984256	75800368	63692124	68853064	52525520	59579008	59280584	72408000	46190948	72276040	52319120	68362344	63943836	70915416	60912832	69047496
268.228	615	3119737	NA	2519500	NA	3728023	5129051	3768839	3250144	4601044	3709185	NA	5135479	4555741	3425948	3026296	3511102	2653358	3775889	4697410	4392667	4057471	3216244	3242033	6090543	NA	3578723	3461011	3384183	5061121	NA	NA	NA	3584402	3871353	5306301	7398542	5810384	NA	4979956	4707570
268.983	616	40752056	45232140	37877484	42351708	39090084	34020484	30791484	34371856	29453812	38175816	26781850	35747264	32970964	34577352	36287672	37566568	36541856	29845150	27243118	31962094	38651076	36059780	50527588	36461676	41983792	42098848	32554714	35077788	32250666	34143200	33803768	38190300	26264234	35568032	35640528	34472332	32482844	43660996	32282162	28567028
269.212	619	NA	4847724	5658439	9856185	6971385	5379293	6135707	9836909	5050956	5032106	3666153	5270055	6818079	7025700	3665689	5265603	3399657	4962033	4716235	5642306	6355239	4149977	13188546	6078671	6051727	29978882	7841599	5459700	8360837	5546044	7358026	10079527	5737215	7916025	9911586	7575003	7851651	14325538	9285267	12228163
269.249	620	76616744	59289724	77191000	88022216	84678664	101113064	96540584	96770424	90365528	74097848	54016244	93918776	79681832	82369584	75978024	70473936	52516340	79451904	84939480	74699856	92120376	83991272	130801104	110370016	101556128	313975072	121495376	96313088	101882768	80944200	89787992	95739184	82367248	97835528	103830832	115991016	109172368	121214768	128439968	164746832
270.096	624	3849114	4576736	5796004	4650533	6574398	8463935	6289678	6893274	6757285	5383725	5079584	6561716	4766277	5306763	5540503	7782952	4188936	7815220	6922292	4038028	7460522	6460448	6172466	6692427	6574344	7991935	7754950	6771793	6783208	6345124	2670982	5678668	3023950	4667225	4427370	5651211	5891089	6778007	5356559	9258871
270.098	625	2640027	2643937	2778277	NA	3653950	NA	2662159	2902747	2620326	2858030	NA	NA	2850886	NA	NA	2840616	NA	2845237	2534452	NA	NA	NA	2623795	2651724	NA	NA	NA	NA	NA	NA	NA	NA	NA	NA	NA	NA	NA	NA	NA	2605944
270.11	626	5355937	4676070	4295337	NA	4347203	3799108	4255508	4418783	3487658	4430387	3266085	4316090	3731529	5732752	4222621	3444269	5042957	4172345	4571193	3099537	5157552	5551141	6627128	6754897	6664462	6004357	6057164	5910615	4213997	6012329	2540939	NA	NA	3178846	2847855	NA	NA	NA	NA	2572156
271.07	632	NA	3129220	NA	NA	NA	NA	NA	2645620	NA	2554333	NA	NA	NA	NA	3257412	NA	NA	2838431	NA	NA	3164762	2922383	4042961	3522039	NA	3202601	NA	NA	3047029	2525496	NA	NA	NA	NA	NA	NA	NA	NA	NA	NA
271.081	634	25769808	27501448	25983538	26185664	28867246	34922448	29555380	26782840	26341676	30619618	17791874	22747512	20749202	21749536	22513738	22367164	21985358	23951778	25228752	19404546	27908190	31227284	30752982	37478396	27742898	27604014	31404674	33268188	25333370	26636092	24133870	25411478	21358028	33914088	24311774	35652708	31115734	30190144	28486080	26695894
271.091	635	6560596	5903246	8881717	7695301	8575666	11552725	11066040	11357309	10826032	6838247	7179141	9187709	8113045	11112229	7402574	11494337	6191186	10379686	12314068	7227143	11376739	8404375	9758937	10668032	11227831	11422770	12489351	10549729	10907262	10495808	5947634	8530842	6362575	8385772	7186403	9849959	10299867	8538692	10398148	12206298
271.106	638	20580186	19964820	19343932	22532042	20851384	29503450	23575230	22121604	22167862	21370862	14551947	18504068	17087386	19042092	17176660	18803656	14964823	18823596	22431194	13422348	24586346	26938780	25657568	35184648	27247294	27608120	30696078	27828710	19959428	22523718	13988087	18628512	13542869	21122290	13842408	21320812	19880418	16157259	19016140	17004768
271.191	642	NA	NA	NA	3634159	2778329	NA	NA	3671207	NA	NA	NA	NA	3060151	NA	NA	NA	NA	NA	NA	NA	NA	NA	4751621	NA	NA	10579038	NA	NA	2735271	NA	NA	4055996	NA	NA	NA	NA	NA	7584368	NA	3426046
271.228	643	9801617	8973257	9120365	21123070	14463718	7923725	7996148	16084151	9048423	8511524	5434295	9099708	11086787	22789982	7444619	6084602	5824640	7937498	6524430	9432891	10829984	6495691	22663444	7653437	11518707	45368432	9364165	9402904	9356982	10870650	13986084	23113672	12357124	15332644	17790998	10517655	11416090	27691648	18700802	21096716
271.973	645	9744610	10065170	11652000	NA	12809219	NA	12917818	13184503	14797460	14958963	7739591	9114394	10128579	10227862	8966618	10841395	8778107	10806005	13799245	8592477	12179952	13289194	13920856	17131914	13003835	13983163	16608283	15047496	10338284	13078708	6457916	9511111	6065963	11716184	5847351	11122080	9966456	8674249	10908495	10955290
271.974	647	8544483	9110803	11000737	NA	10132484	NA	10869818	11027960	12444308	12321140	5813447	7242523	8303811	8974487	8788442	9938228	6694268	7869174	10360653	6082654	10818033	11583210	10740313	13566347	12485692	9844155	13431836	13124425	8509420	10504373	5335612	7975112	4401963	9729624	5019959	8934817	8659832	7076810	8139600	9456155
272.007	648	NA	4019489	3644846	3489610	4254737	5011281	4618313	4588038	3105442	NA	3560147	3402538	2790607	4137124	3821033	4425026	3405191	4000002	2873179	3467370	3923455	3344631	3861095	NA	3252810	3850698	3196459	NA	4465658	NA	NA	3495123	NA	3236454	3694916	3624365	3634568	3897305	3570527	3377191
272.039	649	NA	NA	NA	NA	NA	3030879	NA	NA	NA	NA	NA	3527481	NA	NA	NA	2601807	NA	NA	NA	NA	2912782	NA	3325557	NA	NA	3038680	NA	NA	NA	NA	2754644	NA	NA	NA	2552656	NA	NA	2771943	NA	3272754
272.054	650	5303559	6306103	4039618	5246302	4686883	3862373	3163230	4284955	3395253	4578712	4444901	4797249	3955935	5928120	4195839	4268374	5172631	3850004	4675440	5377149	6193685	5999369	7703164	6386095	7046239	5220831	4210241	5662570	5602318	4119255	4177498	4314339	3050827	4102777	3513174	3111358	3074974	4576238	2622324	2795064
272.065	652	2813196	2809659	NA	3749218	3135527	NA	NA	2870816	3137210	2769309	NA	NA	NA	NA	2607108	2601306	NA	NA	NA	NA	NA	2879758	4852353	3327924	2561124	2834916	NA	2998126	3084819	2693339	NA	3224295	NA	2575486	NA	NA	NA	2590195	NA	2577724
272.07	653	14526734	18052414	15084488	14309732	13775913	11721067	11439204	11675169	11326139	13488543	11392234	13781832	12174564	13379775	13046278	16461148	15110556	11952922	10725238	12798083	19765788	17194768	24363650	15919542	25023590	17839590	15613000	15917936	16125972	19906782	6596192	7301352	4285265	7533184	7565660	5769667	5568422	8813556	6414203	6249022
272.075	654	13367569	12715328	16739275	13867367	15641643	19140974	16272487	19160612	17265342	13910433	13868268	16091978	13419750	15397057	14725640	20151646	12874142	16136988	15968121	12861573	16083486	12060433	16249477	13048249	17695848	16246248	15109195	13681522	16312343	15237344	8051298	13801706	7775060	13008514	11376990	12404165	11873192	14455799	14662525	17279552
272.089	656	38123800	40375620	35240912	40165740	37788720	38977908	34798700	35569192	31380164	36456872	23719154	31656784	30481642	31301830	32340494	33520996	32487842	28302114	28571518	25643146	37931556	38747928	43950732	40968640	40600688	38479344	35431504	38830968	31277084	33857764	26268264	30367982	22157144	33537672	28055908	31892938	29789102	35404796	28732292	28744260
272.09	657	8929560	11078983	8037329	10465645	8028209	7360884	7821422	8503850	6008516	8806824	5745906	7630674	7566572	7280840	7264783	7005541	6429092	6491938	4956031	7387275	6857253	7580440	10109580	7450048	10010735	8527343	7271506	9188216	7723037	7895270	5163624	5937392	5442394	5957257	5923172	4315083	5193647	6036478	3902852	4093509
272.129	659	3928873	3727704	3294177	NA	3060288	NA	NA	3644987	NA	2711482	NA	2517348	3287801	NA	NA	NA	NA	NA	3121552	3390618	3120183	2741031	4924061	3304913	NA	2651649	NA	NA	NA	4359927	NA	2629885	NA	3758233	NA	NA	NA	NA	NA	NA
272.162	660	9517368	9786726	9460719	9861516	11514956	11233682	10062989	8994377	9808609	9925064	9540876	11889523	12098820	11282662	10986031	12121475	11164092	11977533	11569054	10193063	13883973	13260595	13644459	14741984	13927567	13526543	13378675	13527958	10913851	11936004	5982851	9044232	6614902	10485414	9169280	9770468	9786321	9548830	8547237	9470559
273.01	663	4926144	4741862	2998100	4613882	2912151	4104953	3874312	4208574	3646526	3605322	4182599	3304714	3293227	3333711	2632628	3134702	3632863	3008134	4564241	2595831	3466697	4463744	4553764	4762467	5383690	4105103	3686911	4412662	NA	4005489	3947976	2559407	3161291	2857995	NA	NA	NA	NA	3412264	3079578
273.033	664	10660554	11671280	11111774	11551492	12420512	11668227	11050514	11784136	11965511	12675925	7600719	8523029	9846323	9982553	9739199	10536696	10533607	10574991	10789147	8227328	13478867	13076617	14902318	13773677	14507540	12263322	12842506	15785215	10908075	13195898	4581329	5825079	3857621	5726229	5330647	6942495	6246769	4767143	6593843	5676962
273.038	665	29715148	40142580	36285792	34038536	35044772	43098884	39824916	37027788	38560840	39889752	30412370	31477016	25263668	26509914	33528770	31907578	31234794	32615568	33294622	28248578	35146708	38412428	35558448	42865520	46884376	37484444	40363532	39032064	32879020	39944828	27202514	28316216	24918230	43589656	22584024	36488992	37313908	29093290	33881396	35515300
273.049	666	4855506	4247800	3375973	5378827	3265447	4968202	4770329	4535759	3927118	5824349	NA	3098397	5065273	3093088	3005382	3077887	3901165	2870421	3895586	NA	4430811	5947535	3553845	9268085	3272732	4061089	4373010	6766854	3943858	NA	4631511	NA	5176539	3202587	4304606	8922917	4461945	NA	2752314	NA
273.07	667	6318812	7090945	9420141	7742229	7699887	11373331	10126883	10110936	8619094	7994214	6383197	7957799	7187008	8329833	6950864	9506568	5496564	8645789	8736044	5767695	9362404	8198296	10343486	8532862	11417125	9394091	9717275	10241295	9552314	8729227	4154847	7373380	4814052	8380453	6599398	7272237	7096707	6751672	8574276	10103728
273.12	670	4712179	4770584	3753347	4556586	4253123	4817705	4340281	4649967	4248683	3969917	3202160	4959551	4067922	4886142	4961255	4626206	3706118	4310193	4269378	4058659	5541883	5545131	6471765	4686742	5747260	5681090	4392499	5329188	4839888	4899489	2576882	2729557	NA	3034682	NA	3345215	3179419	3969999	3072347	3005379
273.134	671	39918328	42309408	42343816	44254000	43089352	49316656	40558144	43294708	39437424	41438084	27385462	34274628	33668696	34857604	35716076	38420260	32766730	32726198	34535752	27646504	41159680	41853104	43992156	45507484	44238400	45377480	39216696	42657064	35414484	35775144	16753656	24138330	16029949	24350784	19294976	23242564	22154658	26152406	23125346	23006152
273.146	672	2881791	NA	3296653	NA	3577292	NA	3383877	NA	3085430	3466632	3416697	3422027	2953306	3507849	4085747	3077417	4015886	NA	3435341	NA	4319239	3018933	3675744	3790241	4614727	5994445	3620415	3153710	2633691	3702443	NA	NA	NA	NA	NA	NA	3591591	3814875	2565479	3040716
273.186	674	NA	2576182	NA	NA	NA	2789700	NA	NA	NA	NA	NA	NA	NA	NA	NA	NA	NA	NA	3037535	NA	NA	2655941	NA	3492788	2677849	3273696	NA	2819391	2542060	NA	NA	2702444	NA	NA	NA	NA	NA	NA	NA	2645467
274.023	677	4204187	6470840	3692806	3988150	4785961	5321901	4122579	4327810	4244964	3666716	2643908	3301111	3303824	3684356	4477324	3538599	2611265	3461140	3421396	3400591	5694876	4007443	4413933	4768056	5160916	4493665	4370911	4893856	3379026	4293674	NA	NA	NA	4484539	NA	3270794	2936658	3164015	3299070	3440919
274.033	678	8083616	8179901	4222731	10050746	6290221	6827186	7517144	6340999	3953640	10302753	4049864	5639932	6289300	4314121	6478225	3398316	6365253	5008920	5018329	4468628	3828641	7564823	5191153	10437949	2846169	4020581	4858853	8468132	4721495	3924527	5718359	2722199	5153390	5231040	4404327	6649999	5454679	NA	3621636	NA
274.104	683	12281025	13445342	11550505	12573914	11683657	11304144	11343864	11536807	10071558	12328258	9084899	11128607	10252205	11932711	12559794	12931275	12289118	10581556	10124025	9984945	14063042	13736500	15169042	14624094	15718394	16189830	14008326	13434562	11434869	12569678	6831475	6610864	4807307	7747038	7666820	7483561	7325562	7749525	6674213	6276406
274.12	685	NA	NA	NA	NA	NA	2991319	NA	NA	NA	NA	NA	3008295	NA	2928686	2778041	NA	NA	2960442	NA	NA	NA	2752570	2784793	2619749	3292673	NA	NA	NA	2784636	NA	NA	NA	NA	NA	NA	NA	NA	NA	NA	NA
274.141	686	14066898	16247023	13883193	16254186	14421848	16100576	15286281	14678455	14966293	16022866	10864624	13944625	14784441	14502967	16661955	16335067	14255210	16080451	14435081	13159359	18877906	19673666	20563490	19068270	18393098	18962838	16437272	19298002	15219589	17101918	10108289	13147069	9171610	14760430	11043987	15155382	12670859	13490086	12986166	13350212
275.017	688	5650037	6143627	NA	6246000	5981370	5017184	4902814	4984646	5543817	6120170	3182911	3441380	NA	4494775	5882722	4119135	4372898	3705249	3855000	4448552	6595436	4997030	6381494	6328076	5652893	5659440	4713918	5261384	4655362	4418530	5841630	7941366	NA	7765866	5501432	8522237	6077756	7259457	6579412	7157396
275.035	689	6763134	10766995	9486528	8085112	9504961	11155048	NA	8800078	NA	NA	NA	7102701	5209337	5701055	8836971	7885415	8117672	7816105	NA	6494511	7727989	9538477	6719422	10379028	11061669	8536888	10850759	9046096	NA	10716650	NA	5876989	6213646	NA	4666367	9495044	9352517	5566794	9196765	9129626
275.054	691	6308487	7660188	7246024	7984768	7567561	6504048	5014959	6520663	6101913	6376187	5043534	5808374	5986560	5445063	6735732	6484591	6313391	6835120	5759145	5062967	7147389	6149045	7094215	4949789	6472110	7281473	5799376	5295704	5823762	6694386	3674861	5096707	3674646	5302138	3761671	5926411	4673871	5513555	4502246	3835042
275.088	692	10555031	12530348	10164439	11976335	11192535	9879167	9970111	10353511	9443239	10155787	8618331	10111239	9967884	9897430	10590084	11434623	11369915	8996798	9485496	9164101	14088077	13636547	14204886	11130669	13681085	15391569	10719712	10942567	11709729	11851265	7091963	8047888	5575717	8573833	6462997	6845976	7089504	8245603	7372022	6445743
275.101	693	NA	NA	2893021	2684053	3857628	4145797	4234693	3962733	3458477	3370769	NA	3042062	2609425	2702300	NA	3539588	NA	4429251	3446974	NA	2894228	NA	3554269	2756916	3263939	3185495	3845607	3232364	4243239	2788871	NA	3130644	NA	3085199	3333658	4557340	3157350	NA	2945788	4878004
275.125	697	48692904	55098044	49791208	NA	51773668	NA	46842320	49890168	43542456	50605852	43852136	54968600	52609304	56100328	61824916	62177936	56589768	54894540	54353096	49274196	73363360	71967696	77096936	74032960	73476560	77425504	65006068	73459832	58819888	64202256	43218696	52372764	37485620	54166424	44473892	53963300	49176944	55681396	48709896	46620348
275.143	698	2573490	2587335	NA	NA	2727917	NA	NA	NA	NA	NA	4272496	4967715	3957536	3408878	4342687	3915927	3651535	4125652	4051666	3433308	3040679	2830297	3980784	NA	2675159	3333995	3005947	2638975	2557241	NA	NA	NA	NA	3013537	NA	NA	NA	NA	NA	NA
275.15	700	49561268	52624072	49946868	56125100	54681840	58820252	51454428	50946948	48736192	51318568	39305588	51429672	50209060	49300976	53591968	59982492	46497232	50274264	51764436	42990944	52195244	49538012	51349492	53675852	53438936	55217008	47098368	49973376	43967804	45909532	34559764	41182500	31923262	46343076	36404784	47417904	44253568	44597632	41877780	48045768
275.202	704	8713934	10302178	10103049	10088130	12333317	13309617	12528116	11535259	12023767	10921792	6775175	11309376	9716021	9149960	10112954	10484401	7378404	9486316	10732780	8125812	14239683	12893169	13637643	16383843	13328882	16587654	14354967	14110871	12854610	10960436	9381672	11148600	9942100	13415354	10393155	15751746	13509016	10371480	13189420	13944539
276.085	708	3405435	3513482	4982419	4580433	4701808	4896826	5016468	5716276	5277012	3546079	2665693	4773631	3669621	2828688	3466595	5667903	NA	3833171	3546758	2930917	4433764	NA	2844585	3019018	3411341	4376873	3124680	3695126	4711128	3402177	NA	3326072	NA	3120448	3942322	3802512	3852115	NA	3412180	5474355
276.12	710	3712140	2802843	NA	NA	2717311	4006986	NA	3137348	2610274	NA	NA	2748944	3156097	2567072	NA	3232847	3649839	2964833	3512470	2988276	3037557	2945388	2598842	NA	2649501	3924793	3093977	2846246	NA	3024849	NA	NA	NA	3368783	2868160	3514270	2699109	2644304	2933989	3054657
277.033	712	99000912	113991256	103539776	NA	113222648	NA	96855384	100951792	93678320	109195936	68117584	86435040	76997584	87353656	92889904	92857840	80732288	81847000	83730496	75849848	102265640	93071080	104442728	93448920	95628616	101560048	84323744	93481912	81045632	89074032	79436312	92809168	66314080	92235496	80601408	94530808	89892152	99083528	87876768	88220072
277.057	715	12794457	11206243	11279433	NA	12403717	NA	12838242	10256124	11727610	11244202	9141338	12408048	11293656	11022660	12311356	13059578	11497606	12065507	11182159	10006657	12208947	9330419	11623287	10982113	10855766	11009786	10106280	10097600	11436168	11614586	8573471	9517020	9584490	11523825	8606026	12608772	11130177	10532119	11048109	10590643
277.086	716	3836008	3405937	3148375	4480538	3990546	3465726	3169393	3043595	2971911	3250361	2975334	3722239	NA	2786129	3429707	4498952	3155601	3569392	2966109	3264653	4348226	3857151	4451205	3991280	4462948	3808008	4143543	4088269	4051093	4694408	NA	NA	NA	NA	NA	NA	NA	NA	NA	NA
277.123	719	9181818	8533635	9264231	9923114	9784353	11184654	9145730	8609564	10273559	10599114	7382132	8752402	9022449	7741794	9491293	9956889	8743070	9173759	9363566	8093853	9266003	9221903	7533463	10261249	9358709	10313498	9225673	9298909	8800422	8679832	5417531	5141493	4610951	6780687	5217638	8051998	7228771	NA	5758158	7046606
277.145	721	13564549	13543054	14236785	16235060	15023146	13802008	13532557	14305062	12694304	16106196	6345853	8703261	9815033	7801196	9730920	8863267	9173158	7977736	7764089	7948454	13894493	11628312	14019489	11692812	12883327	14628644	13206996	14048231	12894383	13083042	17320516	18946044	14444432	19797784	16904558	20241702	20677998	23901506	20899032	18842070
277.156	722	21394058	23375508	21054582	21735994	22365230	25262620	24180114	21292844	18500390	20972250	21914752	24909092	25682940	21186928	28337006	29787688	25071786	25842444	29765758	22560938	28783458	30193436	27179942	32770834	28740996	27053866	28392922	26614764	25159860	25840040	3879496	5122049	3607189	5135133	4417908	5865771	5970292	4765000	5329118	4966875
277.194	724	3044509	3609254	4635784	4995659	5952575	3940910	4598181	4144958	3833142	3760364	2946192	5309751	3729931	3556226	4098944	3400249	NA	3518749	2730128	3713723	4279157	4620077	6974393	3084580	6098327	15306556	6314477	5928957	4778182	5777849	5325400	4925455	NA	3977006	4160900	3676473	3933576	7564634	5139697	7195114
277.217	725	33161896	30138034	32187538	34105940	37962824	45361720	39929264	37439304	39807808	35345144	23221402	33531202	33489940	28129676	31966092	33531460	25493698	32310054	37601436	27091142	42849152	40814392	40512452	49670960	39931296	54513480	46796280	44280840	42043600	37145028	35183200	39323672	31219632	43665208	36217228	53710148	49276308	34014564	48743676	56656372
278.044	727	28828742	32890954	28988942	NA	29394342	NA	26076992	27138258	25185452	28005504	21059042	28137200	24827206	28343044	29369636	28661698	26329588	26657920	24420902	24724008	30790926	28223636	33394002	28847302	29380394	32035032	27586454	29142390	25807428	28998464	19585980	22538570	16601366	22395054	20255470	23924356	22964030	23267070	21636756	20517694
278.103	732	8492132	7800937	9195049	9448432	10675648	13345742	11835228	11137264	11287751	9249950	5532153	7780112	7658844	7758623	8912193	9181150	6507018	8479897	10678851	5278275	13198635	14000302	11566448	15914211	12400455	14205174	13170613	13051281	10242656	10597212	6631382	7633249	7697713	12040393	6981384	12838554	12648284	8220443	10063538	11658071
278.115	733	3287657	4006511	3016238	NA	4176325	4079571	3379042	3306229	2847436	3100323	3812350	3079958	4427104	3205412	4454727	3257828	4622863	4981918	3402824	4707912	4000560	4259507	4489590	4987113	4196173	5760251	3828666	3261846	3402341	3895137	NA	NA	NA	NA	NA	NA	NA	NA	NA	NA
278.153	735	NA	NA	NA	2878983	NA	NA	NA	NA	2763997	NA	NA	NA	NA	NA	NA	NA	NA	NA	NA	NA	NA	NA	NA	2726140	NA	2558222	3533774	6535591	NA	NA	2726890	2874740	NA	2831584	NA	2538158	3084662	4482868	3199690	3349355
278.189	737	NA	3387540	6714961	3528216	2937829	3585014	NA	3074329	3021037	NA	NA	2893117	NA	NA	3273068	2583558	NA	2870461	NA	NA	3421524	3464915	4228506	3104014	2684273	3919136	NA	2689463	3272327	3862404	NA	2960769	NA	NA	NA	NA	NA	5892934	NA	NA
278.952	739	5778961	4496915	4255667	4596092	6045484	5800279	7158012	3854986	4705856	2621493	NA	3565262	4473497	7530660	4092648	4746604	4099913	3951104	6972382	4610996	7970502	4982298	9156367	8709769	6447327	10398357	6933858	8290061	8003554	5255399	2727742	3925663	NA	6401613	3091062	5648360	4306198	5673155	4294745	6302896
278.995	740	NA	NA	NA	NA	NA	NA	NA	NA	NA	NA	NA	NA	NA	NA	NA	2996608	2709337	NA	NA	NA	3001051	NA	NA	NA	2563828	2704043	NA	NA	NA	NA	3303248	3678895	NA	2611809	3264649	NA	NA	3282137	NA	3075777
279.035	743	2576955	NA	NA	NA	2533712	NA	2978085	3262642	3482725	NA	NA	2790138	NA	NA	NA	2824082	NA	2700323	2774022	NA	NA	NA	NA	NA	NA	2588350	NA	2694451	NA	NA	NA	NA	NA	3589235	NA	NA	NA	NA	2560643	3758289
279.039	746	40846908	45851200	43157468	NA	46942032	NA	38603048	36547252	39677544	39212640	35268464	42813692	37775032	40365260	44861204	52054420	41804648	40355364	38790152	37381080	51549936	41224768	49393464	38579892	47976712	45437632	37540240	39350068	39758856	42200336	26520930	31468224	20214476	31804020	27124892	26574858	28887364	35686640	29571204	33440980
279.135	753	10743406	11092591	11808777	11886033	11333499	12375468	11782486	10705635	9879186	10688141	9971607	14174511	13104862	11490552	13588292	16226754	12147598	14407246	14603319	11293700	13238047	14645865	13133673	14186212	13781303	14854896	12612031	12881760	12414005	11830588	NA	NA	4819702	6728353	4857030	6273072	6166903	6856991	NA	NA
279.233	758	166323872	150102688	163735600	NA	191850400	NA	209381760	181201680	207679168	181663424	116058048	166979936	169862912	148925728	151971696	166488560	123528112	163243632	183329888	139781168	218036048	207547024	209645472	280555296	212070752	399504160	253882864	224784272	232451168	203058544	215408048	240937744	184705824	243854032	213050608	316534880	280029600	206367056	288286944	350217504
280.011	760	NA	NA	3264934	NA	NA	NA	NA	2525584	NA	NA	NA	NA	NA	2585741	NA	3167585	NA	2572997	NA	NA	3483851	NA	3000092	NA	NA	NA	NA	NA	2534856	3527384	NA	NA	NA	NA	NA	NA	NA	4005595	NA	NA
280.02	761	28608562	27796530	34408876	32149364	36825340	38121292	35105548	37465236	34795552	28620858	32925950	39234312	32647212	40971920	39438596	48679780	32826590	41740232	40977900	34276748	48273616	35138536	45060384	35279008	46756580	48493736	41431940	38973680	39603660	41692892	20406026	33016884	19006592	30342202	27539016	28107152	28834634	35064544	32442996	40937064
280.023	762	31025204	25596980	29804972	29736820	34572540	48172876	39250704	35212436	36327456	32413754	23390462	25361160	27904046	28077714	29616388	32590694	23200992	33187786	44025324	18302348	39598288	41757676	33927456	49426596	38490852	42153128	44381060	40800500	23760334	31305438	20102922	29203508	19211392	36932668	15394378	26980752	30292810	25795296	29932150	39118440
280.036	763	42068028	45704252	40888752	46141308	43354372	45305680	39504660	37334172	36417576	42907712	33138948	42887952	37128244	43945624	43362572	44100460	41968868	38725584	40216048	38790544	60356824	57281520	62714152	60895400	58356460	60609708	54195084	56389880	45247956	52924132	32186128	34147384	27210886	42077248	30959184	39924116	36424528	39602920	36448892	30877294
280.265	771	5222576	4181168	6043166	5171175	7535975	10862525	9141127	6309133	10219663	6526128	3220834	4891530	7069834	3064579	4643199	6771674	3059516	4938802	6590051	4690423	6836552	5749844	4151707	5941533	4824924	5174560	8269826	7328097	9915965	4976464	8049524	9540753	14173421	12993707	13852340	24207856	20929482	7193436	15237873	18458316
280.995	772	3637802	NA	NA	3756355	NA	NA	3056373	NA	2629594	4450835	NA	2661651	3642785	NA	3082995	NA	3045461	NA	2607054	NA	2698927	4185493	2617610	5796496	NA	2801294	3121020	4376239	2818448	NA	2761906	NA	NA	NA	NA	4578070	NA	NA	NA	NA
281.004	773	5551663	5108270	6515583	6342984	7442092	11327772	8474874	8978044	9560543	5537303	4812433	6240536	5720485	6016092	6004472	8752444	4291161	7859570	7958483	5429057	7635636	5528985	6043407	6851221	7439558	7747219	8246657	6234804	6037396	6009008	4501687	7005613	4422201	6850053	5640188	6852378	7918933	6659287	6681707	10835969
281.099	777	NA	NA	3556780	NA	NA	NA	NA	10284715	NA	NA	NA	NA	4500937	NA	NA	NA	NA	NA	NA	NA	NA	NA	3581246	NA	3281140	3169474	NA	NA	3166144	NA	NA	3473873	NA	NA	2622502	NA	NA	4555016	NA	NA
281.114	780	5194344	4529767	4054452	4616572	5068509	5403984	4328754	3622579	3762705	4369997	3656382	5236052	5487055	5243024	4601136	5916017	4525700	5309858	4945930	4261746	5652202	5662154	5800774	5107405	4836092	6097610	5774778	4536038	4448200	4867300	NA	NA	NA	NA	NA	NA	3290512	NA	NA	NA
281.249	784	314895008	248047280	289532928	302444992	339602208	401338752	365096320	357428992	372503104	312277632	203614960	323284384	317975040	272298176	281537408	290909632	214820528	293267936	323348544	258533296	349633312	331148800	381088640	448590624	375452992	1195374336	441513472	366474016	392491008	329969952	423223584	433450496	353101472	449375872	399829088	584446848	519695840	415362400	533064928	732424320
282.02	787	277277760	283174976	256241008	NA	283896928	NA	255323904	265154688	237630384	268762112	180087856	243134272	232516400	244380224	264891648	279441184	234416096	229206832	240445904	211544336	337706144	325513056	392688928	353432736	345437888	374536352	305330080	314832000	269349216	289338016	210297456	267710256	185788416	285405152	211544512	273675456	257224560	286060256	248114800	262269360
282.036	788	5468234	NA	6424944	5940023	7733367	8961801	8172293	7369857	8411063	6194191	5538874	5758793	4490034	5730881	5290250	7331630	NA	7202613	8185306	NA	8012978	5643106	6280475	6411430	6992578	7408796	7919514	5962896	6987126	5156509	NA	8615740	4648973	8499178	7091657	8268988	8259456	NA	9672318	13734323
282.038	789	65612876	62072904	57748848	66630456	63908984	60830472	54234884	57274496	52048824	58309648	35990588	47288140	47967028	47870532	50580748	55897904	47532012	45198136	45509084	39897364	62569652	56045412	73594136	60535976	59274948	62994588	51328924	55710864	47387000	51794592	32604798	41987900	30267406	44781548	35858888	40309948	38219648	49024752	37990016	39053748
282.084	790	71543904	66267232	66694536	71955280	76098704	90043168	75919136	69562520	75592656	70925352	40537164	59690852	59468612	58290776	54357284	62762820	49072124	57314124	62302704	50301224	64814280	60395384	66827572	70661312	60430040	65976500	63567796	60413096	57110924	54325940	45859476	59404112	44558372	66154496	55028192	72365264	67465112	57569032	62697112	71346632
282.119	791	8036469	8054900	7403929	NA	8234141	9202481	8372015	7889067	8860637	8463416	4811868	5975927	6704979	6687337	7599413	7991127	6969355	7545690	6793732	6248759	9858267	9947015	11025733	11013329	9488107	9650374	9451461	9518263	7887262	8858309	4658851	5670748	4613171	6854674	4327918	5938398	5212077	6671129	5977770	5044695
282.244	792	6618295	5786805	6609365	6633372	8725716	12653420	11566958	6937833	11508758	9051252	5662864	14106555	14883715	9611939	7785845	10428307	7831612	12835728	14514755	11856239	9639193	7852991	7476613	15504657	6399785	7304453	10878983	9338096	13017560	7344898	7337690	8599436	13766763	11739213	18381350	29975824	21614576	8247130	15027946	16402955
282.28	793	3313866	NA	3264999	3247021	NA	4221822	3972993	3465468	4188199	3479686	NA	NA	NA	NA	NA	NA	NA	NA	3346005	NA	3519787	3293647	NA	NA	2708795	NA	5140506	4303106	5045737	2608915	3455210	4962203	6347900	6077534	8157751	13714720	10235908	NA	7483133	9163291
283.02	795	3658832	4420175	4965199	3645716	5471794	5380324	4045051	5164659	4702589	4041713	4337107	3336549	3586737	4182035	4152071	5220622	3317101	4870375	3792845	3317457	3876507	NA	5011220	NA	3840171	4631185	2772639	3478106	4458310	4232312	NA	4622524	NA	4520894	3868549	3441743	4041109	5789936	5152894	4586326
283.068	798	5850729	6607465	4950887	6563115	6065736	7841019	5839124	4566667	4093331	6678025	3425767	4576640	3910852	4006954	4897569	4507941	4446592	3398397	3770342	4265703	5106355	4377905	6082349	5148348	5622979	5366441	4881848	4277873	4027228	3819664	NA	3110606	2727908	3582421	3219355	3041891	3806640	3844873	4570263	3714923
283.095	801	3839608	5031543	4000628	4857144	4224596	2764552	3078946	3093145	3552160	4340246	2793970	2814351	3007182	4033591	3296559	3763506	3827594	2758921	3758580	3017971	5462721	3626301	5487419	3575498	4669648	4854967	4201926	4024446	3836777	4308125	NA	NA	2811888	NA	NA	NA	2672574	3315479	2693285	2854262
283.105	802	NA	NA	NA	NA	NA	NA	NA	NA	NA	NA	NA	NA	3052754	NA	NA	NA	NA	NA	NA	NA	3871429	4055873	4808512	3885263	4242645	NA	NA	3779970	4221806	3151777	NA	NA	NA	2647782	NA	NA	NA	NA	NA	NA
283.207	807	11183794	9614002	11679659	11574638	15859334	27084094	20545884	14359249	22848980	16109133	5106209	11172300	17632506	4910188	8912744	9167209	5809591	10632506	14851117	11959078	14876408	14209391	9789300	22824708	10299656	10939120	17525248	16488114	20587422	10800339	17982600	20238596	30554660	30769686	37268440	69187224	54260220	18350418	36606176	44993444
283.228	808	NA	NA	NA	3489145	NA	NA	NA	2811612	3189725	NA	NA	2910680	NA	NA	NA	NA	NA	NA	NA	NA	NA	NA	3112319	NA	NA	7377659	NA	NA	NA	NA	NA	3240205	NA	NA	2839011	2586788	NA	4205917	3537131	3070383
283.264	810	430304992	318040800	441577408	NA	460910240	NA	583266688	616559360	631764480	505282144	290647616	423883232	377810208	372569216	335212416	328855936	239036880	343469408	450620480	326560576	468844320	435941760	605550464	602404672	558102848	1310718720	573700608	506590912	512750528	431092960	536077472	635695360	763095616	847245888	749464576	1005319872	857207296	692318592	1570500864	1204284288
284.031	812	4412521	5281897	7071040	5001985	7429117	9613007	7975685	6496375	8890194	5143522	5943162	6725524	4591165	7261685	5838102	9552638	4615934	8470185	9100755	6341793	7684244	7727843	7034144	8515762	8192676	8885399	8094645	7544885	8049956	7659108	3708412	6800969	4101023	6326177	6148433	7731184	6913982	6954757	7113360	9905417
284.125	816	5372059	5535900	6118767	5065519	5631016	NA	5927734	5599399	4793215	5741585	5035937	6656969	5858914	5506594	6348104	6005549	5934883	6291155	5995012	5609676	6572227	5482254	7424337	6756580	6204116	5244104	5387239	6388834	4374865	5002898	4440615	5336686	NA	5968847	4484476	4925463	6020081	6429495	5001921	5036338
284.162	817	6332590	6601904	5917057	6955841	6191161	7065360	6494025	6778042	5421968	7703587	5939121	8035293	6764145	7695924	8356187	9272127	7471922	8210148	8150551	7349469	8575189	8442655	7897444	8939766	7202534	7888091	7856122	6475891	6739299	6427300	4887096	5391997	3704283	5990368	4863373	6397991	6180870	6716234	NA	NA
285.048	819	18621064	22691468	18895672	20510964	19419600	16787650	16487701	16995970	15833390	18723288	16208166	19441100	20021198	21903324	20833068	22160630	19819668	18997362	16330722	18620022	21258898	19240114	24283956	18025160	23944356	22044324	17657298	19503638	19654410	20916310	13772747	16946140	11095414	15668619	14884644	13799832	14222829	20727074	14015656	13289154
285.07	820	2918549	NA	4236100	3193087	3079642	4930766	4090145	4152975	4568377	2926563	NA	3594712	3112408	3596263	3961656	5080321	3461278	4649084	5673966	2783361	4490909	3317949	4581185	4174548	6340784	5555888	5224926	4064801	3991828	3960929	NA	NA	NA	3633046	NA	3247009	2862074	NA	4243637	4927180
285.086	822	8018589	9625249	8184652	8036615	8823265	8106197	7287081	8212119	6575424	9185771	6091062	6818273	7018462	8146927	7834432	8224008	7761060	7774339	7327734	6988425	7527077	7613636	9136968	7765724	7963831	6831800	6499814	7158312	6059804	6302824	5385180	5491691	3752328	5684638	6337334	5359016	4469250	5640502	5244093	5425875
285.107	824	5131945	6197932	7513942	7222545	8208875	11481311	8770868	8666785	9814346	6314485	6401343	7310828	6476775	6504441	7807819	9479443	5201068	8123532	9924608	6221458	8104623	7521486	7996244	8307431	9761986	8797891	9569777	7928370	8047398	7555187	3843558	7574516	5192081	7681448	5989183	7635377	8629774	6755649	8910024	10673884
285.207	827	3139294	2779362	3369352	6715715	3616281	NA	NA	4224725	NA	NA	NA	3218469	2887694	5043241	NA	2793285	NA	3284665	NA	2817217	NA	NA	7256969	NA	2872564	16199415	3241511	2580578	2970198	2998948	3952660	6639644	2608064	3705304	5292910	NA	2827333	11380086	4620029	5698312
285.222	828	NA	NA	NA	NA	NA	2684185	NA	NA	2667904	NA	NA	NA	NA	NA	NA	NA	NA	NA	NA	NA	NA	NA	NA	NA	NA	NA	NA	NA	3533149	NA	NA	NA	4019655	4210144	5134197	9249249	7595598	NA	4464901	6264591
285.244	829	NA	NA	NA	3516757	3000874	NA	NA	3561192	NA	NA	NA	NA	NA	3799099	NA	NA	NA	NA	NA	NA	NA	NA	4001692	NA	NA	9987850	NA	NA	NA	NA	2566181	4367402	NA	NA	2774398	NA	NA	5907850	4516112	3801368
286.054	832	13847719	13740206	16344368	15555302	17585058	20183732	18323236	20207758	17312520	14801865	15176400	16889856	14762336	20670914	17151294	23144170	15302187	20021816	18588142	13934668	24003724	16967296	22560072	18902236	24940194	23036080	22679532	19889142	19831020	19618372	9277849	15162734	8781643	14243699	11872502	13656894	14813211	16860988	14122687	19464316
286.081	835	3015861	3806397	3087677	NA	4326318	5195458	4997939	3834012	2978580	3542487	NA	3127311	2875243	2841550	3123020	2873080	3524150	NA	3400189	NA	4235417	3284109	3687766	5630187	3981999	3584190	4386811	4447234	2626296	3006034	NA	3002233	NA	3168128	NA	3213130	NA	NA	NA	NA
286.091	836	3502267	3044546	NA	3284216	4066739	4483782	4410168	4495521	4458777	3455964	2627296	4126229	3490158	4109779	2956626	5049085	2762298	4408905	4383234	3225693	4335262	3207825	4435292	3527920	4341940	4449475	4633600	4770823	3531005	3787351	NA	3824509	NA	3905925	2608391	3533646	2980911	3703632	2770131	5231755
286.104	838	6634690	5712073	4972873	5950207	4852665	4999885	4731711	6089896	4484895	5819362	4134630	4282397	4956532	4613594	5152089	5415684	5973567	4768335	4307465	3494499	7439525	7528088	7540067	7800055	7024315	7506122	5913607	6727693	5736708	6777438	4697520	5593474	4654946	6217612	4683022	5989204	4837431	6862679	4902618	4414609
286.177	840	16512233	17584368	17462638	16587554	16671707	17464050	17106788	15100110	15264577	16835590	15147781	19597382	18665872	18659836	19191168	22759208	17448540	18567792	20812334	16564357	22537418	22824632	24210826	26664222	23625440	24105200	21241902	22805552	19351846	18000514	12995025	16414111	12646276	18012078	15507759	18156402	17127520	17311614	15398657	16089265
286.188	841	3108079	2815223	NA	NA	2570720	3943159	3009899	2650836	NA	NA	2838281	3690572	NA	3645442	3124613	3403566	3260001	2819701	4068917	2917003	3146959	NA	2755984	4366628	NA	2919158	4017204	3420213	3096876	NA	NA	NA	NA	NA	NA	3049335	NA	NA	NA	NA
286.949	843	NA	NA	NA	NA	2595139	4314226	NA	NA	3697838	NA	NA	NA	NA	NA	NA	NA	NA	NA	NA	NA	2776142	2986526	NA	4353720	3441768	4205188	2771917	3357090	NA	NA	NA	NA	NA	3336488	NA	NA	NA	2768158	2823325	NA
286.98	844	7514780	6547112	9647874	7267506	9837906	9927809	9810188	10105458	10902716	6801812	8592474	8931850	8145619	10625921	9180968	10645690	7206820	9982941	9950164	7393790	9883230	8046636	10401589	8400584	9664632	10427028	10398174	9518513	10050217	9616399	5881669	10168034	5304572	8784183	7066278	7423174	8864286	9675055	10295469	11807252
287.065	847	6926027	6402774	5938989	6337756	5898618	5962923	6741305	6053535	4778213	6922686	4404351	7059003	4889333	5387179	5986134	4880613	6198214	4939780	5671937	5254694	6504073	7133268	6246243	7807734	5531811	6712001	6903308	6302170	5595858	5192761	3284844	2803460	3927332	4119904	3784397	5008618	5104206	3015517	3476187	3067449
287.084	848	3356885	NA	NA	NA	NA	2788533	2668355	NA	NA	2562503	NA	NA	NA	NA	NA	NA	NA	NA	NA	NA	NA	NA	3072365	NA	NA	2610891	NA	3006435	NA	NA	NA	2712844	NA	3422570	NA	NA	NA	NA	NA	3917378
287.086	849	9875158	9067234	11577143	9927910	11664772	14761142	12046660	13173417	12549359	8791496	8512648	10811974	9337598	10931125	10190689	14149872	9113551	12188685	13239308	9415216	14046867	10096733	13137774	12056321	13580462	12995276	13425175	12412388	14029532	11594819	5685110	8365837	5669166	8622442	7121623	8844531	9306713	9740648	9588966	12933699
287.101	850	NA	NA	NA	2619118	NA	2906813	3244364	NA	NA	NA	NA	NA	NA	NA	NA	NA	2542549	NA	2933780	NA	3031707	3058788	2631030	3513609	3008694	3027156	4569631	3740651	3101924	2872395	NA	NA	NA	NA	NA	2740729	NA	NA	NA	NA
287.125	852	2794219	3341559	NA	NA	NA	2692297	2620761	3153086	NA	2727387	NA	2588764	NA	NA	3182965	2983683	NA	NA	NA	NA	3204775	3354735	3054467	2937622	2563778	3054304	2854956	NA	3174639	2576471	NA	NA	NA	NA	NA	NA	NA	NA	NA	NA
287.136	853	6992625	7611133	5784401	7656704	5961115	6798543	6705503	5759684	6411527	5682657	4837533	6548067	7176978	7572429	7784315	8280329	6363107	6868005	7187495	6132295	10079916	9635956	10157961	8791836	9830599	9120486	8024626	8386044	8096501	7838813	4836237	5498657	4518726	5728643	5130991	6176008	5311094	5244291	4342017	5336665
287.15	854	NA	NA	2933592	5587206	NA	NA	NA	5152459	NA	NA	NA	NA	3265815	5112788	NA	NA	NA	NA	NA	NA	NA	NA	5462928	NA	3109071	7187182	NA	NA	7437051	NA	NA	4014887	NA	NA	2767093	NA	NA	6294923	3372297	3563615
287.202	857	7956245	6971169	8355698	8213792	8482234	10337519	7815553	8557286	8983845	8756737	7131321	10594952	9988908	10687469	10686366	10856746	9138174	9970754	11521097	8946278	15578829	14383251	14548908	17628990	16105705	18723592	16355925	14949915	12657428	11930749	8307628	8841019	7637348	10119587	8995597	12158244	11623066	9148838	11430180	10764918
287.223	858	NA	NA	NA	NA	NA	NA	NA	3548913	NA	NA	3851970	5279380	4897589	4919287	4728745	4903221	3978247	5096524	4277333	5227120	2670808	NA	3830711	NA	3158772	8225556	3371105	2829861	2933534	3280007	4878261	3696452	2925934	3412909	3770135	3733805	2846886	5122482	NA	4508287
287.987	861	9306304	9678033	17496320	NA	16201515	NA	16763681	18480260	19324570	10520454	12625417	15207493	12553321	16817514	14022975	22887092	9980224	17819050	19584488	12917720	20527194	12577280	16187729	12744930	NA	NA	19678206	13086613	19254416	18546180	6502681	15526009	7721685	13259556	11807870	12787314	15287377	15375183	17910474	27759572
288.049	863	NA	4419828	NA	NA	3265353	2747032	NA	NA	2890936	4620197	3062819	NA	2895491	NA	3084641	NA	3235162	NA	NA	NA	NA	NA	NA	NA	NA	NA	NA	NA	NA	NA	2526006	NA	2854131	2679619	2736283	3813517	NA	NA	NA	NA
288.066	864	39098604	40031484	36452648	39435984	37689168	36855456	32725836	37223596	33259200	36612012	24090154	29703282	31454346	29449616	32299370	34683612	32002400	29111758	28603922	25949182	39348352	39320100	45261180	39141644	40977060	40010960	33621032	38215612	29830326	32423466	26594622	32192664	21558010	33086282	28533922	31751828	30096510	35748732	29866740	29635574
288.12	866	247134480	263779616	233273664	NA	244316016	NA	216857456	222526672	202833632	237635520	214365760	267058320	261420192	282590624	293927296	299825920	277803392	256701920	253687344	246281232	370149536	367786560	421331360	383320352	396886720	373490912	331940928	362545120	306773216	324795968	131067224	156039344	110261016	166034272	134411456	156860080	144506016	178486160	144702224	145093648
288.156	867	16714013	18335022	16267606	18067198	17733500	19177166	16399227	15166685	15937259	17557466	15050321	18308262	18736302	18599356	20228506	20253450	18895238	18241016	19048002	16626729	22325424	21633614	22872492	24711486	22237904	21853438	20157528	21577704	18083042	17415768	11767144	13574334	9980709	15448951	13329614	15365819	15056049	16182187	14115621	15229983
289.033	873	177994496	196114192	170982160	188645552	177010976	173179008	155843920	163774128	148439184	173377936	106198984	137100960	132970000	137920352	144866160	149847232	137753328	122943368	128055312	124876232	161385072	154336240	189432704	163840784	172393616	165971664	144180784	157712784	138149520	140247056	91565824	111344160	80852160	114343208	101496424	111968304	104283808	129793416	104070400	99906984
289.069	874	NA	NA	4472615	4414663	NA	NA	NA	3734209	3424414	NA	3025881	3300014	NA	NA	NA	NA	NA	NA	NA	NA	4719229	NA	NA	NA	NA	NA	NA	4278690	3105948	4375072	NA	NA	3037396	NA	NA	NA	NA	NA	3424529	NA
289.104	875	3920163	3939131	4246329	4554969	4548925	NA	4029812	3402964	4646062	4379055	3472360	5253826	3813935	4502411	5959571	4507882	4017933	4096940	4445242	4218346	4957838	5215242	6339501	5480250	5858487	6789876	5439066	5488050	4394670	5502001	3777316	NA	3281636	2927178	3671693	3206738	NA	3596719	2648356	3019720
289.115	876	3412265	3492161	2795839	3181790	3623234	3329713	3023226	4123354	2945204	3648949	NA	3279560	3461684	3176336	3110297	2621168	NA	3152817	3221055	3196912	3583124	3789840	2889651	3984192	3732157	4067066	3915872	3752376	3404979	3250230	3483433	3002948	NA	3711311	NA	3054678	2941132	3126197	3445034	3023821
289.117	877	2984234	NA	NA	NA	3420483	3687602	NA	NA	2938548	2738102	NA	3084489	NA	4038545	NA	3042032	2869523	3502001	3208768	3185648	4682389	4752400	4986804	3532097	4768958	4254459	3708001	4106681	3885748	3515447	NA	2967109	NA	NA	NA	NA	NA	NA	NA	NA
289.129	879	20847408	24078154	20495174	NA	23099720	NA	16190850	18722528	16986298	18672060	14972915	19967696	19510842	21647254	20974496	23248118	21402392	16492471	13854791	18380278	42338972	33700884	48694204	32187208	43205828	40544000	29693544	34382272	33226426	35274812	82407216	101825096	60044528	91848024	90633880	77938784	77987536	125369792	82328880	82720208
289.14	880	NA	2892111	NA	NA	NA	NA	NA	NA	NA	NA	NA	NA	2738238	NA	NA	2820860	NA	NA	NA	NA	2875040	NA	3126208	3200846	NA	3231495	3156590	2992068	NA	NA	NA	NA	NA	2542940	NA	2549857	NA	NA	NA	NA
289.194	884	4282196	5625709	5316455	5495046	4886888	4007129	6112676	4359940	5216473	2990044	3371023	4489973	3875412	4292535	4655043	3403031	NA	4315093	3657321	5073429	3787452	5543989	6111197	3995499	5741797	13487907	14096011	7590366	9166553	8237150	7796558	4167268	3086607	5566838	3141303	3559544	5319416	5838304	4535637	5086705
289.217	885	3915617	NA	NA	3140882	NA	4423909	2983857	2871568	2875108	2884071	NA	3793666	3928669	3047362	4147151	3418403	2553660	3021280	5085302	3790368	4266695	4720703	5313514	6482807	5246193	5874480	5052056	5198313	4428516	4586601	4796249	4424302	4216602	5079426	3522243	5868674	5345029	4391405	5308769	5450235
290.065	886	3863858	3354961	2660645	3594940	NA	2710161	NA	3037395	NA	2685322	NA	NA	2951096	3027296	3264403	NA	NA	3054439	NA	NA	3813491	2623438	3308983	NA	NA	3102449	2974820	2772869	NA	NA	2602216	NA	NA	NA	NA	NA	NA	NA	NA	NA
290.088	887	3416383	NA	NA	2839752	3118355	3391133	3276163	2962143	2801284	3108758	NA	3457780	NA	2898283	3287968	NA	2553510	NA	3730503	NA	3967103	2712537	NA	3237708	3358385	3529470	2942064	2745745	NA	2701341	NA	NA	2675894	2828592	NA	NA	2742512	2766791	2647352	NA
290.099	888	4214597	5125477	3638583	NA	4132632	NA	4216713	3756262	4463242	4963228	3834772	3761402	3475910	4692337	3938726	4201187	4964523	4157815	4235853	3204548	5129349	5847518	5583306	5035347	5520055	5484804	4843639	4880278	4232337	4379171	3510009	4011990	NA	4697910	4035685	4102143	3826934	5370830	4194110	4572041
290.115	889	2582350	NA	NA	NA	2713887	2892459	NA	NA	NA	NA	NA	NA	3496908	2821496	3429806	3847914	3321009	3137406	3768917	4215756	3410061	3602917	2930642	3527003	4164287	2948364	2748031	4116382	2775705	2892331	NA	NA	NA	NA	NA	NA	NA	NA	NA	NA
290.118	890	NA	NA	3395904	NA	2722593	2566316	NA	NA	NA	2628005	NA	2896645	NA	NA	2794928	2642924	2861747	NA	3029591	NA	2660238	3059175	2730452	3304285	3408577	2839822	NA	3201951	2557594	NA	NA	2668510	NA	2558271	NA	2731527	NA	NA	NA	NA
290.124	891	3051859	NA	2717507	NA	2719012	NA	2645398	NA	3203221	2956712	NA	3257096	3296720	3829117	2720691	NA	NA	2861443	3486810	3080656	5152914	NA	4744663	NA	5176004	4497681	4786308	5010339	3765405	NA	NA	NA	NA	NA	NA	NA	NA	NA	NA	NA
290.136	892	NA	2615161	NA	NA	NA	NA	NA	3221241	NA	NA	NA	NA	3659221	NA	3163065	3581685	3438266	2871176	NA	NA	3157143	2908143	3426781	3052902	3194570	2540311	3347082	NA	3370147	3181621	NA	3068389	2625740	2535240	NA	2627087	NA	NA	NA	NA
290.189	893	3980663	4524439	3005797	4295419	4023107	4114129	3240889	2945301	2773172	3912648	2856891	4521262	3401195	3018653	3723222	4671248	4316368	3484065	NA	3040751	5262514	5930504	5579259	5327235	5274341	4913460	4263080	5484482	4816061	4034640	5121315	7013371	4419302	5267298	5730448	5850662	5785897	7118847	5919599	5885874
290.965	894	12828449	14932808	16604916	15015043	16555191	18236506	16179545	16782004	15971368	14114119	12165898	15098602	13033769	17158936	14716788	18030746	11904533	15571721	16673820	12886370	19725882	13741942	18241442	12748582	18507894	17627856	17091150	15664445	16220727	16565205	11119250	19909946	10494037	17613026	15645185	15088502	16937696	19992998	19874068	20097298
291.036	895	5912392	6961008	6161176	NA	4433114	NA	4973951	4471514	4314186	5471594	4996904	7160594	6304071	6854459	6195098	5438655	6339122	6466346	4488258	7436676	5311070	5430168	7559113	4872013	5103770	5074678	4846196	4336991	4981337	5385209	3745459	2816343	3502198	3566854	4253219	4061589	4263688	4446670	3271481	3538738
291.037	896	NA	4022640	3434265	4069543	3758810	4042879	3144064	NA	3224650	3379051	NA	NA	NA	NA	NA	NA	NA	NA	NA	3209092	3711582	3072920	NA	2795853	3555995	NA	2783349	3705184	3296346	2625529	NA	NA	NA	NA	NA	NA	NA	2647502	2542906	NA
291.049	897	8320848	7547767	6684447	6991021	7113952	5536901	5833094	6066913	4872272	7151984	4442926	5147418	5278028	5286721	6517665	5476549	5513784	5614384	5659721	4934026	6667876	7784350	7524304	5606228	6546593	6393597	NA	5928294	6136415	4598783	3922617	5367132	NA	5022988	4321833	4766619	5367567	6042069	4997441	4570424
291.131	899	6043517	7580581	5783369	6857943	6409480	7038127	6309298	6173453	5894263	6962585	4817745	5353289	6585710	5874538	6838221	6570223	6862426	6585174	5977205	3884465	7896718	8585156	7303165	9326464	7444683	7764777	7122600	8695182	7272072	6380585	3598048	5100926	3834020	5904693	4404817	6457278	4597565	5470722	4711789	5225821
291.145	900	8460164	8950700	8023888	NA	8688910	NA	8815034	8348437	7345278	8428960	5370711	7992145	7035252	7205744	8454100	8190198	7157344	6317916	6639741	6309304	9043605	10061771	11149317	8402823	11489490	10515248	7954095	9528725	7719566	8694831	5665511	5991812	4585642	6896956	6206039	6332357	5798725	7746057	7140725	6645091
291.16	901	5247885	4619189	5835608	6626534	5523734	5827774	5299650	5087005	4218501	6375847	2660702	3415386	3333498	3268472	3880413	3335422	2576486	2835811	3561093	2837951	5326493	4961235	4560909	4521872	6270170	6030137	3780792	5632412	5363350	5059639	6802158	7552394	5729458	9455939	6764127	8420299	6332238	9118225	7078269	7686506
291.21	905	55304104	60554192	57335664	NA	64421164	NA	54788572	62899000	61228188	67161536	32996212	57164660	52418956	43787152	52731896	40034584	37189244	39672700	37993632	42654168	63803060	53141480	99125288	55117740	86575344	199691088	65718996	69125560	63505068	70435920	90436360	98680224	60340424	90718552	92977784	73696224	71484264	135496240	128614808	124516736
291.233	906	NA	NA	2647934	NA	NA	NA	2614761	NA	NA	NA	NA	NA	NA	NA	NA	2644259	NA	NA	2662060	2728418	NA	NA	2975285	4054967	3391744	2969439	3906271	3559872	NA	NA	NA	NA	NA	2606951	2698881	4058091	3300215	3249721	4516261	4403595
292.026	907	25588074	30252442	24985878	29746844	26341048	24467064	22872980	24220910	22177316	24977234	17763540	23647562	22362848	25015584	26063276	25920182	25761746	22330614	22351446	21875550	28856402	27505004	31803880	27429220	29919898	30223622	24738960	27932484	24331324	24946154	14468233	16772847	12044876	17867506	15256572	16975172	14859576	20308972	16413523	14109429
292.072	910	28774788	31825332	25817390	NA	29032142	NA	23368620	28935430	21751354	27438952	19168488	22496612	22944498	22738230	23560644	25162446	24037350	21441804	20315758	20274036	26116200	24711554	28867074	25676158	28785330	28450080	23346344	24737626	24446034	24303106	19375264	20733698	14860898	21902088	20081682	21472600	19379538	25822212	20480876	19413770
292.097	912	3050385	NA	NA	NA	NA	2707612	NA	3114260	NA	NA	NA	NA	2713341	NA	2606034	NA	NA	NA	2545788	NA	NA	NA	3358224	3950987	3152575	2676013	NA	2870119	NA	NA	NA	NA	NA	NA	NA	NA	NA	NA	NA	NA
292.115	914	7261595	6763980	5730629	7843529	7050979	NA	6538180	6372638	6431311	6902654	5308666	6722941	5648132	5583179	7164379	6540004	6535160	6675744	6084230	5634953	8113278	9871766	8121882	9697685	8864456	8239414	8223936	7606128	6926439	7450135	4272308	4612884	4005494	6076190	4605991	5015915	4861290	4971549	4918148	5091102
292.13	915	5864868	5634517	4973901	5808849	3835626	6500013	5755852	4116774	4528726	4545413	5302529	6053254	5858058	5435731	6433251	6929132	5323774	6416679	6473358	4838288	6916230	5540254	6221346	8464797	6347472	6465854	6390984	6123383	4537455	5252639	NA	NA	NA	2645797	3606574	2555250	2965363	2554917	NA	2950949
292.205	916	4576717	5493247	4144499	4802295	5124878	4356819	4577268	4225870	4234874	5225386	4276513	4719025	4940585	4159863	6068747	6082322	5220382	5794122	5011126	4155828	6998187	6430145	6909515	6255046	6509302	5661030	5639409	5604252	5456019	5539396	3508958	5438265	3706529	4808522	4753490	4607379	4550045	5279822	4791220	5556039
293.051	919	4224928	4939738	3216681	NA	4403369	NA	4114876	3763989	4604944	3433802	3170447	4582295	3132552	3336470	3308495	4318402	4023683	3561172	3444862	2786634	3643989	2925395	4497438	3242385	3231916	2997035	3191486	3547451	4403760	3982830	3126385	3804311	3656242	4751599	2996712	3757829	3901309	3579421	3044736	4657355
293.055	921	2808738	4796380	3139883	NA	3884714	NA	3518398	3054871	3030545	3139403	3224720	3384728	4244618	2844952	4875217	4416708	3240324	3322582	3230848	3345740	4722263	4408149	4528160	4175763	4924590	NA	4081343	4620605	4434482	NA	3132531	3348121	NA	4112625	3100138	2951431	3774335	4494879	3667330	4061388
293.099	925	12118970	15556597	10906434	14221500	13715648	10492060	10186198	12179247	9109542	12245345	8058532	10962866	10089628	11564845	12045288	11861210	11577751	10495722	8026264	10804577	14770797	14410602	16280632	13099947	17116356	14966596	12410583	13197651	13325895	13264902	7423624	8493227	5472329	9368839	7978495	8068890	7464856	10053175	8154522	7570657
293.114	928	13218755	14335997	12329802	NA	13596871	12679332	12649950	12257079	11724846	12935529	10491562	12191675	12870818	13068085	13499376	13548770	12218781	12003058	13901984	11734376	17044084	17187696	18672704	18701234	18439372	18566988	16731872	17480026	16217678	14985230	7526031	9681073	6332496	10628366	8744454	9559841	8816545	11101760	9801122	8709351
293.151	929	27001814	29982738	27284316	NA	27799768	31426742	26789362	27522890	26155072	26984826	22507194	29411280	28925106	27203398	29340676	32515316	28068268	29040386	32211124	25464186	31732360	31736706	31894612	35228616	32746720	32976736	30498548	32344428	26871392	28792864	13424289	16642240	12317793	18576672	14614040	19228464	17405878	17606228	15680950	17374456
293.176	930	38487012	40493088	36578152	38635748	42090724	45172932	39110144	39077720	52299852	53244296	19054276	22841310	25111740	21923666	28156946	30467330	23464376	24911630	27017408	24268166	37892756	36979600	33950820	36203476	37244140	39980908	38080256	40708472	34473580	33179692	43562668	48554188	37543020	52028716	41672228	49620796	62687172	63735392	61687236	63929604
293.179	931	18924518	16543778	80364392	117508328	33644776	9695429	17909250	191629152	14594125	12554633	13991622	17577952	39353532	69699416	21115924	8903939	14019001	22814480	11598019	16911752	30085782	10474384	46640228	13599702	40463600	189796208	33820420	15554938	70354544	413141024	24811182	203161808	14482542	27317550	225181216	9584445	13563845	120194656	47867332	41925892
293.249	933	2588173	NA	3601807	NA	2851593	NA	3858471	3725184	3462766	3125675	NA	3443208	3915994	2654071	2763832	2927398	2555350	3448624	4127976	3508137	3915448	4374449	4499595	5138428	4391187	6619029	5277481	5415324	5388944	3623505	4882127	4935913	3369103	5848401	4735559	6951772	6987757	5002890	6722028	7098661
294.05	936	107038152	125764104	105661744	NA	109019792	NA	91457496	96422192	87591408	103961392	69156928	95177168	83983912	95062272	97568224	96962240	93846312	84459688	79102616	83984168	109450312	101123376	125374024	99995056	109907632	111219008	90509536	105024296	92882968	97929704	76740688	83345976	60833292	85575392	80281544	84986040	77334960	99420224	79890336	72941208
294.11	938	NA	2734638	NA	3201725	NA	3119266	NA	NA	NA	NA	NA	2715126	3587649	2856220	2866691	3055326	3124547	2600131	3120824	2831687	3065960	3405643	3355751	2740175	3179217	NA	4002046	3206980	2981428	2962947	NA	NA	NA	NA	NA	NA	NA	NA	NA	NA
294.119	940	3952110	4429363	4722003	NA	4521649	4803239	4228605	4844886	4440592	4478805	2708061	3579388	3464773	4081953	3811848	4660963	3458375	4006087	3163326	2934092	4886637	4769104	4625005	4652501	3519190	4329831	4244740	4962633	2959417	3362824	NA	NA	2958380	3570435	2938346	3921115	2889178	3123814	3209669	4031158
294.123	941	3095023	3089461	2858836	3332804	3165363	2989737	2715647	NA	3251217	3403606	2706526	4496894	3454534	3671331	3118602	5033700	4392777	3935433	3063487	3298125	4329583	4060497	4569710	5012951	4293335	4370793	3809541	4683594	4527162	4326921	2634352	NA	NA	NA	NA	NA	NA	NA	NA	NA
295.112	948	NA	2913379	NA	2906811	2702999	NA	NA	2597230	2665963	NA	2527754	3184181	3878884	NA	NA	3570909	2846958	3898008	3544789	NA	3595870	3297065	3913875	3277808	4344024	3475323	3159839	3863346	3022876	3074555	NA	NA	NA	NA	NA	NA	NA	NA	NA	NA
295.166	951	2743343	3305089	NA	NA	2748081	NA	NA	2843531	2697221	NA	NA	2589268	NA	NA	NA	2535672	NA	NA	2987762	NA	3317881	NA	2838961	2794509	2541044	3178392	2610493	3145549	NA	NA	NA	NA	NA	NA	NA	NA	NA	NA	NA	NA
295.228	954	3854417	2842788	4045714	6292726	3452111	2543328	NA	6258605	3760163	NA	2565692	3505783	3224084	4647743	3085398	2968856	NA	3725006	NA	4128097	3234456	2945888	6977748	2781743	6015252	27710394	3640158	4010347	3415637	3806261	4798081	4643872	4153400	4961579	NA	3612868	3502158	7535301	4359711	9808054
295.264	956	77383784	71877816	80431016	NA	89441504	NA	99732072	82332608	97242168	83400064	63963724	86232208	89178144	76696400	79480936	90130728	67632432	88113888	99681576	73384304	103192232	99157872	96719080	133337152	102732072	122131408	114545520	112102784	108284520	90606664	101005968	111133744	99876936	126060864	119570960	173378256	151587936	103058136	139037232	164364480
295.994	957	8950264	7866964	5410080	9287291	6992456	6426218	6079473	5192011	4704658	11955941	5664647	7876142	9216342	6455478	7985645	5113502	9037414	5945397	7345841	6039250	7312406	11131086	7854718	14213583	4358817	7912788	8183039	11642597	7292874	5996983	6933487	4054368	7350690	6099625	6139761	10413079	6696448	4350056	4096447	NA
296.041	959	7407122	5914223	5440824	6637203	6651487	6482563	6230027	5490021	5975464	5740283	4837275	6896201	7303530	5727437	5611013	5863094	5696123	5760075	5656266	5749481	7888941	6680804	8239768	7944680	7747258	6791533	6664472	7234300	7152609	5979598	7126022	6982003	8606136	7932608	7271304	8553516	8205851	8856705	8111064	8530479
296.064	960	8055326	9059963	6646084	NA	6623850	NA	6379543	6877553	6247859	6822662	4909989	7308886	7385459	7025880	7276049	7957185	7001732	6808661	5849815	6717172	8030264	6553839	9661092	6428148	8716997	10167673	6266148	6747911	7801835	8146394	4029456	4046205	3888578	4482763	4361106	3885110	4455976	4247694	4271077	4556345
296.082	962	NA	NA	2531150	NA	NA	5439128	5530657	2845051	3187132	3770127	2866605	NA	NA	NA	NA	NA	NA	NA	3719904	NA	2572865	4634872	NA	5236223	3508943	NA	4774190	3545872	2764788	2799075	2550297	NA	NA	3081428	NA	5051454	4961842	NA	2722799	NA
296.135	965	20695622	22673060	20572520	NA	22505100	NA	20601918	20741528	20368852	22247208	13523907	15769215	16535953	16317690	16738871	19561190	17653410	17249398	19019516	13540118	20400220	18549008	19083980	19464730	19612394	19518880	18163018	19345194	15506446	16186877	14953522	17454490	12628452	17808110	13788085	16346197	16576080	17947828	15387659	19067482
297.019	970	6011948	6025365	6690612	7946371	8020031	10469497	6254106	8685429	8585083	6883539	NA	4553847	5245701	4902569	4226058	6389927	3640349	4675092	7575769	3112127	8339986	7163575	6773944	10505210	8889523	9564025	9015082	9124062	4711867	7169977	3210713	5094156	3715972	7380134	3342687	4406750	7044163	5166742	6394346	5949429
297.047	972	4022331	3566757	5915459	5302418	8331342	11638920	7290409	6141829	8722312	7142625	3844428	4287624	5646097	NA	4526105	3459253	3610665	6530594	10291432	6112461	5436960	3829444	5453000	7985162	5437634	4562825	15001401	5495021	9967049	6062023	7126503	8644375	8823697	7180468	13292909	21237226	17047634	10421925	12948985	12018690
297.07	973	5483592	5007539	6427471	6174878	6705241	6253716	6074934	7755666	6522772	4813036	5026135	5554325	6359835	6424258	6234149	7568577	NA	5938733	6489333	5729496	7811628	6273744	8404181	7035926	9157838	9199509	7282502	5794040	7343572	6429651	NA	4213537	NA	3480256	3605880	3811829	2768992	3873458	4165126	4954125
297.107	975	NA	NA	2806626	4399280	3712107	2854566	4131401	4139941	3466661	3627261	4899174	4206762	3830570	4680404	4094008	5759188	3682371	4700734	5657865	4119785	5343806	4472545	4701418	3437610	5137633	5174185	4671322	4142858	4259814	NA	3374595	4337457	3129261	4106450	3846538	4034053	4821109	3811014	4605465	5671966
297.153	981	62491764	65079520	316083072	NA	63637632	NA	38006372	97406912	34869180	37067028	24872314	27357380	34136892	343936736	43576400	51039468	22642774	23221844	26970402	26596608	51411540	37128952	112366848	69030976	35517688	163452864	43308916	40341792	58740220	44879868	44473880	73680704	38749124	67964136	42304928	37334552	69898384	174853856	67440176	63079476
297.244	983	9589927	5762324	8809384	14010613	10092718	5977325	7386771	14469103	8135654	6752575	3498401	7690488	7134051	9662230	6097024	5125401	4063357	7163518	5192018	6358315	8034945	5852962	13872438	8002676	10870056	45610992	8583075	8909133	9635368	7543850	9109060	12928873	7904237	12453141	11462091	10739265	9140418	17633040	13737571	18551900
297.28	984	8723643	7205161	8684475	11323656	11618496	8464639	8810151	11577347	9054199	6895952	5319089	10660108	9505650	10956584	9079955	7532844	5361805	9875086	8628582	8396092	10285715	9055027	16151882	11003015	10390843	34494468	11235255	11403615	10042938	8822844	10450518	15210361	9855998	11115816	12453341	13520466	12470486	18136868	15380087	21726318
298.079	987	4391538	3997930	3725658	4002461	3737162	3608218	2572629	3455411	2637172	3304655	2555144	3386067	2549444	2939052	3711543	3828417	3042788	3415044	3305748	3108540	3742237	3503793	5068552	2920504	4184792	4156850	3464039	2605802	2985917	3209676	NA	NA	NA	NA	NA	NA	NA	NA	NA	NA
298.093	989	3423865	3368178	3574113	4691621	5028433	5446306	5922909	4078011	4031355	4332246	3124494	5278427	5120202	3603635	3853887	5470920	3682794	4554763	5185307	4830915	5032996	4545720	4462352	6044224	4332255	4932025	5615982	4981489	5394371	3601363	2621403	4265165	2648955	3819195	4319077	5640124	5526177	3666141	4415534	5042665
298.177	992	4895400	4434722	4290957	4357839	5239419	NA	5093514	4132328	3601315	4323070	4805426	5177099	5612781	6436060	5308011	6054642	5546510	6015026	6206281	5612267	5891149	5064928	4700990	6034029	5990155	5424614	5357980	5402394	4512748	5004797	NA	4124912	NA	4621029	3479950	4045793	3475152	4078859	3105371	3660304
299.026	994	5350520	5601535	5950277	6570109	7377950	7086209	6920787	6605747	7588662	6763666	3733662	4850925	4459092	3861111	3978791	3940511	4078459	5008831	5069072	3488898	6284782	5766773	5553432	7542840	5488833	6857645	7744356	7601341	7481734	6581157	8315288	9626196	9164590	11745417	13740327	16691547	14709932	11875029	13097508	13662107
299.063	996	5134476	5268755	4902744	5041296	5397553	5684372	5216870	4859847	4736839	5771427	5143726	5191938	4977252	5427849	5359674	5820594	4297099	5434832	5538084	5205140	6925824	6535815	8911149	7284811	6901972	6710208	6573944	7693519	5717399	6553528	5676458	7500387	5822272	6942876	6047033	5655916	6840513	7889641	7526968	6972333
299.077	998	5462164	4744475	4796255	4411543	5136440	5572763	5807726	5186511	4903758	4819114	3300020	3898633	3726954	3680912	3850305	5043385	3578769	3847639	4575532	3685530	4522502	6462093	4545845	5627987	5771483	5066696	4308864	5865686	5155230	3933630	5347761	6976105	5379910	7592099	5614912	6262130	7828681	7531249	7457344	7585715
299.098	1000	4509855	5252391	4969322	6185122	4362818	5242022	3244665	3813850	4714328	4492980	3241149	3182869	3597938	3968666	3995724	3598532	3277722	2809313	2892087	2811557	3503633	2604695	2716992	NA	NA	2853331	3274123	3061984	NA	2564553	NA	NA	NA	NA	2615626	2541435	NA	NA	NA	2803133
299.1	1001	3410592	NA	NA	3425954	3115587	2818215	2727546	NA	NA	NA	NA	NA	NA	NA	NA	NA	NA	NA	NA	NA	2565649	NA	2855745	2686303	2717414	NA	NA	NA	NA	NA	NA	2982002	NA	3647150	NA	NA	2896086	3514621	NA	2657726
299.122	1007	11313324	9581876	14237558	NA	14013518	NA	15639174	16286695	16180067	10507455	11286727	12625187	12607101	14226085	12658777	16453840	9825188	15284716	16342340	10979504	17493532	11239075	13685070	14264427	16259314	17824736	16571288	14836972	16105908	14433237	8026566	13101692	7300955	13242553	11913557	13099398	13950178	11604745	15229528	19646408
299.136	1008	NA	NA	NA	NA	NA	NA	NA	NA	NA	2699974	NA	2685227	NA	2867372	2929760	2720983	NA	2668018	NA	NA	NA	NA	2907477	NA	NA	3247591	2600863	NA	NA	NA	NA	NA	NA	2896064	NA	2594700	NA	NA	NA	NA
299.138	1009	4210869	4490557	3986302	4895926	3740757	6308026	5204622	4517359	4804458	4682950	3736782	4306220	3345027	3304109	3548769	4515032	4380587	4252147	4470092	4319416	5811748	5989034	6336854	5806196	4755706	7268328	5602208	5807348	3956155	5323741	3271629	4214402	3132002	3964609	NA	4587917	4495595	3696401	3207776	3805135
299.186	1012	2635471	NA	NA	6367438	NA	NA	NA	4018185	NA	NA	NA	2587463	NA	4766405	NA	NA	NA	NA	NA	NA	2862652	NA	4262258	NA	NA	11090946	NA	NA	3532243	NA	NA	4418199	3286905	NA	2695540	NA	NA	5362476	4230266	5041126
299.223	1014	NA	NA	NA	4137185	2765439	NA	NA	3289629	NA	NA	NA	NA	NA	2730198	NA	NA	NA	NA	NA	NA	NA	NA	4240774	NA	NA	10112021	NA	NA	NA	NA	NA	3013798	NA	NA	2637702	NA	NA	6341439	3185294	3397111
299.259	1015	6418679	3666305	6039485	11220211	10726545	5583097	4374223	10189873	5736356	5805312	3400962	4857200	5510839	8975079	5246112	3643669	3021279	4631084	4298125	5581042	6070879	4281060	9511322	5763253	6478137	22199336	5005281	6018351	6449654	7050265	8000007	12739253	7221147	9746685	7923095	6344131	7253295	13353811	14250657	12789768
300.001	1017	NA	3303201	NA	NA	NA	NA	NA	4487617	5071106	2770526	NA	NA	NA	3657805	2852385	3986058	3250974	2967429	3963674	2870868	NA	NA	4059960	3455556	NA	4643253	NA	4323997	NA	NA	NA	3709932	NA	NA	2915580	NA	NA	3695841	4006959	NA
300.025	1019	5096089	5092143	6633801	5161590	6516237	7706242	6659178	6968782	8008974	5810793	5827145	6392609	5209083	6898777	5494318	8489622	4557097	6527889	7161639	4088416	5769172	4827217	5497670	5853777	6871747	6792642	6649212	6282921	6328166	5492118	3144564	5694454	4012286	4171383	4513544	4401945	5637852	5816559	5518396	7149934
300.049	1021	48878244	51965756	46362964	52336256	49278488	48412300	43897976	46355932	42038552	45358708	37456468	44873516	43001860	44676196	47141432	50508452	45999412	43346844	43470644	40389228	59236320	56832092	64150356	60037724	62954192	62758352	51617160	56743604	49894256	50886048	33678208	39316480	29591816	42594948	35523348	38433572	36108008	44127484	36099144	36309368
300.059	1022	11502250	11896641	11708762	12211847	12207645	10591890	9137275	10458592	8326430	11372153	9253463	12650291	12218377	13993065	13713983	12741287	14132535	10572704	10829624	12741231	12496868	11778145	14871384	12079715	15088340	15097300	11195789	11957945	11398005	13307302	11834244	13501444	8126733	11510407	11924248	12299047	11642606	17159424	12180557	11690365
300.07	1023	3780785	4171591	5326176	4370061	5148707	5632665	5802114	5729766	5146915	4296318	5736028	5790522	4940814	7423087	6102597	6914733	4989244	8100774	7876415	5417589	9113578	5261414	8057695	6175337	8469210	8560090	7323027	6995647	6756219	6451628	2630537	4706313	NA	5471885	5007134	4722477	4472565	5112071	4944980	6836611
300.081	1025	3210423	2747214	3754342	3051154	3441192	4862622	NA	4677100	NA	2752643	2799200	3351360	3023891	3681396	NA	4094642	NA	3482539	4127557	2950266	4547567	4018283	4327269	4274287	5190368	4725216	5502361	4226756	3818368	4758962	NA	2916877	NA	3338899	2928419	2625842	3119867	3331852	4133466	4836744
300.085	1026	3259065	4379472	3571048	3542676	NA	3279008	NA	NA	3002154	NA	3132002	2922818	3724308	3070070	3718221	3290804	4244803	2643373	NA	3869308	3740657	3838061	4197223	3046001	4610786	4115938	3418012	3958470	3380610	3447732	NA	2618895	NA	NA	NA	NA	3089661	NA	NA	NA
300.106	1027	NA	NA	2661747	2679967	3092021	2874539	NA	3639802	2691892	2560399	NA	NA	2782237	NA	NA	3461823	NA	2858935	2864978	NA	NA	NA	NA	3357309	3020524	3337709	2682279	NA	NA	NA	NA	NA	NA	NA	NA	NA	NA	NA	NA	NA
300.12	1028	NA	4069219	NA	NA	3833403	3603122	4047005	3120641	2850106	2999446	3416177	3839830	3396643	3658886	3662431	2797254	4250962	3690429	3180377	3531917	2576386	4554878	4102010	4522628	4144371	3772916	3008942	4479703	3401619	3414469	NA	NA	NA	3937958	NA	2983747	3231504	2995489	2961519	3298714
300.157	1032	4975328	5060472	3922317	4392632	5637709	NA	4494512	4784661	4785484	4591271	3815041	5373802	4497459	5394584	5514866	5390040	4720993	5005262	5205869	4074654	5113876	6571151	6638479	5937816	5830406	6627848	5631426	5526249	5260197	5404119	3683763	5180461	3701050	4922040	3570503	4706131	4832037	5312821	4879490	4606379
300.193	1034	27554548	29683596	29192608	29185738	28593760	32290520	27575492	26355240	25703772	27750072	26884752	35731328	34957376	31282346	35345028	38318828	33072496	33852384	34426752	30198448	39518244	38695072	38435748	40934060	39459608	42106396	36781524	36812540	32371638	32773610	23229380	28937276	22473036	31109834	27626328	31560548	29398840	29488456	28181654	29075900
300.95	1035	2750094	NA	NA	NA	4056022	NA	NA	3422144	NA	3849754	NA	3718440	NA	NA	2974731	3768422	NA	NA	2583316	2837528	3735955	NA	3946825	NA	NA	NA	4208489	3752048	NA	NA	NA	2785145	NA	NA	NA	NA	NA	NA	NA	NA
300.991	1036	NA	NA	NA	NA	NA	2808432	NA	NA	2699476	2852397	NA	NA	NA	NA	2674208	2917498	NA	2565970	NA	NA	NA	3510812	NA	3055191	2852530	2663365	2814846	3207300	NA	NA	NA	NA	NA	NA	NA	NA	2632949	NA	2936383	NA
301.033	1039	2720955	3104097	NA	NA	NA	NA	NA	2814444	NA	NA	NA	NA	NA	NA	2940469	2772623	3260123	2543462	NA	NA	NA	NA	NA	NA	NA	NA	NA	2993304	2857287	NA	NA	NA	NA	NA	2982124	NA	NA	3235593	NA	NA
301.043	1040	10634432	12200294	9704277	11704439	9658372	7604363	8004233	9394161	8496876	10504261	7146489	9638235	7887274	10016321	9921594	9163924	9641695	7634282	7753029	8385604	11112895	9620020	12924285	8025203	13444301	11556832	9060249	10184861	8957260	8910734	6222168	7329184	5240531	7920748	6587633	5152991	5739794	10030862	7339610	6552393
301.06	1042	24270026	27472240	24900446	25696384	25214988	24627348	22115986	22374394	20776692	23027788	19106816	24770916	22108594	26994250	26055746	27669660	23267046	22670706	23765326	20413516	26669512	25117244	29719942	27626620	28097750	27959272	24657826	27420838	20714836	22271894	13079903	17165734	9913050	17204340	13831417	16979174	14924059	17004310	17421924	15608656
301.065	1043	6205645	5393779	6891361	6154370	6968335	9326742	7513749	9107454	7671543	6414416	5879811	7667048	7102900	8181324	7955526	10179743	6666985	8654196	8911185	6492239	11354570	7103039	10259849	8340607	10568920	10006508	9207717	8126632	9166167	7593881	6181218	8273321	3871453	8787063	7271676	7563497	7358751	8906522	8914534	11459411
301.081	1044	13661397	16687484	13296489	14653578	14733335	14561438	13143709	11704326	12132094	14164055	9192457	12116337	11078074	11605587	12352589	11670695	11726575	11351419	11252057	9946198	14645714	15311430	14759314	15420551	13571296	15699956	13678510	15665327	12615006	12953505	10102121	9426352	8528612	11508862	10392835	10657008	11008295	11347746	11423342	10402650
301.102	1046	2941664	NA	2655091	NA	2640929	2899625	NA	NA	4332296	NA	NA	NA	NA	4114013	3242072	3493041	NA	4429190	NA	2879072	3055580	NA	2612126	3402386	NA	3900415	2604985	2984122	NA	3039659	NA	NA	NA	2666633	NA	NA	NA	NA	NA	2876260
301.115	1047	5065960	4627855	4452219	5129371	4845608	5430448	4762288	5465113	5325583	4916327	2904088	4127108	4165065	5178980	4930656	5086392	3721982	3537804	3132780	3460199	5281251	5913175	3528613	5760154	4592882	6582279	5504960	5252289	5315951	4923314	2998138	3739582	2573812	4076687	NA	3770623	4256058	2965301	3585153	3575658
301.117	1048	2812392	3102608	2824059	3146396	2530345	2778289	2728625	2993690	2886927	2566760	NA	NA	2871754	NA	NA	2847929	NA	NA	2914157	NA	3836899	4344408	NA	4555930	4774131	3807239	3200449	4044994	NA	2973619	NA	NA	NA	NA	NA	NA	NA	NA	NA	NA
301.152	1050	9458939	11325859	8811405	10746030	9263162	10016962	8660675	8816684	8320800	7663736	8141864	10189208	10107352	9770613	10493042	11797706	10229518	8793501	9224575	8760440	11540980	12835432	12506553	13165741	12260612	12970010	10420179	10279122	10593664	8843204	5654923	6495694	5847813	7194785	5960997	7055632	7345487	7862088	6496917	7156604
301.166	1051	23135490	23200172	21914516	NA	24219712	24930506	23598794	25262132	20920102	21516414	14638125	18942368	19958238	21190268	19956858	20366546	18278164	19226018	19526022	14867583	23454202	22930030	26652098	24685748	24526092	33734688	22110170	23820506	23459206	21309386	19056018	25169364	15588107	24159400	18914604	22562070	21633366	27948880	23275164	26225538
301.217	1055	668079360	640291264	658772928	NA	732565568	NA	760223488	676337728	724047680	700457088	588516416	836508096	815139328	713037440	801772672	874779904	660473664	802688448	862196160	676859008	1112809984	1109136000	1070603712	1309416704	1149771008	1451499520	1144004608	1144264960	1021842816	951064576	592184768	686820864	584977216	794825920	675155264	930878784	868751744	662706048	836638400	941099904
301.238	1056	2700586	NA	NA	NA	NA	NA	NA	3037275	NA	NA	NA	NA	NA	NA	NA	NA	NA	NA	NA	NA	NA	NA	NA	NA	NA	NA	3044866	NA	3242409	2684399	3365300	4930034	3299628	NA	NA	2974518	2976638	6085494	3835586	NA
302.002	1057	7177926	7109501	11181378	8104537	11321823	13910645	11552903	13083125	14780589	7539202	10784143	12514163	8356674	13428747	10384933	16283250	7993469	15363879	15987522	9209356	16565131	8186876	11081619	8836723	15441591	14791133	13558166	10846836	14399252	12915047	4608798	12511025	4601994	8345154	8588989	8066700	10189605	10877195	13862999	20544776
302.028	1058	3282644	3012491	NA	3501670	3149804	NA	2655381	NA	NA	3474958	NA	NA	2845005	3039767	3955250	NA	3506824	NA	2701648	2697240	NA	4284424	4054946	5283457	NA	NA	2840996	4491905	3553057	3314548	NA	NA	NA	2872911	NA	4410007	NA	NA	NA	NA
302.033	1059	3007702	NA	NA	3253352	2580974	3439749	2799000	NA	3254972	2842128	NA	NA	NA	NA	2633269	NA	2593418	2746677	2709331	2679834	2995098	NA	NA	3365507	NA	4439534	3417510	2908803	NA	2652534	NA	NA	NA	NA	NA	2626713	NA	NA	NA	4302103
302.037	1060	20653784	24302480	21992788	23792234	24658416	28420742	22186138	24156678	23447742	24547858	13970846	17836934	15305552	15394843	18327094	20252292	17025164	18538294	20939604	13858332	25998236	23495692	23576486	29949574	26504904	29327856	24158632	26008196	17037092	22251896	11743022	16756544	10814617	18294354	8664781	17106586	16862008	14035229	16820330	15576344
302.049	1061	4069087	4367255	4869466	4643440	4259319	NA	5266592	5262862	4211908	3722775	4428195	3835789	3657046	5044258	5527101	5174922	3391633	4285245	3794779	3178530	5671842	4866066	4506541	4179596	5342928	5794295	5232047	4472459	5094187	4334462	NA	4380485	NA	2918489	3577555	NA	3262783	3269924	3415664	3734814
302.052	1062	11861728	11920280	10708315	11762289	10742263	10242702	9918625	8874511	9318597	10037784	8416676	11314062	8680278	8994850	9856574	9471627	10748050	8066878	7550813	10280483	10140579	9387027	13225903	10462861	11329232	10146296	8985008	8929932	9080620	9351551	4897589	5772102	5720224	6750810	5050069	6200994	6335297	6484261	6110322	5414176
302.066	1064	57939688	62706592	61035876	64445048	70111744	69311128	60070056	58726936	59562188	60711456	40979880	49724312	50359132	45660200	56522308	63149712	50448536	51597124	49771364	45289000	68920232	61772824	63102904	61906580	69721816	64578048	52126136	58096276	52631348	54491528	43837244	50523980	33352870	53007968	42430172	45946536	47201096	50673964	44406904	54275368
302.088	1066	12291828	13079468	10343790	NA	12925449	NA	11550901	11751971	11280597	12091945	7617971	9767842	10300262	8869940	10739280	12310173	10948769	10125135	9702256	8556084	14681012	12522532	13805507	15130272	13342435	13238795	11188675	12692126	11583293	11069841	12052294	13471573	10415281	14755436	12517094	14550706	13376341	12222776	12947589	14634288
302.136	1068	11642637	12860358	11267462	12974748	11551265	12661433	10758350	11035196	9361644	11037247	10356167	13769661	12632954	13361226	14083689	13061812	13746358	12001125	11590537	12136011	15553483	14185531	16011229	14094010	14749435	15901220	13095388	13886133	13406036	12087721	9146205	9846633	8436934	10698371	8625916	10337991	10333039	11229521	10479774	10515783
302.147	1069	3447572	3367373	3459468	NA	3657255	4216511	3880660	3914306	3428593	3679812	3230156	3360707	3807103	3226192	NA	3133114	2961083	3090282	2933647	2567760	2813904	3343936	3897316	4540096	4213505	3639850	4445666	4177595	3642713	2607022	NA	NA	3008204	NA	NA	3039436	3408245	3199320	2605220	3182924
302.151	1070	4241174	4287439	3898766	4093091	5258793	5563073	4740310	4190788	4156659	4017734	4661710	5089221	6129537	4973650	6394481	6764220	5605565	5653356	6043537	5369426	6256594	6144066	5599206	6656706	6266627	5954092	5572068	5875389	5160795	4438448	NA	2725231	NA	NA	NA	3286734	NA	NA	NA	NA
302.172	1072	10628897	11228123	9467289	11530926	9216563	11987659	10105057	9630287	8454397	9996880	9846231	11770833	12419978	10586204	13020795	13326022	11264198	11407221	12088220	9377372	14037980	12411980	13610993	13938381	13156110	14713399	12050927	12307143	10950501	11078074	9207662	10100600	6571223	11517589	8675086	11034327	9970563	9736549	9398449	9598296
303.012	1075	3588323	NA	4094278	4664402	4448211	4594807	4156062	3714065	5172867	4194257	2634040	3829154	3246319	3449322	4454437	3645030	3941424	3990777	4317527	NA	NA	4498905	NA	4456587	4717754	4108276	3665833	3803746	NA	3945302	3238138	3577047	2845780	4897838	NA	4341839	4137297	NA	4746860	4706016
303.032	1076	7443694	8199607	6960976	7226460	7702493	NA	7924392	7512091	5984909	6860762	NA	5210541	NA	5045748	5727279	6057072	4916793	5368067	5257570	NA	5902708	7001571	7211472	NA	NA	NA	NA	6161516	5898491	6809440	NA	3923168	4690525	5957688	NA	4478552	4896092	NA	3576438	4111593
303.035	1077	127408368	132289976	117544784	NA	126620640	NA	110680744	115874848	108255888	119841752	75026240	95133104	91622648	95541752	103323696	108501104	90819128	91771136	94049632	79564784	124102008	115561952	139829712	121610392	120299720	136586240	110994360	118594672	97573120	106175328	67930376	84037856	58805856	87529528	70766760	86317144	81878368	89725736	77224568	83037928
303.05	1079	NA	3752384	NA	3723365	2657766	NA	3088050	2919973	3395221	NA	2687816	4747703	4105471	3321340	NA	4019321	4519488	3349259	3203435	2910202	4438397	NA	3788250	3338399	4244685	4309000	NA	3607669	3531524	3363689	2752780	2788583	NA	3520577	NA	4427872	2829158	3101490	3405440	4233970
303.06	1080	NA	4388294	3292511	4015210	4055019	4169872	2840247	2841642	2696857	4150247	2681164	4297148	4019459	3452929	4121661	3678334	4105796	3025679	3796848	3321855	4814209	4712944	4447711	5472420	3398354	4054029	3533250	3907705	4006152	2672494	NA	2875115	NA	3023942	3083446	4838500	3265387	2749752	NA	3220214
303.083	1082	2572041	3346387	2609003	NA	3282422	NA	NA	2593847	NA	NA	NA	NA	NA	2753548	2982473	NA	NA	NA	NA	3022346	NA	2790907	2984940	NA	3519198	3120665	NA	NA	NA	NA	NA	NA	NA	NA	NA	NA	NA	NA	NA	NA
303.131	1083	3991330	3244525	3627907	4367501	4106254	4453556	3753692	3565648	2894010	3647495	3912554	3231715	4344097	4264482	3841121	4025505	NA	3348272	3540886	2903073	4214179	4680209	4487687	4011210	4745462	4589619	4105191	5081244	NA	3955600	NA	2918665	NA	2913384	3047640	3791492	NA	3233629	2837162	NA
303.181	1087	8573245	8467977	7677853	8838310	9532455	9757901	8602359	7822443	8835793	8219678	6049663	7431679	7449911	7299642	7285882	8685753	7645817	7786823	8936880	6733880	11742650	10700329	10992162	11079908	9656591	10900557	11406338	10749109	8751425	8385449	NA	3814686	NA	3707520	4615408	4049050	3706286	4875127	3517636	4139823
303.21	1089	12218700	15783448	12574635	13042868	15381557	13769948	12755718	12072058	13644511	13016107	9121674	11410959	13577538	10984007	13660296	14506183	13044357	12478804	9856447	12273733	18101704	14786102	17871410	14737651	18325790	17855580	16233489	14097602	15989071	16931766	16439639	20693290	11458221	19404942	14786813	14168231	15556029	20048774	17099476	19468092
303.233	1090	60774744	57611812	60676024	60726464	72307776	85433576	76503824	64117896	76716776	69248056	51777428	73719320	76025168	65280596	71129232	77289680	59820688	74846560	82777544	61263952	95282640	90134080	87089728	110600448	92234024	115287144	97707040	96427216	90102104	84564928	86264160	97964336	77713080	98621592	89837832	126752944	115809736	88054672	120167136	138186560
303.961	1091	7310044	5629878	4919593	7165482	5968296	7839321	7976081	5805578	6471737	7914879	5334212	7116715	6352514	6206377	6902273	5166649	6233032	7666350	5967689	5794214	6706985	7962520	6238163	9794176	5242522	7206376	7847321	9944625	7070383	6324516	4380343	4396643	5478399	6478330	6013539	10093046	7690072	3345677	4695132	3506842
304.027	1092	3071743	NA	NA	2920011	NA	3586170	3104947	3349037	2946648	2961309	NA	NA	NA	2611656	NA	NA	NA	2570956	3174251	NA	2926919	3319735	3885047	5273251	3343035	3271178	2875835	4189777	2545358	2532164	NA	3256447	NA	NA	NA	NA	3616635	NA	NA	2826937
304.034	1093	3555075	4050910	NA	2951759	3505613	3937918	3793079	3812913	3462747	2962080	NA	NA	2834593	NA	2576421	3124829	NA	3337935	3079535	NA	3284811	3359675	3677691	3760807	2995392	3726862	3469247	3207253	NA	3261768	NA	NA	NA	NA	NA	2560535	2742656	NA	2563202	NA
304.037	1094	4148996	5711840	4403536	5039697	4736462	3883136	4119225	4204083	3413597	4474274	2718436	2732501	3681954	3023821	3481127	4242014	4049897	3590865	2901361	2667466	4456269	3959740	4132861	5159592	3670721	4046864	3344832	3997270	3087059	3478858	NA	2785923	NA	3893791	NA	3013145	2800513	3089717	2731652	3610814
304.08	1097	2617115	NA	2796901	2818662	NA	2596501	3345615	3091017	3359856	NA	NA	NA	2711732	3173857	2981948	4142707	NA	2965220	3709831	NA	3635041	2806736	NA	3551935	3149015	3391014	NA	NA	2539751	NA	NA	NA	NA	NA	NA	NA	NA	2843467	2933914	3679442
304.104	1098	6528808	5653508	5853553	6053490	5775855	6383265	7017692	6238806	5844091	6566336	4525312	6055929	5934783	5681132	6586952	5886591	5946374	6592239	5656468	5714409	5937004	6172635	5634082	7389899	5005027	5316147	6603235	5873271	5085938	6067562	4339962	4617887	4825151	5700160	4709031	5525047	6007717	5125464	5182630	5401821
304.115	1099	5730094	6385675	6914423	5535351	6989301	6321831	4945122	6092380	4916353	5848517	4036356	5204991	4584131	5718001	4148814	6092420	4538379	4456181	4145049	4197870	4899697	4560864	5649448	4994769	4595432	5101113	3928553	4486780	4509431	3427183	4915968	5409444	3559492	4668997	4575916	4256316	4281260	3977565	4052140	4872418
304.13	1100	NA	3029011	NA	NA	2900476	3203759	4052201	3012708	2584199	3103179	3227915	3703816	4633290	3549688	3566165	5377676	4286482	4606716	4626338	NA	3700600	3570663	3188784	4457689	4065008	3228225	3819505	2740355	2624766	4015479	NA	NA	NA	NA	NA	NA	NA	NA	NA	NA
304.134	1101	2634040	2587925	2622848	3298944	NA	NA	NA	NA	2825353	NA	2928908	3341833	2887371	2707450	2553431	3224717	3200019	2539261	3009443	2737655	3530617	3377129	2979890	3970779	3392242	3455554	2788850	2865797	3420416	2825080	NA	2842795	NA	NA	2608821	NA	NA	2805095	NA	NA
304.151	1102	4782913	5035039	4027785	NA	4996615	4696761	3717876	3655791	4043921	3825621	4393236	4903955	5855955	5617666	6264416	6477462	5339163	5200645	5048237	4150783	5364610	5357554	6075452	4754148	4466939	6010444	5352956	5526158	5061384	3688833	2999057	4667059	3569748	4597335	4249789	4615756	5271487	4919664	4389055	5535987
304.205	1103	12469085	14534716	12052900	12701347	13721121	13008596	12221712	12086923	10947754	13610477	8859946	11941936	11695849	10468379	12978810	13572784	11215921	12180253	10100680	10236440	14464923	12591114	13386842	12681984	14619414	13319784	11521559	12015271	9421601	10999195	7293738	9450185	6859884	9523824	7465687	7214692	8062940	8648076	8887515	8845580
304.213	1104	NA	3491392	2730409	NA	3172389	NA	NA	NA	3159213	2793457	NA	NA	2590957	NA	2646143	NA	NA	NA	NA	NA	NA	NA	NA	3434244	NA	NA	NA	NA	NA	NA	NA	3325644	NA	NA	NA	NA	NA	NA	3135711	NA
304.945	1106	3435748	4357584	6027035	4455442	5538702	5271626	4775571	5416979	5127677	5431096	3806813	4752835	3212324	5153141	5438441	6336537	3893616	5006448	6042953	4223857	6278386	5563749	4255219	4360324	5021834	5593068	5128086	5583887	4689018	3503872	NA	4282365	2710966	5091285	3559477	3225518	4076909	4202250	4610651	4504164
305.021	1108	4922636	5881338	4728641	5741624	4970420	4784241	4736699	3354684	4157984	4955994	NA	4232684	3292228	3301785	3081743	3108926	3100049	3225235	3468657	3332501	3887382	3736969	3470877	3500972	4141233	3610644	3128254	3540020	3792029	3150629	2831526	3228701	3313112	3650553	2820185	3537360	3784087	3335985	3830914	3581576
305.069	1112	11191589	10062356	9696089	10080335	11972555	15151240	11806419	11221077	10573365	13356911	5559952	6590982	8550488	9352622	8086566	9188437	9264549	8094889	13658506	6243243	14049579	9580959	12068407	13866181	11850953	11624492	13961174	20000844	10714291	10252092	4128444	6073393	4008429	8492048	3699824	6236133	6781360	6767434	7506587	7697054
305.093	1114	3954481	6070817	5356389	4965467	5857239	5870741	5239520	4906082	6030912	6315898	5318298	5637651	4727907	6395322	6740018	6400097	6006192	5034164	4944278	4558774	7016759	7584171	6913604	7488721	6901973	6997049	5682147	6683735	5710014	6121288	7120071	8506426	5707255	8526875	8250491	9452528	9390525	8806229	8296103	8043177
305.176	1115	3879261	3663438	4398991	NA	4995073	4163775	4303627	5094542	3797606	4469663	NA	NA	3010694	NA	NA	3134601	NA	2810585	NA	NA	3712349	4059601	3917426	4191485	4530431	5453924	3696653	3724415	3561701	3689328	5166318	5883997	4639260	6485060	5188770	5470229	6364650	7890816	6593234	5994192
305.225	1119	8019319	7865961	7943080	8736924	8652825	6767832	6919973	7442600	6795901	6708149	4377297	7801435	7456923	6211064	8277108	7136417	6156777	5639408	4921819	6058996	9744756	8428008	13315725	7742743	10773783	21903486	7968807	9015447	8875260	8236936	8944901	10660977	5778994	9094235	7916730	6141995	7201285	15294362	9213675	12174055
305.249	1121	26377604	25365110	26794932	NA	31692836	NA	35880752	30302388	36839048	31598526	23773914	31515240	35008676	27078146	30047358	33684652	24841714	33060090	36469224	27255806	40126848	37190132	36603548	48538916	37455140	47286412	42518580	40435876	39353608	32194450	46976272	54957180	40710716	54811752	49804484	72211512	61825552	46137252	66150136	75420400
306.05	1122	4884262	NA	NA	3546674	3893679	4512374	2986192	3010650	4175859	3606816	NA	NA	NA	4825973	NA	NA	NA	NA	3820420	3599729	NA	NA	NA	4940483	NA	5629484	4890061	5472806	3749496	NA	2854019	NA	NA	NA	NA	2858906	3291071	NA	3865747	3887206
306.077	1128	4611121152	4819786752	4086832384	NA	4404550144	NA	3837272320	3969393152	3635945472	4228393216	2753565696	3491243008	3323466240	3534233600	3812105728	3931643392	3581415168	3306690048	3204455424	3123188992	4475857408	4206369536	5240268800	4411893248	4491585024	4823984640	3793234432	4082639360	3504873216	3742900480	2936016640	3462927872	2444760064	3625459200	2962232832	3387956736	3191874560	3829932288	3182960896	3174568960
306.131	1130	3115856	NA	3171182	3878490	NA	NA	3659002	3361412	2551319	3258692	2574405	NA	3588636	5265306	4450862	NA	4819822	3650699	3481518	3236247	4196115	4485007	NA	5290733	NA	NA	4387319	4998733	4701853	NA	2545832	3166697	NA	NA	NA	NA	NA	NA	NA	2598027
306.221	1132	3566463	2877060	5226907	3237510	2594819	2783435	NA	3234483	3143744	2694507	3796073	4928626	5461570	4133828	5453402	7247489	4662164	5247668	5372892	3982784	3453756	2560952	4483250	3454748	3632393	5327492	2568228	3489400	2707143	NA	NA	2598415	NA	2695735	NA	2663398	NA	5404053	NA	NA
307.034	1135	3999012	4374074	2558768	4253715	2569619	NA	NA	2618973	3007406	3694797	2820021	2950690	2686875	3783993	2839523	3371014	3487985	2752291	3478908	NA	3442860	NA	4938351	NA	NA	4462633	NA	NA	3223098	3441383	NA	NA	NA	NA	2574859	2913104	NA	3135278	2704008	NA
307.074	1137	48070968	49167952	42671940	47694888	46857128	45450356	39543520	41518192	37364160	45288160	30283204	35710520	34354092	36675916	39411700	41541656	39153920	33421364	32578960	32806728	47664316	45391172	57322116	46729428	46647472	50465852	39775188	41468948	37322828	38773496	31592538	38033264	24622426	38289356	31021086	34824032	33736160	41632580	34742940	32036416
307.076	1139	35610936	33119824	30216006	NA	33164200	NA	27624160	29123698	27283904	30837472	21140934	26035768	25420716	25764172	28491766	29380634	26558722	23722038	22908306	23959368	32193726	31604036	39152264	32078036	33093810	34831424	29719510	31032340	25763918	28173050	20734042	26560368	17026396	25903052	22976542	24469346	23135714	29102916	22536860	25142850
307.081	1140	NA	18652756	NA	NA	NA	NA	NA	16016501	14623171	17337058	NA	14149179	NA	NA	NA	NA	NA	NA	12889492	NA	NA	17685830	NA	18696408	18196660	NA	NA	16770070	NA	15287037	NA	NA	9893213	NA	NA	14212965	NA	NA	13066912	NA
307.115	1142	NA	10677861	NA	9815099	8891323	NA	8528627	6711431	6741458	8589040	6874582	NA	NA	NA	9922569	8738860	NA	7565384	7503270	8048475	12713168	11668822	12518043	9619688	11536581	NA	8977386	NA	8986719	9325325	NA	NA	4378988	6408159	5720113	5938036	5177846	6675287	4854449	5232211
307.264	1146	8237466	7184054	7583651	8627331	9112580	11789524	10709824	10403029	11526677	8823601	NA	8097437	8715261	8178082	7360593	8243316	5728596	6468747	7327218	7014303	10022163	10388892	11137773	14211381	9552144	18295968	12700725	10957934	13207715	9478996	12953777	14100414	10196396	12773413	12550262	20770742	16901700	12680098	16978684	20756120
307.999	1147	46564116	49397820	47055116	NA	54246764	66840128	50660536	52586068	51176284	55503980	29091642	38275104	38106420	38724336	42377648	46744016	35836556	42400212	46694244	30963950	54931036	54853356	58879104	68446896	56855164	58789400	59731364	62203340	39395824	45270188	33264128	42064108	25048808	47939968	29424076	40657148	41240520	39470352	40436844	45430764
308.065	1149	NA	4754529	3861807	NA	4297102	NA	2853080	3314805	NA	3008136	NA	4096065	NA	NA	3156942	2928622	NA	NA	NA	3272460	4160121	2693389	4586147	NA	4286107	4188220	NA	2938605	NA	3289805	NA	NA	NA	3188638	NA	2918682	NA	NA	NA	NA
308.081	1152	55190332	55779432	47661364	NA	51903892	NA	45409504	45426300	42697600	50392208	33519452	41879624	38466904	42484500	45105620	48120308	43807408	36887032	36962192	36133140	51564160	47537940	61549740	53873368	53652132	56536644	45379024	48309748	40739348	43926740	34992676	41400592	27735818	43213220	35715572	38895904	37824500	48014648	36824216	36771856
308.086	1153	6103871	5318764	7119161	6378002	7087512	9565804	7955683	8328832	7795587	4796561	3644254	5853260	5367129	5612311	4945368	5386744	4836019	6741499	6786962	5088533	5536387	3543318	5550254	5486297	4866725	NA	6632914	6125047	6736407	5150935	3863080	4616466	3737357	5617064	5124597	6914340	5686261	5248314	7256218	8681492
308.099	1154	44778308	49586288	41034048	NA	44776860	44951156	38765800	41764484	38331272	43347092	28759906	34433108	33043806	35447580	37659100	38068732	35869368	34175488	31735704	31504666	42208904	39903004	50834612	43543264	45378220	42806860	37334488	40658428	36766236	37438684	21668398	23951638	17385234	24400302	21387770	23249192	23881724	27125056	22340768	21788698
308.125	1155	3459923	4570240	2919756	4854309	5450155	4200064	3891446	3608724	2936724	4126881	3805038	4678753	5191018	5759784	5244395	4990475	5092036	4292109	4331430	3597607	5078676	5867304	5172419	5361389	4819128	5638747	4400613	4300298	4202025	4219113	NA	NA	NA	NA	NA	NA	NA	NA	NA	NA
308.135	1156	14885720	15261829	10635601	NA	13131183	10671749	10724603	11015833	10013592	12782757	9203569	10002534	10012014	10060589	11614703	11555343	12313288	9519633	8157098	8675627	10030744	11757356	14515400	11049714	11498173	10716768	9399786	10292750	8806957	10407150	9722430	10502438	7372578	10191294	10037771	9134393	9539599	12338514	8275122	7794731
308.138	1157	NA	4016263	2708306	3298859	3280305	2845830	NA	NA	2944922	2907303	NA	3072104	3261295	4091694	4155889	5125649	3762889	3733010	3577260	3723053	5474970	4799278	4780234	5128948	4434623	4284002	4114923	4636176	3913262	4426991	NA	NA	NA	3217856	NA	2890043	NA	2800980	NA	NA
308.978	1159	9090307	9523779	8692462	8433600	8585036	8549412	7352997	7725132	6711564	8717833	6797507	9079324	9115347	10761384	9298811	10511258	9249839	9042824	8182097	8276648	11921419	10881198	11345554	11363485	11652186	12146702	9877388	10604447	9171879	9815671	8614843	9112192	5394567	9976647	8018833	9417390	7850438	9406192	9043541	8440239
308.998	1160	7322893	7429709	6319864	6853578	7989078	9314350	6611631	7762006	7423252	8241682	4314314	4678182	6559451	4852913	5813124	6390691	4169784	5563281	7006555	4038320	6940692	8081591	7476893	10128551	8574052	8355864	9541526	8839080	5237680	6211200	3339204	5347976	3106191	5901136	3711898	4562615	5793232	5460729	5783135	6943160
309.046	1163	3499301	NA	NA	3666913	NA	NA	NA	NA	NA	NA	2975966	3860031	NA	NA	NA	NA	3471436	NA	NA	4183750	NA	NA	4869815	NA	2958459	NA	NA	NA	NA	NA	NA	NA	NA	NA	NA	2583245	NA	3598097	NA	NA
309.047	1164	NA	NA	NA	NA	2687853	NA	3438279	3486831	3433770	NA	NA	NA	NA	3602630	NA	NA	NA	NA	3322228	NA	2856489	3903694	NA	3582655	3840124	NA	3278766	3493824	3454917	3190423	NA	NA	NA	NA	NA	NA	2991593	NA	NA	NA
309.083	1167	7379256	7784058	7117601	6430706	8488831	8853592	9716441	7987329	8762681	8818229	6998252	8704594	6546175	7212246	8007595	8022987	7595100	9503670	7696774	7557847	7176249	7880926	7374539	8899793	9540749	7405636	8169408	7487441	6768597	7679655	5957611	5683883	6097075	9393016	4940737	8717021	8811004	6446883	6899337	7117279
309.109	1170	7528773	7188104	6059822	8335359	7451532	7404645	NA	5756047	5153605	5512768	4890871	5765728	6990602	7234786	6796216	7399383	7904359	6163394	6390163	6243043	9748549	8492266	12183257	9258207	9761946	9627729	7494605	7914461	7441377	7409332	5191671	6468278	3454142	4296068	5538765	3417832	3740682	6799152	5328534	4873707
309.113	1172	82470216	88842888	73458480	NA	79339408	NA	70149864	70150288	66233672	75771456	64608504	79374944	78665480	80094432	84878264	91775960	80647272	77634496	73687448	69589728	89845832	84320488	102264536	93416672	93842584	95383632	76410832	84731872	72164320	75998904	32420856	37026488	26208448	39256964	34765776	38183656	34245132	40568624	33613464	36649452
309.13	1174	8525135	9472659	7143224	9025545	8429462	9381999	8087281	7254170	7398734	8144457	6579455	7791210	7503635	7492844	7973826	9290720	6859888	7070668	7164317	5900012	13924430	12712179	14821092	14738665	14220452	13275227	11997143	12060647	7824363	9637565	4427776	5403327	3817671	6961038	3876823	5869298	5074453	5457722	5651105	5924341
309.153	1176	2651483	2566815	9438019	3097620	NA	NA	NA	3065509	NA	NA	NA	NA	NA	12715254	NA	NA	NA	NA	NA	NA	NA	NA	3940081	2797813	NA	5608551	NA	NA	NA	NA	NA	NA	NA	NA	NA	NA	NA	6202181	NA	NA
309.174	1178	21865830	15764138	79831888	73197600	18939820	10172549	21677830	261236912	13460833	13450843	13041936	9222785	43677476	65463552	23426006	7163893	13698179	22313950	14291379	10763007	45174880	9017607	29667068	15600895	31878330	109015152	50245612	12613628	101311488	767043264	25396244	186358480	13232345	27726754	316611552	7480069	14098987	102410064	37783224	23988744
309.28	1180	7167387	5992161	5581697	NA	8218591	NA	8531772	9228518	8752528	6075015	3801402	7427767	6866770	6571310	6022151	5594150	4191408	6282254	5711336	5389103	7037071	6927672	10075957	9862453	9190637	23158952	10749985	9433134	9749549	7595779	8997955	11029244	7076102	9337811	9151516	12499764	11235938	11046786	11972330	16173625
310.078	1186	NA	2592898	NA	NA	NA	4067903	2549962	NA	NA	2934226	NA	NA	2530980	NA	2931574	NA	3120643	NA	2606963	NA	2690792	NA	NA	3367108	NA	2595899	2803111	NA	NA	NA	NA	NA	NA	2974019	NA	NA	NA	NA	NA	NA
310.102	1187	8726325	7492750	10898703	8446425	10592623	11606603	9515222	10984074	10307317	7139292	9294463	12784731	9900206	11062939	11820417	15418785	9100813	11687288	12327807	9350301	15774195	11760300	17248496	14341840	17419900	18334280	15851955	13339058	15336856	13693053	4302259	6503500	4471388	6301006	7183764	6735007	7433224	7387407	6748286	10105778
310.114	1188	46335804	45057172	37700884	NA	42893684	49678928	40487132	41036432	40044284	42594272	29694596	34827360	36165812	36619936	37807496	41289128	34977300	37461372	35357572	28785826	52253176	51765936	53285112	59035348	51392132	53277260	49729976	52718008	42493340	40257668	21345720	25619536	20425314	29312340	24063386	30794916	26115086	26257684	25397380	30325688
310.151	1194	53626700	49824936	47523112	NA	51552648	NA	47802604	48876196	44648204	51130352	28449426	37063796	36944068	38217392	41600408	43107768	37041696	38362508	39371672	31186100	46641672	46359236	50491660	54570728	46460564	49123936	42398156	45763016	33990060	37603476	34928072	42310752	28400240	42648932	34078124	42386612	40021024	41920804	36849812	42343368
310.177	1195	4707163	5254325	NA	NA	4689300	4907632	5126395	NA	4096790	3825658	2650268	3309186	NA	NA	4263844	4145604	3876397	NA	3675556	2669759	8251923	5177038	NA	5212917	8199841	NA	NA	5038550	NA	NA	NA	NA	NA	NA	NA	3046592	NA	NA	NA	NA
310.966	1196	5312736	6649421	6350510	6352754	6308626	6688751	4800129	7180352	5573737	6886716	3268048	4438544	3937818	4035094	5229321	6588204	4608891	4323057	6080806	4337179	5784419	8594481	8192704	8472700	9000988	8686585	7463765	7557960	3594514	6355463	3095346	5107116	2789823	5453528	NA	4185627	4552127	4784809	4672033	3795261
311.015	1198	NA	NA	2695366	NA	NA	NA	2856600	4123736	NA	NA	NA	3128872	NA	NA	NA	3090754	NA	3025671	2655038	2535473	3493240	NA	3222746	2654868	3344947	2850833	3137900	NA	NA	NA	NA	NA	NA	2895086	NA	NA	2876375	3564224	2891832	3149139
311.086	1200	NA	2802314	NA	NA	NA	NA	3089595	2975356	NA	NA	NA	3026508	3258957	NA	3079999	2584930	NA	3423014	2620768	2738256	3961238	2588775	2884352	3454135	3748949	3877429	3127182	2870144	2957638	NA	NA	NA	NA	NA	NA	NA	NA	NA	NA	NA
311.098	1202	3037985	2854032	NA	NA	NA	NA	NA	NA	NA	3055985	NA	NA	NA	NA	NA	3356520	3157939	NA	NA	NA	NA	NA	2782982	NA	NA	3240507	NA	2802565	NA	2713667	NA	NA	NA	2648340	NA	NA	NA	NA	NA	NA
311.099	1203	NA	NA	2796270	NA	NA	5083183	3662530	3191939	NA	NA	2684932	NA	3344978	NA	3607365	NA	NA	4905259	7990631	4082262	NA	NA	NA	4180157	NA	NA	10945428	NA	4854604	NA	NA	3760610	3172341	NA	3792730	8537685	5580290	2793192	4056673	4283770
311.11	1208	9269542	8877718	7322355	NA	8717143	9147444	8690375	8088712	7592102	8759669	4922376	6625880	5577303	6470741	6531914	6795117	5793720	5916464	6191468	4866650	8981408	8911985	9620236	11120834	8280161	9829441	9186201	8706954	6672209	7683656	4546418	5592550	5100538	7106329	4663134	6650458	6512135	6286061	6924902	6723966
311.127	1210	8474926	10051231	7956219	8270781	8192864	6996028	6945487	7586961	6834349	7438716	8154127	8848992	7776862	7726172	10082129	10246004	10149823	7855927	6895988	8627810	9962407	8070265	11948821	8065227	10551401	9213001	6996898	8149907	6937432	7663184	5776249	6235629	5004288	7679777	5846886	5147234	4919824	8354549	5535342	4892038
311.135	1211	3837234	3804835	2583807	3782593	3356516	NA	NA	3712149	2990257	3072383	NA	2691172	2716257	2649183	2551125	3007352	NA	NA	NA	NA	2643882	3396733	3382042	2616015	2911853	NA	NA	3283350	2802524	2822740	NA	2566128	NA	NA	2539882	NA	NA	NA	NA	NA
311.14	1212	5720373	6235814	5319426	NA	4990310	7656515	5099734	5037208	5365939	4364674	4891668	6745703	7123555	5787746	6753111	6470523	7023557	6581053	7928187	6402664	7900077	9124991	7932701	10539217	10127471	8477776	9534376	7088025	7665502	7750230	NA	NA	NA	NA	NA	NA	NA	NA	NA	NA
311.169	1216	165816640	159819440	859842304	NA	159523696	NA	110389984	307637408	90925248	93925776	61627424	63745652	91216496	1178871936	101115744	114894728	59185104	74407752	71509384	75751032	126464952	99312776	271332128	188330208	112406656	734278720	121222072	110783400	154642288	120334944	115152776	241704448	98524176	162506544	116662136	91956848	163261984	590883584	179350144	159653280
311.296	1222	16906624	9570037	13074251	20655116	20894642	13130894	12804898	20192486	14977269	11651520	6142032	17579700	14711461	19155110	12044189	8570817	7581702	13797248	9731526	12431020	16143342	11134149	38720368	14737694	16621753	72201376	15782898	13650913	13320097	12137116	18569156	29875762	18476100	23471982	28049330	21329580	20590180	35171140	33909440	48291284
312.025	1224	41790180	44304488	35309732	NA	35685648	NA	30690438	32837202	27892266	36090596	22392170	29831198	27589592	31640032	31385824	30992648	31676730	26124476	23697190	27897834	34428192	35816968	45159668	36459140	37892628	36115976	29553998	34065716	26896604	30682084	25090306	26894168	20487530	26908854	25686266	28612588	24059858	32246936	25123866	20950814
312.094	1227	3819780	2822283	NA	3892610	3522354	4077069	3910822	3012213	3190855	4073214	3157891	NA	NA	3099646	2839294	3386151	3430743	3337433	NA	NA	3086140	3254824	3960087	2934436	4018741	NA	NA	3148116	3322105	3097091	2928416	3405684	NA	3616469	3139865	3537929	3800051	3298999	3645499	2833725
312.193	1231	4469556	3535038	NA	NA	3459938	4047421	2997462	4217511	3588721	NA	3187113	4670576	3876382	NA	3588394	5396819	4430209	4607236	4140918	3419186	4371813	4414036	4815180	4215508	4426340	NA	3037597	4371842	2555683	3299887	NA	2774940	NA	NA	2985286	2602037	3115044	2620645	NA	NA
312.964	1233	7871654	9380417	8186462	7909142	9125588	10215340	7519817	6676517	8056755	10505298	5686991	7414248	6277473	7691121	8024698	7039657	7428804	6592078	7702757	5850494	8746657	9066409	11200227	12125256	9694159	10852310	9549574	10643174	7998059	8160645	6134425	6274259	4130527	7474777	4712093	7356805	6222241	7740998	5500373	5906631
312.965	1234	6257830	7623234	7029343	NA	7683797	NA	5364298	6457381	NA	7935059	5321423	6761961	5653858	6426482	7139962	7189161	5099205	6569550	7010534	5173631	7724706	9840553	10202851	8866888	NA	9361367	7350023	8642278	6076012	7014790	4351642	5438675	NA	6631001	4076190	6327686	5777825	5739079	4983253	5346503
313.044	1237	4153036	4813418	2970755	3161146	3250938	2647762	2554991	2718796	NA	3447409	NA	NA	NA	NA	NA	NA	2682086	NA	NA	NA	3480258	3105740	2723085	3844206	3050485	3172349	NA	3315979	NA	NA	NA	NA	NA	NA	NA	NA	NA	2633322	NA	NA
313.078	1241	16891100	17005178	21396114	21827402	31966986	39456740	22552192	18280540	28519394	29303934	9484026	14213663	16612753	13917090	13046443	14158555	13572852	14496382	21661980	15659439	20076240	19032026	26130206	30004350	21181446	24827918	33576764	25231130	26897052	22633912	26458826	32375040	23412492	31484556	49980112	63154616	56725976	41954936	40218120	45801720
313.09	1242	9448673	10498688	8909464	10932047	9572112	11472872	8275589	9279587	9905127	9727107	6741758	8757797	8066454	10302375	9829040	10169056	8653561	8950403	9386273	6140340	10428116	10217440	14096165	13051012	12413963	12617748	10753857	11214624	10042016	10180029	6082256	6408453	5482257	7521937	6433493	7616956	6843870	6882943	6601232	6955263
313.099	1243	9211110	9525893	8368797	7913300	8797973	8151020	7286410	8073319	7429099	7122055	6839042	7985706	8123802	8876970	9792180	9796324	9464572	7370375	6858021	7588280	8824536	8734692	11460394	9417865	10390543	9807896	8320837	8204068	8104612	7329217	4614867	5202185	NA	6142613	3816153	4585920	3936739	5487235	4993556	5254403
313.138	1248	NA	2653336	4398767	NA	4683559	5126143	4500124	5015674	4641787	NA	3602192	5119548	3554218	4287419	3704517	4796149	2695949	4774552	4669752	3758537	4783848	4003829	4040510	5219483	5197857	5352491	5387095	4055862	5280437	4597202	2634980	3552537	NA	3615910	3911402	4454865	3965941	3201685	NA	5693717
313.153	1249	10638591	9667232	9931446	10121068	9797422	13328390	9521827	10733698	9702401	9997467	6640406	9800259	9887152	9593793	8929995	8729339	8712979	8624798	10017087	7367119	12414702	14094332	13707078	16458915	13177896	15001651	13655902	13438781	10218171	9850328	6317803	8063263	5846825	9788076	6231793	8468951	9564669	9451163	8517165	7487772
313.194	1252	3820819	3682484	3834057	NA	4512578	4447257	2730167	2828438	NA	3589291	NA	3137111	4022722	NA	2617053	3779341	3026212	NA	NA	NA	4939519	5361678	5447516	5579958	5512251	4485191	3398513	4296527	4388556	4639210	3673852	4688175	2917689	5384894	2693891	4143593	3460625	4590254	4801088	4068654
313.238	1254	6016296	3261130	4489950	NA	7350103	NA	NA	8730796	2753061	2572988	NA	5190253	3581908	7908325	3065584	2600993	NA	4244162	NA	4551156	3583249	NA	9817971	3182795	5284944	42113116	NA	2999140	3559135	3572222	5612303	8393025	3394378	5959378	6410007	3161085	NA	15118018	7179861	12415298
314.008	1256	NA	3378759	4368449	2931444	NA	4242841	4193336	3138596	3181921	2676706	2967638	3621852	NA	2870568	3514423	3607664	3762296	3985415	3404495	3415866	4452422	3465585	4514053	4105785	5227958	4795859	3309800	NA	3489825	3556174	NA	NA	NA	2704420	NA	NA	2829211	3476506	2593720	3265691
314.074	1259	134753968	147401824	118762592	NA	119384296	NA	106606680	111473224	96497016	122303992	85270640	108655608	106078000	120532288	118631504	118664336	115481744	95527968	91368176	100737880	131414112	125413776	179779872	134788704	154514896	158874096	120404232	128233696	112766016	121810792	81255536	92529296	64053392	91925568	77489288	82226024	80917432	105328696	77606872	74703544
314.08	1261	12250803	12444779	10617954	9748757	11088104	12937658	9920602	9157191	9852286	10083837	8218737	9042942	8845108	7673158	10955861	10388623	10691734	10105893	9493232	8743768	15534179	13859216	20052266	14374491	16362968	14299637	13900041	14092516	11736127	14819181	11961462	16171665	9603216	16563267	13956233	13472618	14371774	16699450	13062105	16050875
314.097	1265	11339451	9995379	10873962	NA	11462896	NA	12001378	14365264	10493317	9457156	8822903	11193350	9697083	12031309	10228828	12145814	8207517	10578989	11467512	9288543	15620201	12263831	16329011	15279715	17790432	17238526	15755536	14047467	14335046	13397877	6247549	8606360	5879959	9153610	8152209	10302321	9362374	9568321	9813984	12479171
314.099	1266	7257788	8041588	7678059	NA	6492402	NA	5765219	6026833	5279110	6027781	6023288	6984712	5651260	8127822	7568478	7423127	8803486	6639662	4712186	6627169	8263786	7778713	10592564	7857764	9354721	8825342	6667538	6762733	5653575	7855990	4110462	4241049	3531416	4844620	4691090	4782962	4301767	NA	3850210	3714756
314.136	1268	4159181	NA	4313212	NA	3944707	NA	3764340	NA	NA	NA	2738310	4144153	3674955	3928925	4078701	4142247	5205165	NA	NA	3532144	3760249	5449129	5483848	5537398	5351922	4835856	4530466	4529405	4235350	3628934	NA	NA	NA	NA	NA	NA	4185049	2773075	2611186	NA
314.172	1269	9197278	9561240	7779469	NA	8210708	10594790	8185990	7096948	7182756	8803872	7413907	8705066	8134490	8842604	9528444	10022070	8305852	7672908	9358107	7175039	9894023	9470392	11600218	11400838	10638850	10934818	9836851	9865486	7107685	8226709	5700765	6381238	4852916	7937131	6825138	8063890	7373802	8224867	5989379	7633637
314.209	1272	21516016	21724330	20524190	NA	20990246	NA	20844694	19309190	18714034	18863662	19533984	23585852	24665962	23870844	25910412	27552966	23063756	22602844	26508076	20763534	27760790	29874632	32684398	34109080	30782994	32848436	28653892	29651230	24194164	24932260	16596140	18694852	14502082	22133882	19166402	22907810	20505596	19951730	18440212	20742900
314.905	1273	8914993	11226622	11636187	NA	10764911	NA	10365404	10400727	10954444	10297138	9177505	12414338	9685131	11919003	11888045	12590576	9004524	10401150	11752557	10245298	13549992	11705077	14863062	11268062	14143316	13767554	12520063	10236505	11591059	12744913	7949778	12143577	6932939	11423145	10528241	9133262	10059080	12302756	11731280	10277931
315.007	1275	3616864	3516975	3260937	NA	3097248	NA	2827787	3459080	3087093	4242264	NA	2649009	NA	NA	4144599	3199515	3006998	3547560	NA	3084508	4273616	5490465	4912907	5543950	4765570	4309939	5105324	4461703	3004861	3968253	NA	NA	NA	2642901	NA	NA	2871160	NA	NA	NA
315.023	1276	17961064	16989750	16039440	17199808	15774375	22152050	16445970	16962576	15814396	18999134	9886157	12715449	13086908	14114508	14341598	16297506	12545565	14108079	14085283	11222243	17082838	21199656	23333650	21948438	22087562	19663802	20245172	19198606	16711107	15872259	11484675	14390279	9720311	16514523	11583012	14746881	15201663	14541271	13824389	14656608
315.058	1279	32575608	39243336	29609504	NA	28027576	NA	23667234	25855008	21802762	26716010	20718042	29373896	25403594	30371546	27889132	29748784	28892716	21132734	20266164	28517618	26843620	23857974	38091556	21698598	32143258	30710732	20662980	22012574	22257106	25432338	16363025	19043350	12993028	16387562	16160308	13706512	14087568	23187942	15217044	12506223
315.068	1281	2744956	3376717	NA	NA	2864317	NA	NA	2700325	NA	2641774	NA	2631630	NA	2930398	NA	2640949	2806832	NA	NA	NA	3460584	2704187	5329707	3736618	3567518	4839376	NA	2751395	2900438	3218711	2569750	2818073	NA	NA	NA	NA	NA	NA	NA	NA
315.071	1282	2612350	2679374	NA	NA	2594494	NA	NA	NA	NA	NA	NA	NA	2587856	NA	NA	NA	NA	NA	2789561	NA	2797033	2937660	3437356	NA	2830240	NA	NA	2951332	NA	NA	NA	NA	NA	NA	NA	NA	NA	NA	NA	NA
315.075	1283	3128447	2701904	2689064	3664599	4128960	6701963	4001323	3238441	3914513	4588401	2544096	3246545	3363026	2648801	3139571	2900024	2618163	2752453	3496635	2879225	2829034	3656510	4806446	4587053	NA	4639700	4933323	3395238	3696601	3999002	4100121	5777436	4261387	5623282	6415931	9848088	6905240	6223342	5726620	6185079
315.081	1285	38834304	36982356	43298348	38269656	43141828	50017164	42791468	49509420	41996052	35002228	33071586	37729748	36839636	43732708	39742964	50622012	33168948	41002440	39849148	34735356	55777772	42486592	60996400	46364720	62388132	64814040	53377740	47420072	47680988	48509212	20753946	34235424	19477004	32108020	31221310	29220122	30168474	37868016	32002462	40133752
315.085	1287	40349828	42987092	39095852	38965980	36342468	43619216	35164720	38745132	32141076	39638900	4478436	6256086	6157526	6485733	6219255	6530621	6168119	5285321	5419200	4193533	11432430	11461442	13601587	11552818	12341158	13319128	10113743	10410666	9045468	9482526	3651101	4346912	3102222	6153718	4677183	4682012	3316637	5103090	4533665	4464763
315.096	1288	9293961	9045594	8175153	9298656	8221386	9620372	7753268	8543283	6326041	9293689	5822952	8695259	7375067	8896234	8484348	9221697	8089148	7622094	8173765	7466242	9372146	10791751	11246393	13858871	10684331	9663454	9114324	10037935	8625633	8108323	5730850	5753892	4637202	6759931	6513220	9022753	5615010	5480951	4987302	5650560
315.131	1289	3354777	3468907	3346497	2957040	4348634	4842404	3535428	3923011	2618151	3049349	NA	2814443	NA	3269880	2905610	3509840	2745418	2917852	3152596	2691344	4237312	4221782	4313931	4702279	3334587	4398062	3996388	4081343	2575343	3070258	NA	3034162	NA	2875402	2710099	3092784	NA	2647046	2691509	2865808
315.167	1290	14532778	14995068	11728465	14648064	14367467	16110517	13922901	13429845	13502261	13815699	11016705	13874684	16392440	14761735	14978585	16866912	14728793	13420011	13671653	13604127	18106894	18115430	21576542	20007000	19228620	19381248	18021108	18010832	13284862	16257345	9883199	10308672	7428653	13454873	10395235	11687231	11775427	11049494	10297798	11013280
315.181	1291	6360240	2986627	6991448	17990406	8131314	NA	3726940	14386267	NA	2669464	3516935	5475842	10252542	19513100	3877407	3741285	5414495	5408241	2734315	4566309	7973396	2539883	15977317	2933855	8015826	36477960	5543675	4466390	24055300	4642119	5473861	13628486	4886066	5681696	8394345	2607941	2892234	22372892	9740748	8432806
315.204	1292	NA	NA	NA	NA	NA	3153862	NA	NA	NA	NA	NA	2998797	NA	NA	NA	NA	NA	NA	2693366	NA	2655772	4087669	2638192	3773545	NA	NA	3158789	3061984	NA	NA	NA	NA	NA	NA	NA	3359055	NA	NA	NA	NA
315.21	1294	20680892	22482576	20344420	NA	21482240	NA	17547880	19338344	17727302	21440418	12202513	16516623	18112778	13836056	16203306	19152498	18185834	15275516	12940536	15222064	25541150	24714104	32045940	28026988	31471582	38796308	24455942	24142562	22994448	25461074	24952400	30024784	16982588	25460268	19555958	22113618	22324696	31756840	25256408	27346098
315.212	1295	NA	3841170	3558501	2952980	NA	NA	NA	NA	2929223	3195811	NA	NA	NA	NA	NA	NA	NA	NA	NA	3482929	NA	NA	NA	4506733	NA	NA	4283656	NA	NA	NA	NA	NA	2585662	3184173	NA	3217746	2864088	3106857	2637274	NA
315.254	1297	NA	NA	NA	NA	2573076	NA	NA	4434046	NA	2679731	NA	2828324	3562780	NA	NA	NA	NA	NA	NA	NA	3473456	NA	3581834	2597504	NA	7078953	NA	NA	2865185	NA	3767907	4152419	NA	3383359	2748552	2574693	NA	5885499	3007981	3969222
315.997	1299	16654882	17711114	16027589	18089074	19774578	25224498	18858962	21288416	18653310	19527872	8964910	12926840	13714000	14950487	15499113	16035771	12914606	13526848	17092188	9897588	19184460	20004038	20978950	25336278	22006084	21966218	22731876	20489282	14038861	15037088	11882390	13948295	8573793	16310139	8044488	13784739	16267079	13046648	14910263	14702095
315.999	1300	NA	3047947	NA	2748532	NA	2998580	NA	NA	NA	3306690	NA	NA	2648657	NA	NA	NA	2664368	NA	NA	NA	NA	2950344	NA	3872216	NA	3254666	NA	3137604	NA	NA	NA	NA	NA	NA	NA	3580069	NA	NA	NA	NA
316.032	1303	16835122	20201498	22945750	18728066	21781634	24614212	21726178	23905776	22159500	17623246	17031994	19539848	17056350	19693670	18341752	23195594	15560637	19339086	19541612	16234114	24210266	18463958	25722136	19315174	26007892	26357146	23510132	22180946	21073756	20443822	12056485	19326356	10492781	17121162	18302934	17989298	16492375	20775814	19977030	21915166
316.044	1304	3390007	3605536	NA	2915975	2651271	2623817	NA	NA	NA	3132626	NA	NA	3714148	NA	2706812	2779087	NA	NA	NA	NA	2554207	3221723	2839839	3000300	3053401	NA	NA	3599960	2628448	NA	NA	2772378	NA	3093391	2703324	2990264	NA	NA	NA	NA
316.052	1305	3196987	NA	NA	NA	NA	NA	3194347	NA	NA	2660565	NA	NA	2759271	NA	NA	NA	NA	NA	2853493	NA	3244898	NA	2869027	3386352	4134237	3256740	NA	2902107	NA	2598583	NA	NA	NA	NA	NA	NA	NA	NA	NA	NA
316.065	1307	5128769	5021739	6087652	5717137	5498001	6375763	4615153	6428161	5712026	5200089	3286343	5480343	4586093	5473395	5418885	6662104	3743179	4115292	4505211	4594320	6424423	4473060	6358313	5297654	6325603	6303146	5342338	4763745	5532521	5299901	NA	4056482	NA	3906456	3482597	NA	2749287	4268949	3940181	5118509
316.077	1308	NA	NA	NA	3844246	NA	NA	NA	NA	NA	3125982	2658635	NA	NA	3384952	NA	NA	NA	2833761	NA	NA	5890924	NA	NA	4892155	NA	NA	NA	4186214	NA	NA	NA	NA	3826558	NA	3339754	NA	NA	NA	NA	NA
316.08	1309	24977992	27213874	21987306	26154136	21965976	20673882	17531896	19957256	16928928	21223646	15455052	20481950	18313842	22372472	21495690	21774302	21827536	17860450	15666818	17720982	25074540	23325930	34159920	24427004	28039530	28274096	21396616	21611624	21270384	23007938	18898872	21190056	15524735	22060958	21420012	19500744	18364270	25584540	18445148	16053811
316.104	1314	3336786	2611773	2732021	3013794	2641060	3071332	2952706	NA	2800297	NA	NA	NA	NA	NA	NA	NA	NA	NA	NA	NA	NA	NA	3074365	2696711	2746229	2618300	NA	2598514	NA	NA	NA	NA	NA	NA	NA	NA	NA	NA	NA	NA
316.115	1315	3856471	4190274	3146234	4292775	4317353	4437866	3547144	3679768	2981037	3246315	NA	2682798	3825281	3112583	3196825	4004844	3627999	NA	2938513	3055268	3960698	3548921	4607299	4123148	2775930	3537345	2590872	2776183	2592125	3008722	NA	3364277	NA	2588589	NA	3274454	2707838	3472810	NA	NA
316.117	1316	4432472	3758659	3436027	2881192	2860202	2822506	3483144	3549721	NA	3140332	3410777	2834863	NA	2702471	2875289	NA	NA	2730353	3191442	NA	NA	3153146	3241796	NA	NA	2792898	3545241	3076728	NA	NA	3140552	3761590	NA	3456942	NA	3343063	3251583	3202987	2709356	NA
316.151	1319	24007272	24440916	21471242	NA	21699770	23397754	21517336	21993002	18399420	22624504	20177766	24057790	23913104	24563862	26783654	26808316	23535598	22488960	24092322	20571828	24660872	25750792	30465366	27695644	27892106	30318034	22989992	24781960	20598668	20947680	16035798	19051972	14015385	20684732	16869386	19246822	17254286	21975994	18215802	17520210
316.167	1320	6170222	7452763	7004177	7662782	6438081	9807233	7104543	7531057	6701250	6073598	6195051	8499141	7887511	8614043	9461677	9734146	8605684	8767366	9895592	8081082	9446285	10437903	9903453	12010020	10498449	9848281	11275439	8780942	7567250	8381159	2782684	NA	NA	3417539	NA	3421932	3331990	NA	2537858	3224154
316.188	1322	18035320	19234916	15474715	NA	17501386	19129738	15131689	15734331	13594826	15849733	15299443	20211662	19788448	19832996	20914102	22425610	18497532	19007374	19558066	16910018	22428566	24542488	27155816	26483246	25332122	27573732	22641848	22025368	19103642	19886832	14757861	18073042	12637095	20377548	15439897	19074806	17622944	20878280	16393099	17659490
316.241	1324	5069456	4053118	4229171	4059359	4819172	4819363	4492353	4803156	5101791	4231448	NA	NA	2690229	NA	3147723	4140065	2966547	3597220	NA	NA	4619178	4410671	4108675	4956742	4651443	4222461	4686032	4759728	3462064	3418887	5637115	6159847	3443642	7748578	4279344	4989708	4946872	5502943	6004642	6387323
316.981	1326	7803864	9284058	8995193	8154661	9530941	9768691	7649678	9996207	8636927	7004702	6210701	8806706	7298023	8856032	7530735	10271057	6375746	7940304	7315474	7016451	10405055	6578790	9541370	6381461	12067581	11767639	8416785	8117751	9304277	9176122	4673833	6350600	3707078	7233816	7181674	NA	6131979	8756499	7609573	7398335
316.995	1327	NA	NA	NA	2652715	NA	3940090	NA	2845622	3137029	NA	NA	NA	NA	2540518	2879732	NA	NA	NA	3099672	NA	NA	3060331	NA	3496859	3096836	4005725	3934743	3457533	NA	NA	NA	NA	NA	NA	NA	NA	NA	NA	NA	NA
317.076	1333	11437058	13087238	9343394	10882638	10178153	9998110	8372665	8853467	7676452	9071167	7021743	8851804	8637453	8643077	8485139	9638263	8935784	7983350	7015483	7391273	11662562	11132557	13829930	12868543	12401447	11446147	10737210	9469472	8820986	9043041	6627663	7151405	6154472	8352064	7899538	7444592	7206198	10417466	6268174	6389737
317.126	1340	NA	NA	NA	NA	3227008	3687221	3286479	NA	NA	2937937	NA	3437426	2693666	NA	2821927	NA	2759037	3245834	2594897	NA	4014325	4301474	3484995	4768726	3110206	4464538	2724943	3296310	2963726	2814069	NA	NA	NA	NA	NA	NA	NA	NA	NA	NA
317.147	1341	4140065	3854887	4124097	4427373	4681354	3468094	NA	3664893	3687999	3418200	NA	4062588	3991595	3454497	4524335	4627860	3901829	4078867	NA	3051589	4553981	4639403	5267278	5764063	5653319	5683108	3901528	3843648	4923670	3579006	NA	3420488	NA	3398493	2953648	3148942	3220822	3944791	NA	2556423
317.225	1349	41325636	43733580	35312100	NA	42200752	NA	35649020	37230624	36074076	38410868	21820644	32643486	37921868	28054080	34107724	33640884	30949798	28903730	23801980	29386852	45350168	42372812	57360244	47078404	58801000	114540488	44367484	42407524	42176820	43971744	53838220	56829800	31139102	52195708	37849552	39235760	44079480	66631032	49165644	61253672
317.976	1351	5596554	4100006	4085033	5589973	4688906	5639346	5235528	4856189	4791164	6871926	4853226	5660391	5625216	5558117	6564461	4144866	5016279	5477982	6208964	5145999	5591596	8058883	5282029	9155920	3645621	5230883	5905338	7716778	5122650	4741585	3706552	3730570	4227622	5479091	4938507	6949358	5792459	3010216	2986638	3200369
318.06	1356	43062700	50262988	39129932	NA	37105712	NA	31233900	31660450	26755996	36002704	25310726	32152330	32376226	34755460	35336844	33936132	36594424	28195456	25428456	31377840	43916872	40972324	59621656	42343796	48037080	47726920	34881500	37353424	35041912	37107188	28328664	30361770	22390340	30192340	27847470	25862672	24287984	38893256	24774322	19917204
318.061	1357	19256750	20403148	16483150	19335162	17567792	21006552	15722349	17439140	14742428	18025362	12439047	15166219	13508002	15659910	15909517	17609476	15229689	13904512	12997096	13654448	17043018	14018598	21451032	17636726	19324122	19517770	15747037	16173007	14465658	14820851	12192473	14393514	10014276	14406357	12454702	12266002	13550320	16357066	12396210	14057877
318.131	1359	4978124	4610029	3849068	3934231	3707985	4115703	3120523	3904964	2897334	3856298	3954207	5049129	4557247	5098401	4081319	4599584	3951381	4606620	3793414	3377612	5552740	6236227	5770554	5200276	5451001	5226858	3708922	4782062	3695253	3416591	NA	2704581	2677852	3404018	3648331	4389423	4359951	4367078	3363023	3137971
318.149	1360	4686292	3772405	4463476	4616223	4970586	5829887	4883348	4796876	4844478	3929008	4491814	6937394	6067655	4775848	5764783	4953895	5442333	5317283	4744718	3989971	6190698	6554698	7201092	7014813	5793025	7428466	6257666	5584886	5309084	4655639	3845372	3414732	3321442	4066042	4445011	4974135	4643608	4636397	4917975	3713468
318.167	1361	5840348	5617661	5986171	NA	6236258	7181575	5930907	5471700	6142916	5376951	5938732	6888249	7298510	7183279	7848629	6326062	7168804	6925994	6642198	6146522	8042097	7411794	8927564	8566180	7646473	7595386	7559178	6998013	5888675	5937694	5150467	7081171	6031977	6297345	4939611	6560319	5259040	7333620	6350559	5842371
318.221	1362	39450100	43086868	36156308	39655484	37351548	42047776	34658228	31799788	32510936	37239752	35587644	42662736	43976164	40162244	48526024	53416772	47530808	43928256	39866924	40593904	45440644	44929128	49979752	45137340	53550368	43983252	39796768	41523220	33067704	37451316	34308888	40020200	26908284	43209496	35007344	36188756	38083384	43472648	36542196	38840796
318.978	1366	NA	NA	3621077	NA	NA	2685550	2767099	4262725	NA	2667717	NA	NA	NA	NA	3056099	4023405	NA	NA	NA	3025686	NA	2799005	NA	NA	3584617	2638059	NA	NA	2580440	3087202	NA	NA	NA	NA	3142825	NA	2642563	3466803	NA	NA
319.037	1371	209631056	233190784	200127728	NA	203370992	NA	185481488	178404192	164574480	212712672	107849560	142654640	133179184	157758720	157955072	147829888	145761408	134851584	137212800	127642416	182042528	196981168	228475648	212254496	200785536	201048832	181125488	181877104	143569904	158349184	119710808	132164128	96118672	153007200	114404544	146322352	138656928	153827408	131610696	116927288
319.044	1372	17573712	20841866	16561392	18356636	16835060	17103498	15268119	16354147	13149452	16960730	10219352	12278958	11253556	12238078	12905466	13044871	12926085	10097666	9614218	10838831	14073768	13031863	17609470	14374690	16567941	14732040	12691830	12951927	11400177	12150652	8948827	10283555	6326165	10204259	10843331	11002799	8965280	11876429	9498699	9444157
319.054	1373	NA	2825614	NA	NA	NA	3628175	NA	NA	NA	NA	NA	NA	NA	NA	NA	2662539	NA	NA	2568079	NA	NA	2649532	3009283	2543399	3085962	3001101	NA	3176828	2700277	NA	NA	NA	NA	NA	NA	NA	NA	NA	NA	NA
319.063	1374	NA	NA	NA	NA	NA	NA	NA	NA	2878227	3320033	NA	NA	NA	NA	3604482	2577038	NA	2688010	NA	2653495	3524527	NA	NA	3688235	NA	3616529	3237246	NA	3384824	NA	2757219	2991147	NA	NA	2883787	NA	NA	NA	NA	NA
319.078	1378	3971935	2546073	NA	NA	3578372	3618458	NA	3539827	2546969	3032550	NA	3213501	NA	2866443	3143687	2652308	NA	NA	NA	2726205	3079604	NA	3835663	3063601	4518549	2972952	2819460	3232646	3079166	2890634	NA	NA	NA	NA	NA	NA	NA	NA	NA	NA
319.228	1384	NA	2936284	NA	NA	NA	3235547	2881382	NA	NA	NA	NA	NA	NA	NA	NA	NA	NA	NA	2791383	2605943	NA	NA	3857752	3011442	3609301	2914140	3283394	3064262	3004470	NA	NA	2762858	NA	NA	NA	3361277	3117808	NA	NA	NA
319.241	1386	56817572	57062880	56087876	58849776	60322380	56670944	55409004	67664824	59700564	62897436	32417690	42196224	43919236	37926216	39760964	39556308	34940116	34229328	35681244	37211004	62144492	56226312	92226400	61489016	85933784	129778528	59277768	62061004	53269564	60520396	66806952	86108784	69052376	100054192	71724312	69596160	70188280	106477720	146880672	102378384
320.062	1394	10451191	9484109	7557786	10132297	8233923	NA	7895753	7947563	7276161	8193573	4826286	8541781	7450834	6770300	7470442	6302223	7099932	6341004	5738802	7597237	8794376	7887698	12178672	7592150	8755257	9026769	8045332	6601514	7329134	7158028	6012389	5242791	5102826	7677432	5686881	6384985	5757525	6695379	5617130	5208305
320.075	1395	5021949	3968850	5240480	4576079	5171145	7455820	6147790	5831985	5217926	5719594	3571890	4776539	4045015	4716161	4140398	4989460	3585569	3821457	5373240	3171514	4761869	5584727	5718262	7070940	6505535	6214871	6059802	5305135	4553075	3984657	NA	3628972	NA	3777021	2546279	4464990	4318811	3179480	4171248	4488438
320.092	1396	11839747	11083610	10366630	11580245	11312080	13296723	10676949	10599736	9696907	11183663	9029816	9864801	10830046	9397895	11638132	11365914	9831976	10294680	8983870	8748224	13123859	13339486	14468350	13535459	13981766	12674270	12370720	11713334	9608569	11835671	5045744	6000562	4779251	5975556	4312685	7236965	5358178	6121950	4981238	5479677
320.129	1397	4470035	4024170	3839670	3809125	3799009	4185187	4451045	2946889	3120281	4518459	3498180	3466864	4073709	3388052	3916161	3799080	4100663	3113382	3591501	3206350	4545823	5648237	4883728	5026034	4603990	4208878	4364079	4515654	4033926	4922662	NA	2841024	NA	3158546	NA	2883956	3346033	4174316	3014149	3547405
320.158	1398	16365854	14825334	12865217	16501617	13632494	15936624	14316273	13987157	12086947	14806596	8321230	11783804	10979576	11972255	11197835	12158515	10698306	11275697	10855769	10781913	14815529	15117176	20079902	20431102	17760354	17298684	16202554	15588178	13397393	13373745	9510409	10898379	9181449	12439069	9027208	12076416	10503806	12671478	11088400	8717593
320.162	1399	4124960	3822456	3947203	NA	4211696	NA	2983666	3850583	3677349	4026949	3417295	3630718	3940602	4504225	3852173	4684340	4280900	4441522	3957595	3948763	3966762	4903802	4478240	5278976	4231268	3779837	4473660	4593492	3560850	4498738	NA	3209165	NA	4013599	3367561	3297666	NA	4345336	2678290	2759963
320.978	1405	13783659	15735002	11870226	14953668	12907872	12475856	11598919	12936895	10606537	12939078	6142428	9015240	9316932	9476044	9004714	9324391	9559944	7932649	7331496	8324621	12038717	11097278	15734442	13173335	12939707	13031013	11127936	11977899	9313981	11227756	8161088	9678080	6528531	10071901	9797584	8609493	8118230	11270951	8780631	8253045
321.007	1407	2988663	NA	2646046	NA	2705261	NA	4021331	3770059	3077076	2944847	NA	2565076	2890320	NA	NA	2539378	NA	NA	2738867	NA	2885703	NA	3772088	5177955	2793415	3995250	3504268	3256504	NA	NA	NA	NA	NA	NA	NA	NA	NA	NA	NA	NA
321.041	1409	4462213	4217078	2607660	4021470	3088252	3449323	2958433	NA	NA	3537241	NA	NA	2965598	2946019	2732736	NA	NA	2542849	NA	NA	3689042	4125911	3956424	3563121	4017622	2806401	2673817	2801862	3405012	2897028	NA	2936600	NA	3177334	NA	2651887	NA	NA	2928496	2795663
321.049	1411	25778824	25413880	22616112	NA	23348608	NA	21331044	22163166	20883426	24383324	16308723	20144100	19532384	20203494	20932290	21559170	20793252	18321156	18257604	17858088	25723476	27342042	32835276	29262452	29426138	30434948	24495260	26811594	21374678	23480968	16254810	19004698	13642282	19842936	17608684	19379954	17444852	22203202	17722226	17395346
321.13	1412	2652840	2603292	2853456	NA	3164580	NA	NA	NA	NA	2806133	NA	NA	NA	3599875	NA	2906528	3650500	NA	2647269	3127877	3388528	3969274	4860659	3692182	4455931	4081320	3187900	3212523	2760948	2609830	NA	NA	NA	NA	NA	NA	NA	NA	NA	NA
321.211	1417	4295369	2864446	9767025	56458532	8646088	NA	2578599	32415524	3044380	3743630	NA	2892837	7199394	11180064	2559226	NA	2681316	2769729	NA	4656739	6576778	3130649	8388377	NA	11680284	60081868	6368476	3095821	9142033	18848452	4284311	34155864	NA	5175223	8634412	NA	NA	14048124	8301490	8980182
322.015	1419	11643911	12640916	9410997	11697771	11622191	14505864	10513903	10508416	9976118	12529795	7430955	8898913	8604645	9083201	9842698	10399973	7860512	9363565	10870853	7443339	11850641	11744852	12357784	16368642	14025578	13457448	13708819	12635739	8587313	11283443	6809794	8853124	4371292	11340010	6369641	8906880	7201152	7640222	8453354	9195560
322.045	1421	147045392	148748960	136067520	NA	139999040	NA	135872000	138133648	124303680	142590096	107457328	133775728	134523888	141015376	140818448	145570032	127641896	131575928	138033232	112996248	168575904	175060576	204818592	199377936	189088624	188467248	170444320	168935008	136525888	142556160	101624016	128102032	88861544	135084272	104935800	131250320	122995088	133250216	117062904	121647160
322.091	1423	3375141	2940084	NA	NA	3325777	4624296	3391502	4262049	3544912	3334297	NA	NA	NA	3008860	2989604	2614017	NA	NA	3955811	NA	NA	3570802	3255996	4106273	3435913	3763273	3925041	4456058	NA	2716176	2579678	NA	NA	2830087	NA	NA	2950047	2595513	2741000	3172936
322.114	1424	3472430	3111614	3776988	4555412	4466523	NA	5293592	4634795	4843865	5724321	3721034	4304264	3245581	3028325	4028459	3942665	3354951	3923091	3595373	4384687	4502449	5832315	3901640	5890091	6209427	5212243	6026810	4527748	4979797	4091929	NA	3290793	3983227	3501328	2829200	5142697	5105065	3803329	3149585	3710034
322.141	1425	NA	3407561	3056103	3597982	3034471	NA	NA	NA	NA	4218025	NA	3000722	NA	3132782	3483700	3306771	3752274	2678428	3739767	2619321	3977146	3865733	3685588	4219957	3255198	4511839	3992132	4420239	2907230	3168291	NA	NA	NA	NA	2737562	NA	NA	3166411	NA	NA
322.154	1426	4878398	5315278	3929580	3564196	4546413	4197314	4565544	4703420	4600166	3437228	4711255	6524311	6114333	6324595	7544889	6271256	5368151	5433505	5506172	4713406	6751166	7317130	7979226	8111163	7633827	7733348	6806089	6189716	5167203	5945384	3173621	3514040	NA	4360480	3109279	NA	3151801	3825871	3534624	3467362
323.004	1430	9350535	10925104	9354045	9154553	10668261	13754661	8416124	10304039	9462410	10707368	NA	NA	NA	8143519	8851792	8944201	7639715	7731675	9693640	NA	10200269	11440082	NA	14052754	12752127	11616720	12658572	11892722	8348045	9848162	NA	6623219	NA	7303775	NA	6677013	5746446	5912057	NA	6554052
323.029	1432	999046528	1026571328	873216832	977027072	893663488	955793728	806764416	852771392	734149248	901530048	658648192	824328960	826027392	855915200	878983488	908343872	845425344	755511808	743324096	756560128	1035486400	1048852416	1367100032	1147684224	1198540032	1185171968	974669696	1012678656	850540928	903363968	643443264	750399488	549334144	789330560	704525056	764951040	697451264	881606144	675430016	666513856
323.033	1433	NA	2855996	2892616	3458052	2993394	3057201	NA	2599475	NA	3520945	NA	NA	2966909	NA	NA	3588692	2658990	NA	NA	NA	3210966	3450845	NA	3906973	3996938	NA	3194774	3300349	NA	3228012	NA	NA	NA	2980458	NA	NA	NA	NA	NA	NA
323.041	1435	3208598	4045888	4090699	4257800	3311861	4983093	4666251	4052023	5020311	3347891	4030576	4468459	3804544	4134572	3507548	5102167	3538610	4095976	4806102	3519742	5200089	4107233	NA	5458337	5155086	NA	5975962	4103169	3439514	5351792	NA	NA	NA	2857581	3392247	3266084	3060508	NA	2755185	4457940
323.062	1436	18111902	17300552	14592851	16003088	13764862	11663677	10794899	12192319	10615454	12861881	11854966	17781490	14175624	17455794	16005474	14572126	16493242	13697520	9206238	16765189	16213215	12408808	21674630	14108073	16213270	15493609	11489185	13647881	15268257	13788535	9865792	9453576	9876638	10855029	11240191	12456492	9474852	13614605	9666168	9634268
323.994	1446	NA	2909125	NA	2612609	2789015	3030206	NA	2679239	NA	NA	NA	NA	NA	NA	NA	2778022	NA	NA	NA	NA	2874369	3065676	NA	3339035	NA	4469619	2998524	2752900	NA	NA	NA	NA	NA	2625998	NA	NA	NA	NA	NA	NA
324.019	1448	NA	NA	2872520	3463050	3797666	4458184	3683596	2933201	3665377	2587852	NA	2548313	NA	NA	NA	2807727	NA	2641739	3874635	NA	3541512	NA	2608707	4109092	4601496	3939197	3936517	3746702	3130091	2855122	NA	2832744	NA	2887639	NA	3522993	3503260	NA	2725340	3415911
324.026	1449	7126795	7768530	5510346	7141773	6335141	6909643	5647630	6845396	4673507	7051982	5428642	5952603	5584648	6060032	6124182	5819313	5487664	4887374	4759374	5672540	7005706	7286104	9598022	8490791	7466650	8182656	6812935	7518609	5432045	6304469	5027738	4551019	3799486	5586905	4623472	6050740	5386399	5818197	4853726	4619114
324.049	1450	2664212	NA	NA	NA	3671727	NA	2924823	NA	NA	NA	2746281	2882148	NA	NA	NA	3145657	NA	2608982	NA	2729060	NA	2559329	3084880	3755824	2622116	2669961	3801360	2823066	NA	NA	NA	NA	NA	NA	2798713	NA	NA	NA	NA	NA
324.083	1452	NA	NA	NA	NA	NA	4983522	4133157	3391468	4354038	NA	NA	2809968	2941727	3405844	NA	3905477	NA	2844515	3563364	NA	NA	NA	3739744	2791742	2885809	2668440	3793180	3353000	2623745	2938089	NA	3093888	NA	3518446	2929798	3009483	2581173	3219304	3818483	4772737
324.094	1453	3273509	4261357	3566820	4250024	4644547	4774630	3611945	3714032	3279866	4793058	NA	NA	NA	3970071	3988139	2770377	3059274	3252070	3733352	2956916	3117599	2713970	4062309	5488450	4016821	3335068	3962144	3355052	2861828	2768621	NA	NA	NA	3983346	NA	3470287	2749626	NA	NA	NA
324.13	1454	3951410	4670972	NA	NA	2771155	3698933	3287863	3272703	4558854	3330796	2970049	3680386	3387186	3899428	3997366	4100054	3138136	3198835	3624310	3280512	6209066	6053247	5532790	7270224	5366468	5250988	5896494	5102011	4399377	4671227	3285951	NA	2771421	2912767	NA	2724830	3551432	3517304	NA	2892181
324.133	1455	3359540	4022781	NA	3447735	3479252	3877622	2965304	3864065	2670599	3224813	3971522	3512451	3453747	2800677	4826808	5007319	4592729	4073333	3342199	3776129	4301355	3978113	4151415	4652881	5514949	4173741	NA	3865020	3227922	3767035	NA	NA	NA	NA	2672793	NA	NA	2667385	NA	2664854
324.168	1458	2915137	2946059	2695425	NA	NA	NA	NA	NA	NA	NA	NA	NA	NA	NA	NA	2613731	NA	NA	NA	NA	3274806	3523982	3511431	4034911	2975955	3042747	2847035	2757066	3054366	NA	NA	NA	NA	NA	NA	NA	NA	NA	NA	NA
324.218	1459	NA	NA	2922772	NA	NA	2899737	NA	3318820	4004899	3620613	NA	NA	NA	NA	NA	NA	NA	NA	NA	NA	NA	NA	NA	3285363	NA	NA	3504462	NA	NA	NA	2745310	3483569	NA	3315744	3757241	4722690	4780266	4580245	3654180	5085113
325.033	1464	18858114	18820964	15957579	NA	15506523	NA	14512787	14671220	12764464	17224680	11390676	15156682	16314519	14450006	16448461	16002316	15224244	14412982	13102279	13411259	18941754	19045074	23662100	20519088	21235754	20340002	17656438	19378980	15293505	16638012	11543805	14283482	9852644	14548295	13448683	13827402	12942882	15929506	12097867	12156166
325.106	1467	29098140	32513922	26734184	30253874	27389050	29303938	24982190	27149714	21380424	29139964	18652906	22918628	22618292	22932846	22805476	24833318	23715280	20726992	19926242	20603860	30369616	32111342	38800948	31516876	37111880	33516864	27548304	29868866	26250330	28254294	41782552	48558836	35483384	51674464	43169288	47701352	45540924	58343608	41107812	40654116
325.125	1469	31006882	29532042	27590254	NA	30506116	37209224	29196982	28861850	26426702	31073282	18489072	22083052	22212796	22666612	24529898	24743212	21712344	21972184	23907560	19031002	29828950	31677174	34213440	37873876	34236496	NA	31705750	30933834	24591456	25247836	18300190	20185852	17125118	23944552	19437070	24632688	22386246	NA	21451116	22250796
325.184	1473	127484088	125648800	640040576	320619360	122174624	127419552	95814352	268912064	72236384	80069648	51900160	49415680	76984528	982007168	77970424	88194368	48909804	66745580	57244928	66171888	98912104	78052104	188730976	146262256	104826984	697322880	98962088	87524192	126270584	95748208	95530288	228995856	78425872	131906944	104019496	75201928	135087712	540295360	149766528	132461888
325.311	1476	5363943	4043731	5136053	6596481	8068308	NA	5302013	7882215	5471627	5340212	2825000	4685358	6273285	NA	4855842	4892011	3540511	4572441	3989806	4841499	6193038	4137787	11703955	6380827	5598360	18529686	7039705	6212500	5305503	4939934	8201566	13374271	7620404	9946540	12006995	12301754	10178188	12734717	10674607	16217463
326.076	1481	6054396	5286142	NA	5115046	5138973	6155783	4902942	4561693	4894339	5662979	3383820	4711229	5604915	4320945	5441798	NA	3532611	3612198	5191237	4181280	5315694	7291990	6145006	10062398	4679106	5780175	6006760	7044290	4136859	4393385	4007526	2993236	2905100	4389565	3187055	4756204	NA	3024882	4320958	3429037
326.109	1482	68960776	74285320	63324128	69092528	66502188	68978192	57738284	62375724	54312588	65340684	41553944	48826184	45421120	51666620	52059408	52354680	49917776	46347824	42483280	42087724	63555704	62258276	75730944	68078152	68897232	68832992	58026996	58344656	48790948	53993908	44265072	53572704	36630548	53599944	45660028	51928824	47622072	56918524	45556424	45700796
326.125	1483	14909965	16351504	11519974	14755001	14057010	12459546	10841136	11810609	10532498	13225232	8413211	9719629	10324550	11124417	11390228	12607101	11046741	9178679	6928982	9002289	12050556	11684968	15466500	13245008	14533077	12000994	10163193	11603157	11347371	10787258	3922551	5167206	3742746	5640910	4177281	5574400	4965308	5708289	4105934	4486849
326.209	1490	10418731	11979057	11632645	NA	12207702	14274107	11433039	11186002	10317485	11973926	12677172	16963434	17449574	16981724	17915182	17096344	16686965	14321236	15974005	14239053	14743701	14867591	16498729	17730160	16128502	16633604	14185495	14673142	12004806	12878295	9053844	10302596	7931953	11443947	10252192	12220193	11089883	11115035	10783468	12322531
326.926	1492	NA	NA	5759246	5094889	NA	6396760	NA	NA	7182226	NA	3796231	NA	NA	NA	4668926	6082438	NA	NA	NA	3445311	NA	NA	5102955	3844990	NA	NA	NA	4536848	NA	NA	NA	NA	NA	5034984	3295911	NA	NA	3727100	NA	NA
327.093	1497	4327269	5171845	3141963	3789351	3932112	5148569	3659159	3409589	4144070	4816399	3112247	3628188	2730434	3859453	4092974	2974141	3026629	2984327	3713969	3035255	3585426	3165132	3796406	3832764	3747146	3284586	3608906	3387985	NA	3611398	NA	NA	NA	3658786	2713315	3089025	NA	NA	NA	2806343
327.133	1504	2783091	2559636	3019610	NA	NA	2768297	NA	NA	NA	NA	NA	2576553	2957777	3304458	3290681	3268554	2548436	NA	NA	NA	3309982	2976218	3470791	2773451	2952026	2781306	NA	3100257	NA	2793236	NA	NA	NA	NA	NA	NA	NA	NA	NA	NA
327.135	1505	3770228	5107349	5230939	4372023	3473378	5613482	5186983	4443334	3584979	4005402	3757379	5685418	4835282	4969483	5201466	5141450	5252309	5617558	5751744	4661893	6252958	7593435	6459848	7460811	6400859	6555771	7185753	5730914	5044979	6350613	NA	NA	NA	NA	NA	NA	NA	NA	NA	NA
327.167	1507	3911551	3351713	4335975	4034115	4048879	4007862	4034995	3732690	2839517	NA	3695949	3979445	4269023	5050389	5436995	4543445	4321506	3655585	3953612	4159119	4509096	4163047	5358039	5802968	3956583	5132424	4544868	4733550	3013885	2608672	NA	2854876	2993466	3867708	3505406	4024478	3931451	3449670	3540535	3192933
327.254	1513	3075998	NA	NA	NA	4210708	NA	NA	4250869	NA	NA	NA	NA	NA	4542513	NA	NA	NA	NA	NA	NA	NA	NA	4215293	NA	2677128	12540074	NA	NA	3525913	NA	NA	4235259	NA	2672730	3296542	NA	NA	7928673	6914133	4711560
327.958	1516	NA	NA	3909254	NA	NA	4883691	4463315	NA	6096085	NA	NA	3409856	NA	3980563	2862371	NA	NA	NA	NA	NA	NA	NA	NA	NA	4950164	4855235	NA	NA	NA	NA	NA	5108471	NA	4630862	NA	NA	4338264	4151350	NA	9810336
327.997	1517	3386528	4651993	2782356	3100025	NA	4285690	2787553	4680218	2961120	3407607	NA	2886604	3428643	NA	2844461	2710241	3285530	NA	NA	NA	4917904	4172563	4510534	4965641	4946082	5439954	3697278	2865072	3187718	2668600	NA	2615044	NA	3047771	NA	NA	NA	2596418	NA	NA
328.045	1518	4141232	3538923	5391014	3843979	3133795	3648781	4032242	3636781	3365103	3302147	2995786	2546141	3157302	NA	4414267	4283633	3553837	NA	4015360	4011954	5016221	4579109	5955419	6771995	5055669	5407205	4304527	4725698	4158485	4297800	3471615	4281110	3407398	5106028	3743291	3982841	NA	4606033	3702113	3728835
328.046	1519	2898097	NA	3523238	3755915	3386724	NA	3488498	3981869	NA	4196099	NA	NA	NA	2628911	NA	NA	2754093	2643149	3629312	NA	NA	NA	3472220	4324635	3963061	4465126	3209871	4428739	NA	3532872	NA	NA	NA	NA	NA	3728890	NA	NA	NA	2641348
328.058	1522	134825136	131122160	167920304	NA	162775408	NA	169821936	182733360	171098352	132466440	113750608	140233184	124237112	151863600	132955968	176341232	104641072	147863760	151044352	117815224	172247712	134004520	175919968	156716320	193580224	198332912	178900624	149407680	158285856	151700560	92893440	147928864	90141224	139903344	137902656	144785920	144689792	158450768	151274848	192166352
328.067	1523	7832760	7396340	7975598	8451987	7807341	9113878	8251130	7129654	7011574	7446281	6842960	7410148	6371646	5880118	6221633	7133432	5928501	7678165	6998279	5281721	8460963	8025901	8248165	10816803	9923773	8999406	8744598	9500619	6402076	8371279	7356679	8019742	7959084	11096435	7037507	11151874	10089087	7199831	8162664	9044428
328.09	1525	19113152	20911100	15917750	NA	16953718	NA	16365314	15641150	13748477	18675470	14238294	17635820	18257222	20472124	18898760	19726592	18756158	16365788	15888655	16549824	20970154	19394356	24458094	22551852	23280838	22532598	20328094	20367316	17621028	18465878	12572942	14620453	9173554	14578043	13052491	15172107	13120135	15758430	11441520	13101525
328.107	1526	7523526	6429699	6407868	6645666	6545789	7609637	6348553	6729285	6123779	7621395	3691099	5303793	5913934	5757250	6184780	6130949	4544068	5346530	4806933	3879878	6463150	6965051	7084919	7728434	6608076	6724094	6576804	7399386	6066217	5782621	4620564	5278508	3764790	6872449	5208657	6062610	4951693	5683299	4675958	6025692
328.113	1527	3003080	NA	4098750	3123107	4011392	3858727	3874571	3695175	4466948	2964756	4215389	3570163	4019536	4099396	3686734	3960071	3262022	3746020	5391639	3222472	5306032	4846397	5213049	4495668	5809358	6312448	4893349	3942364	5300267	4417118	NA	2769198	NA	3160451	NA	3638804	3217039	3718245	NA	3025886
328.128	1529	3301069	3204106	3463363	3722153	2616710	4285741	3831568	NA	3248393	3704600	NA	3140088	3023190	2894153	NA	NA	3054156	NA	3003676	NA	4689588	4471619	4914048	6413625	4801748	4500998	3742122	3884002	3302447	3763299	NA	NA	NA	NA	NA	NA	2701972	NA	2614652	NA
328.151	1530	5002453	5991443	5619404	NA	5714320	NA	4813593	5446231	4419856	4455198	4526696	6635008	6491487	6607184	6235993	6883603	6445653	6593777	5538085	5034965	7969467	6991691	8332170	8322370	8086749	7565839	6942387	7303147	5732407	7017579	4539682	6141756	3558978	5869968	5438049	4847139	4968605	6306929	3883396	4829678
328.188	1531	4259042	4764705	4595417	NA	4998559	5416261	4581158	4972133	4324636	4342567	5047923	4755980	5248365	5544284	5945187	6865183	5462626	5055742	5697841	4318177	6281925	6021976	6804378	6999375	5801194	6811166	4717247	6336505	4543554	4105335	3796270	4230984	3654220	4680093	4001390	3931697	4430506	5402747	5301649	3719676
328.224	1533	18109678	18879534	16425702	17250252	18366894	20973906	17311538	17664626	15831335	17438512	14344829	21346840	20551036	20959592	21348204	22753578	20365936	21313802	20820286	17250284	25049806	22916966	26383274	28544348	26279160	26559020	24497866	23230472	20041806	18687108	14377274	16406357	11663957	19616168	15948411	19382848	19413686	17605766	16213404	16144906
329.023	1536	22885886	23774548	23254020	22903026	23409406	32025222	23017552	26594218	24556060	29321208	15627103	17705758	19031730	20988514	21827656	25252392	16745371	21142040	24597072	15943920	22903720	28803204	28128520	32738942	28798500	31757158	30035926	29083962	18399560	23991692	14078529	18688112	10851111	21054136	13030295	18891640	18721744	19891570	19330724	17914694
329.074	1539	11019791	11976040	11490325	12112133	12104467	16067226	12998754	13503421	11848235	13213700	6586221	8250159	8883909	7975539	10819669	9482808	8858542	9470504	10293858	7391489	10677174	12216470	11539741	16617104	13706806	13482873	13338598	12122445	9390424	10397085	8352338	11116674	8125237	10992330	7807913	10115981	10562529	10874241	10294966	10967899
329.076	1540	2632208	NA	NA	3036934	NA	NA	NA	NA	NA	NA	NA	2624815	NA	NA	NA	2843192	NA	NA	NA	2653442	3417527	3631254	NA	NA	3692087	3728250	NA	3408206	NA	3013022	NA	NA	NA	NA	NA	NA	NA	NA	NA	NA
329.084	1541	NA	3570540	NA	NA	NA	NA	NA	NA	NA	NA	NA	NA	NA	NA	NA	NA	2630578	NA	NA	NA	3725241	2749593	3336994	2760340	4238906	2631038	NA	2588753	2798427	2694049	NA	NA	NA	NA	NA	NA	NA	NA	NA	NA
329.091	1544	8476181	9123182	NA	8689932	8948506	10248865	NA	8077252	NA	10944520	4952946	5159732	5699276	6116984	NA	6226493	6164405	5080623	NA	5517575	NA	6591644	7976229	NA	NA	NA	10192876	7901524	NA	6085027	8180312	9879689	NA	NA	7932847	8989588	9065447	12883334	NA	9036642
329.097	1548	17880598	17757552	21509150	NA	20509468	NA	22378602	22416326	20771378	16590857	18187124	21785398	19748558	23921274	21655644	27779646	18019254	22518320	23835242	19065096	27556796	23675038	31593768	24649368	33672768	33067906	28127214	25176406	24101214	24069540	10377817	17328266	8907578	16081618	14085041	14322582	15240169	18941320	16942782	19819364
329.101	1550	3003416	2752882	2859551	NA	2778911	NA	2826348	3542984	3472947	3323403	NA	NA	NA	2768507	NA	NA	NA	NA	NA	NA	NA	NA	NA	NA	NA	2623364	NA	NA	NA	NA	NA	NA	NA	NA	NA	NA	NA	NA	NA	NA
329.11	1553	3779099	NA	3727907	3840275	4306723	4410024	NA	3257803	3327542	NA	NA	4116282	3199700	3467390	3697759	3750979	NA	3048245	3468910	3942669	NA	3236259	4820781	4851357	NA	4239752	NA	3845979	NA	3953065	3208798	3730063	NA	4209879	3182006	3811227	NA	3293580	4206274	NA
329.112	1554	11845148	11332982	9667619	12196115	10132259	10551977	9797744	9538508	8241719	10115085	8231800	10240827	9649876	9652863	10559584	9706052	10286013	8970805	8555118	9763085	13634497	15343779	17511726	15249054	15756868	16016264	12546035	12912988	10166627	12576170	6147678	6758544	6468415	8102615	7326646	8407964	6634479	7437708	5989058	5755754
329.147	1557	2985000	3296131	NA	NA	NA	NA	3169404	NA	NA	NA	NA	NA	3033826	3461770	NA	NA	2723274	NA	NA	NA	3040714	3168432	3608893	2885802	2813009	2559894	NA	3240297	2550638	NA	NA	NA	NA	2671843	NA	2694058	NA	2670998	NA	NA
329.153	1558	5571114	7466373	6679602	5803298	6480692	5270200	4675710	4610012	6584899	7661591	2928003	3303752	3992292	3029643	3567723	4602449	5078988	4421187	3659900	4183322	5741516	6246578	7411008	3605165	7511636	5400472	5379072	6803819	5357936	6036919	5473900	7395486	4290377	6668005	5623749	4406188	6638589	11752856	6490832	6240122
329.183	1560	9068084	8566160	8457276	9814317	8102721	10523332	8263817	8541159	7397964	8456223	7268236	9100114	9307888	10371733	10174579	10666586	10066903	9501261	9370247	9124132	12016596	12388540	13356365	13082295	14085727	13878180	11005962	12853623	9421177	9510337	5753461	7573673	6189905	8491759	7410640	9591736	7609352	9143713	7390938	7431046
329.197	1562	2559033	NA	2619969	6760754	3028807	NA	NA	5411821	NA	NA	NA	NA	3032821	5116569	NA	NA	NA	NA	NA	NA	NA	NA	4268371	NA	NA	9634729	NA	NA	4370814	NA	NA	3644590	NA	NA	NA	NA	NA	7286181	NA	NA
329.233	1566	3952197	NA	3453518	NA	3178838	NA	2891419	4649979	NA	NA	NA	NA	NA	2610853	NA	NA	NA	2577502	NA	2670900	NA	2844366	5725539	NA	2763378	22885304	3634203	NA	3679625	NA	3360390	3729595	NA	3130112	3309537	2876363	2659353	7083440	4008682	5557146
329.994	1568	NA	NA	NA	NA	NA	2834425	NA	NA	NA	2793700	NA	NA	NA	2827664	NA	NA	NA	NA	NA	NA	3076269	NA	2587308	3701721	3360651	3939551	2581780	2825899	NA	NA	NA	NA	NA	NA	NA	NA	NA	NA	NA	NA
330.021	1570	3271500	2696896	2798947	NA	3059870	NA	3687855	NA	3772233	4222186	NA	NA	NA	NA	NA	NA	3224848	NA	3034017	NA	3351732	4408806	5038775	4645858	5224341	3740905	4054812	4186805	3069563	NA	NA	NA	NA	NA	NA	NA	NA	3301010	2940905	2722000
330.061	1572	4278105	3437518	3940721	4619884	3597998	5280786	4815293	4751672	NA	4307700	3103872	3085931	3493955	4031397	4123997	3467115	3663134	4599665	3878831	2880573	5226686	4337140	4263624	5596144	4414372	5158136	5253417	4253380	3518599	4557536	NA	3722719	NA	3284502	2600707	4360462	2976566	3747485	3281398	NA
330.068	1575	3203931	5190353	4434292	4931182	4287666	5257237	4139456	5054779	4860759	5479670	3025538	2891373	4569158	4557735	4433247	4619118	4617505	3724148	4639665	2586688	4893888	5393910	5374668	5468147	6922150	6697211	5035308	6120135	2773130	3521250	NA	2956769	NA	3957272	2569990	3110161	3399481	2872479	3123192	3585762
330.071	1576	3424092	2746066	2781557	3243631	2878643	2875926	NA	3154236	NA	3942646	NA	NA	3045447	2570664	3069791	3294062	2685218	NA	2745266	NA	3087297	4061687	4112077	5386228	2769831	3960060	3452204	3982024	3086986	NA	NA	NA	NA	NA	NA	2656530	NA	NA	NA	NA
330.1	1581	NA	NA	NA	NA	NA	NA	NA	2845511	NA	NA	NA	NA	NA	NA	3247463	NA	NA	NA	2830268	NA	3432649	2568194	3484377	NA	NA	4768008	NA	3994323	3736723	NA	NA	NA	NA	NA	2860817	NA	NA	NA	NA	NA
330.131	1585	4799344	4370151	5093770	NA	4451531	4047917	3809749	4251987	3995497	4758789	2949268	4778113	4039774	3668922	4198767	3714945	3601208	3760008	3901382	2785876	4884689	5409293	6559462	4354569	5682109	5486867	4277568	4822750	3327645	3891446	NA	3627511	3513923	2867757	2696987	NA	2663758	NA	3002893	3253499
330.167	1588	6525820	6836980	6679959	NA	6263003	NA	6002146	6197601	5520244	7158029	6300830	6941836	7735404	7842757	7581049	8164236	7955782	7246741	6636498	7318111	8357082	9308697	9768694	9854998	9680843	10034465	7965004	9517804	6963880	7198466	4885428	6531588	5001293	6906937	5372200	5428536	6121819	5790396	5926936	6223113
330.203	1590	26290056	24385282	23184802	NA	24618218	27446344	23058926	23281006	20030336	23689494	22377640	28388504	28227706	27468752	29786498	29975448	26359124	27966368	27259870	23525994	31747300	34439716	38205188	39858212	36098008	36476208	32444760	32991994	26141362	28624654	21332928	24590864	18199638	27255876	22080820	25544006	24718694	28755654	21837860	25824536
330.22	1591	NA	2628871	NA	2684581	NA	NA	NA	NA	NA	NA	NA	NA	2668161	NA	NA	NA	2553690	NA	NA	NA	NA	NA	2661133	2561577	2779102	NA	2734429	2730240	NA	NA	NA	2746903	NA	NA	NA	NA	NA	NA	NA	NA
331.002	1593	NA	2553885	NA	NA	2929715	3423605	NA	2740892	NA	3010003	NA	NA	NA	NA	NA	NA	NA	NA	2931430	NA	NA	3299134	3158619	3298619	3335419	3595361	3031127	4529190	2735012	3670030	NA	NA	NA	NA	NA	NA	NA	NA	NA	NA
331.055	1594	10266782	9115696	4892362	9632720	6275657	6509961	7066388	5740208	4734076	11028959	4618641	6890913	8446402	5820628	8137311	4919452	8246927	4286648	5751032	6042487	6632898	12907345	9279601	15536461	6378767	8392309	8147560	11437113	5786548	5401631	6593743	2690107	4891947	4786527	5525083	8525455	5257862	4046772	3404082	2583652
331.126	1595	2566837	2859081	NA	NA	NA	NA	NA	NA	NA	2670576	NA	2837943	NA	2918633	NA	3093681	NA	NA	NA	NA	NA	NA	3618959	2881382	NA	NA	3380863	NA	NA	NA	NA	NA	NA	NA	NA	2857131	NA	2643912	NA	NA
331.162	1600	8825025	8302678	8156911	NA	7700085	NA	7484217	7339737	7754907	8419832	7783854	8297923	8405483	9159924	9534074	10038460	9051830	8631515	7839003	7791513	9827806	9933686	11464863	11821426	11465014	11024029	10764938	10380386	7977941	8566849	6470896	7084897	4895046	7693698	6854272	8570553	6452906	9033682	7498068	6545038
331.213	1606	3789009	2857064	NA	NA	2768522	NA	2758474	2841323	2940074	3125764	NA	3326418	3179519	2870020	NA	NA	NA	NA	NA	NA	NA	NA	4656308	3583364	3674440	5209777	2931354	2999925	NA	2746961	2685184	4721522	NA	4081042	3260049	4043468	3611323	5700576	3681635	4302497
331.241	1608	13091034	17365106	12386058	NA	15677077	NA	13728596	12123894	12793010	15346187	8777155	12572123	15956490	11271436	12808846	15414484	12500691	13241589	9848116	10791857	18894322	18097042	20793536	17928590	21565778	16627387	16777892	18316414	13603820	17705050	18269450	19614588	11844953	19518876	16031387	15124183	16961220	22067176	16062828	17714860
331.249	1609	NA	3266677	2637581	NA	3749529	NA	2829142	2891513	NA	NA	NA	3375581	NA	NA	2567824	NA	NA	NA	NA	NA	NA	NA	3870916	NA	2922837	8791742	4077222	3441794	2643438	NA	3047180	3080575	NA	2607006	NA	NA	NA	3134442	NA	3508911
332.006	1610	5209552	4897149	NA	4739361	NA	4246251	3387479	3169811	NA	4947643	NA	3523267	3727151	2622961	3788623	NA	4467693	NA	4040236	2947231	3409589	3942556	4343299	6642326	NA	3254748	3569556	4232604	NA	3142988	3256825	NA	3788308	3081109	3506592	5048318	3997634	NA	NA	NA
332.039	1611	2773466	3244424	2982427	2945836	NA	2640631	NA	NA	NA	3382467	NA	NA	NA	2726907	2778455	NA	NA	2775032	NA	2555818	NA	NA	3035665	3436193	NA	2698728	3245982	NA	NA	3041623	NA	NA	NA	NA	NA	2723339	NA	NA	NA	NA
332.047	1612	2581469	NA	NA	2943791	2598880	NA	3207781	NA	NA	2901189	NA	NA	NA	NA	NA	NA	NA	NA	NA	NA	NA	2647722	NA	3496100	2939509	3022828	2782113	4046251	NA	NA	NA	NA	NA	NA	NA	NA	NA	NA	NA	NA
332.059	1613	18323936	40249744	41109536	28167476	35047396	77516544	59919464	40685608	45893024	56298184	34371232	23350996	16366403	16090625	34308956	28870090	25425920	30834174	48408124	24624304	32714434	72303792	24336922	77861544	70226552	37631984	68539304	50834864	35611872	50530652	21861898	18484378	19822112	41641636	11265970	32753682	36114388	14371015	29518442	21766120
332.075	1614	20855270	21719444	15706151	20102456	16926698	15224580	13642862	14925869	12164517	16771787	14632612	16572120	15637321	17253894	18412384	17778126	18515974	13583875	12949059	16657589	19316422	18216116	26495520	19411630	23405182	22804470	15881130	18316726	15377636	17824098	14259727	13479071	9989669	15095467	13287351	12052504	12888024	17840332	11905647	9949167
332.082	1615	NA	NA	NA	4095291	3415022	4039431	NA	4034607	NA	3456716	NA	NA	NA	NA	NA	2562512	NA	NA	NA	NA	NA	NA	NA	2957488	2648193	NA	3386284	NA	NA	NA	NA	NA	NA	NA	NA	NA	NA	NA	NA	2934770
332.11	1616	7508465	8204705	8759347	NA	8054777	8412945	7615610	6208570	6497711	7570131	5639853	6716131	5469015	7001617	7283561	5821913	7358483	6524431	5712462	6548672	7100112	7286976	9140783	8440505	8266379	8157187	6741941	7675330	6507758	6072685	4022810	6640811	2767917	6098615	4142019	5416998	4222948	5590229	4087418	4733949
332.112	1618	2735090	NA	NA	NA	3057658	NA	3427450	3669050	4643248	3027155	NA	4075235	2847063	2860561	2547049	2723289	NA	2714127	3274830	3704000	3760336	NA	NA	5227194	2652812	NA	NA	NA	4317423	NA	NA	NA	5014062	3094199	5605316	8187943	6055909	NA	4485755	3873789
332.125	1619	NA	2811302	2555960	2747723	2549759	3191575	NA	NA	NA	NA	NA	3121896	NA	NA	2980716	NA	NA	2773012	2781779	2955460	2656467	3240133	4646453	4158143	2769553	3348489	3450809	3411400	NA	3019122	NA	NA	NA	NA	NA	NA	NA	NA	NA	NA
332.146	1620	13650428	13250989	12822591	NA	13346824	NA	12913798	12621895	11222458	12880603	12230327	13868782	14429029	15091227	15962994	15902179	14882848	13559322	14055001	12971211	13336280	13356236	15989310	13697734	14762648	14600209	12600256	12193232	10165497	11628920	11376165	12706999	8642102	11540162	12017616	13203508	11038704	15235294	11956869	12333067
332.165	1621	5121539	4766132	5143622	4602201	5379088	6131494	4595852	4674638	4866495	5136096	5436092	6823668	7275372	5649953	5613431	7034345	7200807	5647905	6048352	5676241	6579933	7562451	7817798	8428236	7811743	8001560	7580614	6755799	6173950	5115262	4895275	6092990	4661819	6141641	5100502	4499515	4878326	5715172	4914827	5483538
332.183	1622	NA	NA	NA	NA	NA	2777900	NA	2619477	NA	NA	NA	NA	NA	NA	2585467	2615278	3083822	2781734	NA	NA	2799330	3505369	3125837	3973842	2835621	3680286	3124171	3298781	2842884	NA	NA	NA	NA	NA	NA	NA	NA	NA	NA	NA
332.236	1624	4591129	5543373	4605022	4909426	5090349	5747520	4724900	4349033	3994068	4494064	7134927	8378121	9010055	7505462	9311112	11359742	9050177	8603191	8349303	7558375	5056239	4073195	5481060	4729573	5405368	5310515	3679196	4779505	3474707	3968916	3015233	3677399	2586188	4085471	2588654	3414102	3337229	3919095	3280545	3592237
332.948	1626	5389049	6170305	9945421	6570602	7059790	13121606	8668561	10027374	9561760	6770576	6089612	6756317	6302871	6883081	6073399	9270992	4910406	8412955	10757977	5312961	10416033	9160160	8188813	9372631	11756470	11335995	11232440	8791799	6862308	8338034	4666141	7613902	3663606	7231428	3497182	6665575	8583412	6574517	8033146	9015615
333.049	1631	2945817	NA	2952559	NA	NA	NA	2822579	2930068	NA	NA	NA	2778618	NA	NA	3262031	NA	NA	NA	3541881	NA	3246010	2960899	3435447	4311033	NA	3385697	4145367	2707228	NA	NA	NA	NA	NA	3442661	NA	NA	3179797	NA	NA	3044710
333.053	1633	6173466	5869285	4806001	5161615	5380472	5335149	4041140	3833749	3838142	6009767	3806120	4470268	3719871	5008167	4686928	4228847	4218220	3401021	3790202	3442145	5683131	6397445	7277497	6086650	6052827	5870947	5574872	4353822	4478466	6407827	4609853	NA	3081999	3997670	3251457	4369295	3808534	3075536	3682201	3549544
333.059	1634	31558428	34859752	28191090	32386704	29026682	31125614	26721718	28283288	23193280	29911976	15886249	21295102	21548226	22140712	19952722	22701808	19601774	18984766	18511740	18726370	25677756	25708038	32627644	29086716	30127070	31070564	24741082	25517856	22267396	22481556	17303358	19652084	14800656	20510696	19071234	20375952	18792728	23886290	18910106	17371498
333.09	1638	11082534	10400497	12081533	12537499	12454279	20729978	15359424	15507874	13801160	13435823	5898162	8429574	8477901	9223986	8356953	9887482	6014330	9709385	11454342	6807020	10493892	12506641	12458952	15934471	12598248	13617520	13733091	12179243	7888397	8442526	11532104	17083902	9035544	19404786	9441549	16943516	16601378	15309274	15309732	19202422
333.094	1640	36285224	35506932	32950654	NA	34646408	NA	33328578	29905316	30492362	33532848	21129138	23359496	23588046	26175284	26551386	29181692	24426876	25014090	25065350	20499948	24440774	24270354	25463754	27939848	26088426	25045362	23581924	24215340	20129294	19212960	17446730	21102080	14440216	22214642	18276622	23353758	19136804	21379548	18877350	21496184
333.107	1641	4154155	3996407	6795651	5052065	6912398	8714368	6760902	7473577	6618829	5182388	4697014	5881867	6117587	6636343	5608542	7665407	3765632	5733198	6915979	5446129	7286729	5380631	7260111	7625741	7846894	7694711	7351529	5814066	6579730	6254243	3177294	4747781	2781468	4450295	4185363	4658083	4905256	4787679	4311466	7225724
333.22	1644	3871566	NA	3500457	4227785	2972604	NA	NA	3525074	2583790	NA	NA	NA	2558206	NA	NA	NA	NA	NA	NA	NA	NA	NA	3674110	2706483	4254742	8741280	2794251	3143515	NA	2574022	2664816	3710508	2755382	4045851	NA	NA	2549580	5624317	2736587	4207016
333.985	1649	3059771	2835487	3089063	NA	3086064	NA	3690214	NA	3498950	3645557	NA	NA	NA	NA	NA	NA	NA	NA	3649694	NA	2779808	3286851	NA	4843827	3460387	3075770	4832756	4247666	2618127	NA	NA	NA	NA	2739470	NA	NA	NA	NA	2574000	NA
334.007	1651	11275330	11179047	14166702	12263384	14228217	14277064	13430509	14590704	12996556	11433082	8667297	11333905	10407466	14276669	11547957	13088773	8059592	11378796	11241637	10972929	13619365	10291019	14298435	10890554	14796075	14158530	12658170	10844282	11192085	10984376	7712864	12058427	7553007	10826005	10646078	11537146	11412038	11600585	12543158	12661461
334.07	1657	38562900	44248124	39029444	NA	42068752	NA	36892416	36074248	34801628	39857288	32348338	39784740	39730752	37595216	42870084	47433752	39566048	39731328	35694776	37887764	52932788	47687520	58088796	50238800	59528512	51010264	43857420	48394384	40675112	46148556	22079602	25702224	17721342	28256552	22880850	24279826	23773786	30345946	24382664	25948908
334.078	1659	12133463	13966399	13585093	NA	11723541	NA	12465924	11602698	11483104	12545161	10510516	11755813	10407492	9652306	10870086	10405913	11977441	11280514	11493563	11411222	12087479	11880291	14687584	14693714	14988611	14031580	12981775	11546772	11607849	12377038	7585910	6723412	7047167	9144619	6816342	8426260	8657501	8309468	6954187	7664368
334.106	1663	7531616	6786120	6691535	7151610	8028961	9296364	7472909	7564052	7112680	7857295	5631163	6685998	6551119	6311002	6951245	6907937	5743340	7383179	6318276	5749535	8526014	8509292	9846123	8934747	8805709	8813286	8898072	8196254	8343346	7191510	4632702	4369246	5442566	6589749	7334495	7736096	6553190	5438179	5945556	9022202
334.126	1664	7048294	7152719	7642837	NA	6325032	NA	7388948	7676699	7448558	7546004	5058752	6623539	6745687	5965920	5699921	6457383	5792499	6899857	6523082	5523237	7772354	8560499	7720308	8750434	7013716	7951085	8306206	8190118	5356343	5757916	4527236	7272292	3829258	6641979	5388902	7113511	6250092	6010600	5695705	6288130
334.144	1665	5089388	6101077	5556955	5368839	5311280	6948346	5296922	4874018	5062643	5385368	4577477	5139769	6321758	4680805	5958998	5412908	3705594	5052567	4686031	5521195	5677255	6602617	7089531	6897000	6989147	7185140	5326372	5318828	4702013	5203938	4413578	3356523	NA	4900161	3403372	4613934	3659378	4289261	3308767	3758857
334.173	1666	3176053	3165278	2738405	3659793	3536699	4550660	3919651	4237100	3131387	2906782	2740428	NA	3347049	3637357	3054428	4253749	3045124	3985568	3496152	2604083	4225230	5191555	4970887	5199218	4561253	5014271	4502060	3402423	2676549	4111339	3029138	NA	NA	3488586	2925173	3161401	3880571	4032244	2723047	2566932
334.177	1667	9673846	9927776	9999078	NA	9831229	11065861	9639716	8076078	8574972	10177695	8511693	11368770	10561130	10492014	10382685	11853877	8811270	10412193	10465497	9828148	11892943	12464004	13958537	14300531	11582822	13290240	10595885	11546808	8453958	9597932	6336660	7317366	6109206	7221579	6615671	8354618	8325756	7490293	6344937	7333654
334.977	1670	4284777	4081001	NA	NA	NA	2669861	2777638	NA	NA	NA	NA	2691621	NA	3457364	NA	NA	2778151	NA	NA	2791971	NA	NA	6635215	NA	4608636	4515875	2602780	3410393	3005481	3046622	NA	NA	NA	NA	NA	NA	NA	3223488	NA	2637381
335.049	1672	175459712	180178304	164285440	NA	169757856	NA	153866304	161272928	150817008	171756896	123550128	155636288	163364784	177555824	166217264	177850672	152714304	143442352	146950624	142852160	161075616	153536688	196304624	166844048	188110480	193092672	161371952	163369456	144558144	158911728	121485720	146194592	92731616	144951904	120538008	123292800	125686672	162843600	129060328	131843168
335.065	1675	3299716	3499398	3828233	4615489	4027552	3994437	2856514	4016236	3032307	3870046	2771890	3830334	4427706	4517230	NA	3771187	3207239	3885495	3259882	3156029	3435940	3553457	4899571	4913816	4525723	4967491	4222774	3942905	3414082	3490041	NA	3317927	NA	3427425	3258266	4680842	3647377	4048855	3165676	NA
336.046	1685	5293738	4257478	5355847	5443212	5748261	4298915	4639098	4895176	4545026	5378605	4009644	3692366	4626732	5529220	5021452	5909064	4168105	3526375	4823826	3580255	5002892	3705339	5671039	4917208	5198828	5300643	4400215	3307353	4475221	4026910	2748097	3385847	NA	4490130	3961048	3477499	3965118	4158667	3632902	3369433
336.056	1687	3708588	3339465	4363594	3300495	4855337	5550246	3986813	5811660	5685765	3385903	4434606	3807057	4777264	5390983	3605262	5112395	3423660	5418730	5027605	3882337	5744271	4006398	5007491	3135451	4559856	6888871	5261402	4606813	4120919	5772833	NA	4025850	2992577	4510613	3426523	3281406	3512513	4695246	5017353	4723165
336.081	1690	2760884	2647249	4231506	3151000	3419698	4503727	4710789	4755925	4247051	3131956	2662068	3560280	3260217	4541070	2654228	4394578	2595253	4638450	4420381	2912617	4693653	3635719	2827917	3951587	4137976	4592048	3874913	5213030	4210014	4922921	NA	3146243	NA	2964892	NA	2650120	NA	3790036	3326736	4213222
336.087	1691	NA	2617043	2550612	2885274	3119157	NA	NA	NA	2595341	2800181	NA	NA	NA	NA	NA	NA	NA	NA	NA	NA	NA	3025417	NA	NA	NA	3244466	NA	2692968	NA	NA	NA	NA	NA	NA	NA	NA	NA	2751701	2639633	NA
336.13	1693	13745858	17252066	12866914	NA	14425669	10892480	11743636	11836901	9249304	13571646	12368577	16044901	12542284	16288411	14825247	14699103	14679495	11887361	10193707	13894007	17064608	14834199	20283552	13815795	19478536	16354753	12853359	13050743	13113708	13758007	9341658	11698707	8770001	11213739	10431731	9254426	9094360	13098208	8894238	7396857
336.157	1694	NA	3704042	3731819	2614449	2790992	NA	3980700	3743215	3164704	NA	2976967	4279148	3768662	3789475	3845925	4422247	2818512	3566345	2860851	3736959	3325606	4141600	3341483	4793340	3887122	4365771	3703927	4622209	3784051	3756607	2607841	2642972	NA	2700211	NA	NA	3258592	3243750	NA	NA
336.17	1695	8861390	10532590	9270639	10191541	10401365	9178318	8864160	8951283	8477219	9592391	11760331	12632944	12464474	12491431	13164328	14994026	13266389	12362509	11260727	10695042	15725225	15985188	15876273	14612480	15689750	14519759	12562554	13591429	12190071	13647427	7875301	7049761	5828058	8471479	6958335	7203369	6624484	8865001	6397737	6926856
336.327	1696	7493373	5651233	7664033	NA	10583699	19088646	31478226	16737835	17795662	11746919	5162739	6537115	7842198	3916499	3267915	7036567	3643406	5685054	9648998	6361521	55497420	8966745	5845232	25823282	8931404	10460679	19884200	16892862	22346146	10118770	8444692	9482839	19192318	20003816	18064690	31936100	45561108	16788752	32763734	55543364
337.002	1699	21729218	24559608	21696120	NA	23052188	NA	22000292	20789016	19467014	24628978	15248283	17114194	19350162	20593552	21837794	22158162	18263808	18973708	22031406	17642100	27546474	29494074	32973308	33757452	32659760	32186102	30685548	29701294	21076572	23416632	12565465	16761661	10934930	17124534	11826698	16289632	16758238	16862644	14000147	16586560
337.012	1701	NA	NA	2675324	NA	3285408	3367415	NA	NA	NA	NA	NA	NA	NA	3072915	2677731	NA	NA	NA	NA	NA	2732653	3504445	3312129	4071695	NA	3286778	3445614	2939825	3120223	2547516	NA	NA	NA	NA	NA	NA	NA	NA	NA	NA
337.02	1702	3632072	3894271	5433983	4805585	4982692	6645243	5750442	5341982	5416715	6766327	2966944	3893335	3072666	3532693	3254245	4488023	4109062	4161554	5057587	NA	5494639	5760832	5087748	7850257	5351735	6073085	6726001	6490292	3898978	6299454	2615774	4077379	NA	4365500	2963983	3972967	4065764	NA	3117080	4005703
337.044	1703	2553295	2699270	3094663	2577369	2857901	2750979	2649777	3534630	3096849	2821884	NA	NA	NA	NA	2912235	3878749	NA	NA	2893370	3103361	2897268	3179336	3577870	4218137	3847487	3915525	3586423	3564733	2717800	NA	2784741	3315531	NA	3559619	2578967	2930032	3326443	3142079	NA	NA
337.063	1705	2829269	3351564	4112012	3086303	5117877	5382666	4501175	5752621	4920086	NA	4111275	4354146	3788458	5314465	3866607	6800227	2922261	5261343	5377088	3454599	6190969	3070287	5366293	3611935	6797638	6201100	5764477	4980931	6988397	5001035	NA	3647314	NA	2954953	3465757	3578743	3813873	4723139	4413476	6123351
337.078	1706	13434841	13889553	11355793	12489700	10985402	12803598	10977980	11198257	9898778	11740930	7979950	9542758	7916208	8170405	10326002	8971110	8460059	7982115	7705668	7979659	11817852	11420499	13763099	12362020	13265227	12584721	11364737	10609864	10312305	10319695	9798639	11785046	9157283	12111053	10827298	10055548	10325493	14736838	10666024	10794844
337.128	1710	NA	NA	NA	NA	NA	2812448	NA	NA	NA	NA	NA	NA	2973378	NA	NA	NA	3007277	NA	3102803	2665626	2720648	2882916	2674223	NA	3622236	2909987	NA	NA	NA	2672478	NA	NA	NA	NA	NA	NA	NA	NA	NA	NA
337.142	1712	NA	2671142	NA	NA	NA	NA	NA	NA	NA	NA	NA	NA	2703048	NA	NA	NA	NA	NA	NA	2880158	2672011	NA	3506229	NA	3039584	NA	NA	NA	NA	3237730	2607618	NA	NA	NA	NA	NA	NA	2864598	NA	2705780
337.15	1713	NA	3509288	3015848	2959868	4362199	NA	3296210	NA	NA	2830609	2791872	NA	2749131	NA	NA	2775931	NA	2623546	NA	NA	NA	2598764	NA	2824507	3609955	NA	NA	NA	NA	NA	NA	NA	NA	NA	NA	NA	NA	NA	NA	NA
337.162	1714	NA	3320876	3367596	2836480	2673627	3329580	NA	NA	NA	NA	NA	NA	NA	NA	2875908	3278718	NA	NA	2724445	NA	2753935	3328879	3386941	4403519	3700071	4425519	3881369	3216614	2551432	3263336	NA	NA	NA	NA	NA	NA	NA	NA	NA	NA
337.194	1719	119951352	143511600	112283320	NA	125718504	NA	101782240	99014488	99126072	117362456	98614216	123262088	136364768	109136840	130664456	153406336	136789824	113591368	103451752	115720880	200364944	188074880	223175248	180214096	229792112	179429184	161438112	173167856	156813968	179982192	103529488	127845248	78576312	126700784	96945736	95866792	102782488	144461280	105599048	111495048
337.205	1720	8284158	5638202	41381560	34829324	8361964	5122620	8147683	96376672	5730109	5299997	4748238	4402313	16704223	32058312	9809934	3884938	6887241	8186954	5187690	7348912	10603417	3979134	12878414	6807885	13773174	59612992	16308645	5415158	29428372	172019568	8690708	69567360	5124799	9747700	97699400	3392428	6438427	49778148	15962188	8957836
337.311	1721	9330717	7839835	8459995	NA	9359381	12660320	13656836	10723203	12022617	9525042	4818921	8090789	6445831	6921190	6584357	7308199	4224878	5441643	8418441	6519503	11099058	9999265	9110136	11086190	11465113	15347555	12159428	12127515	11506353	9330579	14859314	14754726	13982422	17124628	16275052	21716946	21820986	17071614	19513450	23611316
338.001	1723	5427429	4431157	3321269	5424404	4340003	6377297	3817432	4035698	5093394	5314494	3818643	2861404	3186697	4377765	4465851	4229220	3407460	3557691	4267346	2986901	5056591	5767302	6322056	7198281	6473345	5904469	5222024	6720015	4594541	5160029	3283194	2742928	NA	4285926	2694982	3292371	NA	4217507	4109608	2990260
338.062	1725	2643703	2855752	3992521	2893608	3601722	4591463	3232747	3178631	3502115	NA	NA	2953580	3149856	3754166	NA	3909748	NA	2935118	3707748	2840486	3642461	2843802	3946400	3386460	4926102	4423787	3830426	2932260	3467134	3945582	NA	4587685	2592120	4011512	2910041	3067114	3423001	3826354	3526969	3823819
338.073	1728	3284730	2595659	NA	NA	NA	3497834	NA	2566282	NA	3715021	2585765	3032431	3354660	NA	3100363	2798711	3290238	NA	NA	2716585	2757728	2722974	3386276	2713184	2565785	2898030	2804381	2884136	2780032	3001969	2713870	NA	NA	NA	NA	NA	NA	NA	NA	2882767
338.088	1729	5247230	4570448	3929041	4247857	4489541	5317488	4495347	3653776	4009002	5480400	2911400	4395379	3048489	3446973	4082894	3509372	4044931	4370774	3508587	3963822	4471907	3674275	3085226	6399589	4904607	4074612	4638369	4671021	3496837	3363958	2641171	NA	NA	3273216	2838369	4033779	4282144	3299000	2816320	2786005
338.109	1731	8988932	9146711	8466391	NA	7803213	NA	8115193	7989399	7275567	7985108	9024685	9788792	8748081	11035843	10510547	12029057	10066059	8658268	9297265	9337780	14845032	13597866	15500210	14744171	14559909	14266491	13273767	12449333	12133258	12275836	4424985	5484725	4098947	5991942	5067624	5604603	4761383	5031613	4582726	4538589
338.149	1735	3112207	2801507	3044324	NA	3253596	NA	3281925	NA	2704954	2650076	3735735	3667331	4382784	4491470	4608219	4675724	4175001	4334952	2930045	3529663	3297393	4112567	4297666	5305976	5001907	5899401	4782770	4715075	4661141	3563655	NA	NA	NA	NA	NA	2781962	NA	NA	NA	NA
338.183	1738	NA	2874734	NA	NA	NA	NA	NA	2815153	3009603	NA	NA	NA	NA	NA	NA	2884245	NA	NA	NA	NA	3148921	2869954	3277776	3709571	3585214	2939029	3280572	3316303	NA	NA	NA	NA	NA	NA	NA	3052311	NA	NA	NA	NA
338.989	1743	43012608	47051368	39923948	NA	41865888	NA	33060100	35903940	32812312	41152644	22265220	24872542	25527672	28986804	26831246	27577712	28467652	22599268	20995694	25912494	30127406	29814220	39666956	30366592	35118028	32235948	29916062	30627688	27593848	27791738	37322260	41854432	29047870	41725712	35743868	42734144	37509160	50450316	37573172	32492066
339.035	1744	18911756	23491190	17793272	21390950	18526898	15341751	14394641	15964628	13147429	18313356	13720976	15861353	14824842	17202624	17779096	17288572	17605076	12134002	12318331	15172795	18064696	15900123	23295260	15162253	18414554	19640764	13388715	14964601	14408835	14684551	15765025	16135662	12026952	15044380	15239305	14369361	14653492	20606870	13730369	11358772
339.141	1747	3842603	3141783	3172634	NA	3958492	NA	2987825	NA	3160385	3539106	3741098	3444356	2565554	NA	3598255	3506584	3884538	3733138	2965146	2653402	4406609	5894654	4413766	6406063	5739517	4945377	5029833	4942750	3511456	3840422	NA	NA	NA	NA	NA	NA	NA	NA	NA	NA
339.2	1752	45756988	42980008	219173168	NA	47870708	NA	31921474	141810192	32050512	33738924	21859768	20092564	35939784	455232992	26659260	28200360	21889550	35268260	26226346	33514730	39957852	28044818	68560224	49658816	49167376	429941248	37723096	37222324	50154672	39383480	44129872	117425704	33856620	49844044	50841788	32166542	51755108	296046528	70423152	59968112
339.21	1754	9407038	12423852	11409711	10225311	10160886	11577587	9225542	9564688	9293139	10731695	7886267	10286742	11998667	9229808	10072509	12244395	10428946	9621159	8083117	9137389	15316320	14167572	15422816	14953412	16821268	13308408	13155291	14837686	13409458	15712697	14175826	18064938	10255469	13686608	12067007	11481745	11974758	17248190	14299760	14711412
339.327	1758	10091103	7150289	9926996	NA	18121508	10076444	8590697	16718392	9903474	6740167	4669911	11902644	12633591	16358928	7551446	6813131	5414460	8816330	5946063	10595598	13571450	6751803	26264974	9282536	9331770	40804896	9042940	9955295	8170706	7809499	16494195	28395090	15068294	16215923	21620964	17326780	17295496	26562522	20828816	35687072
340.042	1762	7660328	7349163	8182321	7260076	7402550	7844369	7319102	7627562	8455726	6621523	6704772	7001962	6273792	7270098	6539883	8998537	6355768	6686623	6520729	6544856	9780761	7292710	9655970	7701702	11216165	10003222	8529090	7643351	8342928	7615143	5610301	7149379	4284700	7456840	7666112	6139843	6675796	9009278	7799631	7705511
340.125	1766	17654592	19575748	16429642	18716614	17052758	17922606	15255127	16853830	16014916	17564002	11841176	14276479	13989663	16629480	15981181	16805536	14963542	14538679	14036912	13207023	19027500	17710912	18540226	19647712	19291456	18678578	16305369	15735028	13757861	14496446	11810644	14747487	9850157	14237792	11893209	13177826	12407148	15839377	12350308	13376454
340.224	1770	7709531	6990819	6722153	NA	7640188	8002127	8390260	6843239	7319134	6602102	8939183	11261848	11708227	10583811	11516561	11884218	9671545	11007956	10186700	9336331	9532993	7591777	11165416	10890494	9684321	9153364	9168116	9365782	7753152	9302747	6012784	6504321	5565762	7469182	5916152	8463366	7877000	8874151	7244671	7730154
341.006	1771	NA	2969807	NA	3319520	NA	3143513	NA	2568302	3224362	NA	NA	NA	NA	NA	NA	NA	NA	NA	NA	NA	2811629	4086881	2915347	2777582	2624096	2667102	NA	2640933	NA	NA	NA	NA	NA	2753892	NA	NA	NA	NA	NA	NA
341.019	1775	29365304	30831826	35271516	NA	36312492	NA	35116896	35339376	36810540	30511632	22765422	28112990	24250474	32493528	28592948	33877900	22299792	29206720	32559274	24282858	35354352	28831844	34490392	32087538	37437028	39560288	36945356	29923880	30592656	29987772	16515150	26454156	16494055	26775912	22375146	25621800	27376232	29274460	29996112	34524428
341.039	1777	NA	4433113	5626723	4717803	NA	4355429	4801381	3577977	4301619	NA	4570995	3413092	4656241	4665310	5228345	5303186	4603032	4351173	3337391	4528879	4990709	4472940	5326880	NA	4925035	5209193	4632020	4131376	3518102	4643777	3332179	3456147	NA	3443566	2924272	3297584	3333742	4092256	3897429	2589973
341.064	1779	75338824	78583008	70161256	NA	70915512	NA	68671336	71883904	63606584	70914584	61898616	75470952	72779896	76648424	80005952	83087256	75105440	71223504	71864504	66176756	102422264	101224560	112781352	109796864	110091888	115598448	93920728	96000568	80547488	87053256	89653336	102779032	73842160	110481784	89656056	101438776	99031672	116412776	95736920	98290976
341.085	1781	7197771	6769894	NA	NA	9094595	NA	NA	NA	NA	8266269	5092221	NA	5779586	5243882	4883266	6307742	5473448	4872403	NA	6005500	5320447	6013051	7374897	NA	5564026	NA	NA	10205759	NA	5187534	4472928	NA	2619892	4212091	NA	NA	NA	5540202	NA	NA
341.102	1782	NA	3361515	NA	3960063	NA	NA	NA	NA	NA	NA	NA	NA	NA	4374511	3784518	2636194	3683502	NA	NA	2954496	4970243	4779136	4712504	NA	4379776	NA	NA	4130374	NA	3387347	NA	NA	NA	NA	NA	NA	NA	NA	NA	NA
341.109	1784	269440096	226186480	277238656	NA	299193792	NA	332027776	296377472	330059584	283791904	153337728	255875184	251742352	215437296	188599104	227823520	163792048	227494112	269570240	230704896	240736000	228216960	229730368	316038656	227303040	262104192	288251360	252598848	279989920	200430544	204423264	259344560	272580096	300765568	395725568	497702208	410540672	269177184	321082464	358042912
341.183	1790	4369510	6447364	3642255	NA	4584937	5641109	4866959	4577449	4509528	4249136	4633493	5062791	4775078	5431300	5815126	6251448	5597387	5248240	5335255	4107031	5574420	5470363	5587031	5367332	4472474	6105241	4801019	4700769	4772540	4192234	3021947	4376772	2815497	3689880	2742044	4331876	3752598	3483520	NA	NA
341.225	1793	5156977	5569808	4308892	3549990	4533753	4105123	4187035	3919031	4654947	5374520	2768287	5130386	5851318	4292624	5047135	5484483	5185754	4232444	4077794	4604707	6850333	4839592	7282791	6962737	6807208	6044839	4575750	5838448	5391047	6548470	7301255	9679058	4152337	7735717	5591849	7159156	5732002	9384330	6758533	7519577
341.27	1795	3379326	2594078	3536809	NA	7419402	NA	NA	8727750	NA	NA	NA	2977949	3446982	7102492	NA	NA	NA	NA	NA	3603247	3124007	NA	7411832	NA	2861750	20714678	NA	NA	3427027	NA	3728531	7741665	NA	3297714	4115254	NA	NA	10434964	7703697	6440298
341.306	1796	NA	NA	NA	2698048	NA	NA	NA	NA	3211128	2607688	NA	2555558	2568403	NA	NA	NA	NA	NA	NA	NA	NA	NA	NA	3618378	NA	3211459	NA	2560652	2897116	NA	2845853	3091693	2620962	4354492	3873601	5776785	5185208	2858396	3656858	4819319
342.107	1801	2893155	3241495	2695847	3823166	NA	2719949	NA	NA	NA	NA	NA	2672490	NA	2670843	2720273	2825386	NA	2742270	2644437	NA	2683357	3363271	3411380	NA	2676164	3153871	2818805	3490718	NA	NA	NA	NA	NA	NA	NA	NA	NA	NA	NA	NA
342.142	1803	4283757	3257889	NA	NA	3096403	3550424	2656421	NA	NA	3549927	NA	2902386	2920967	NA	NA	3327155	NA	2633224	NA	NA	2566117	3463635	2933185	3265352	2923984	4155867	3134206	3638186	NA	NA	NA	NA	NA	NA	NA	NA	2719136	NA	NA	2754216
342.167	1804	8609140	9793064	7845050	8139345	8001373	7695585	7030957	8764912	6935638	8122092	9207933	11012472	11610640	11501834	13069341	12697785	11503140	10906128	11094501	9707559	10743786	10912219	11309515	10786639	12034008	12215779	9328389	9372595	9285564	8991997	4860299	7637519	6058706	7680696	6718533	7472842	7400359	8718939	6118777	7241393
342.24	1807	26137992	25179710	23991504	NA	25720696	NA	24254658	24260104	23793768	24810234	24907918	31783306	33303084	32190750	32230444	35442892	31753790	31148580	33116664	26724412	33978360	33419762	35785192	39501668	35684336	38274556	34406168	33192908	27996110	28259602	19534238	25840168	18312928	27161292	24144986	26490596	24968122	26931820	23324044	26275532
342.9	1810	2677819	NA	NA	NA	NA	NA	2953599	NA	NA	3278711	NA	NA	NA	NA	2548399	2563448	NA	NA	2579116	NA	NA	4049609	NA	4203564	NA	NA	2969545	2650797	NA	NA	NA	NA	NA	NA	NA	3390931	NA	NA	NA	NA
342.96	1811	NA	NA	3227049	NA	4178054	3490794	3603856	3615477	3427618	NA	NA	2563128	2728244	3140061	2796731	3451784	NA	3005174	2993341	NA	3274902	NA	2950900	NA	3040470	3377899	2805209	3218625	2817161	NA	NA	3172121	NA	2872734	2814770	NA	3004032	2649866	2835523	4041681
343.02	1812	3263068	4326179	2660283	4382557	3215005	2627582	3174306	3545865	NA	NA	NA	NA	3833674	2995692	3595463	2655639	3400527	NA	NA	3179794	3156642	NA	3583755	NA	3992809	3851007	2831849	NA	NA	2942443	3328628	2958638	3330943	3227056	3678531	3241470	NA	4013847	NA	2588646
343.064	1814	2954343	3338032	2813384	3111786	3666093	3533325	3998126	3350295	3216700	NA	2971984	2785360	3383130	4466168	NA	3735971	2585438	3573524	4105944	3393822	4200620	4076286	3635995	4583517	3939575	4118286	3807221	4898021	2693284	3099639	3108480	2683196	NA	4083644	2682704	5167118	3879068	4486945	3668573	2641398
343.069	1815	4949609	4095793	3174089	3917676	4556975	6553103	4473263	4382489	3914558	5235607	NA	3752530	4379484	4394489	4682449	3852708	3301216	3473174	3214554	3717407	4378797	4709119	5344029	4396127	3881209	4143887	3393782	4206822	3747493	3942904	4414081	5746494	2957193	5401534	4594002	4789264	5043357	5622562	6621790	5800952
343.08	1817	NA	2722101	NA	NA	2564275	NA	NA	NA	NA	2647961	NA	NA	NA	2911740	NA	NA	NA	NA	2719453	NA	3809455	2879747	3215137	3812450	2793724	2822931	NA	2653418	NA	NA	2941572	NA	NA	NA	NA	NA	NA	NA	NA	NA
343.091	1818	4134511	3909432	2832848	3886963	3861687	4381206	3010998	2942752	2907459	3555227	2555734	3366999	3543396	3450367	3160789	3108266	3589991	2597148	2746592	3284262	3908786	4024070	3147557	3339365	3790080	4753175	3550204	4166894	2708651	3271678	NA	NA	NA	2803652	2887000	3298327	3303587	4183847	3179620	NA
343.112	1819	NA	NA	NA	NA	NA	NA	NA	NA	NA	NA	4334940	NA	NA	5350917	4602073	5951919	3681135	4006690	NA	NA	6229174	NA	6384429	NA	6176007	5589790	NA	NA	NA	5310980	NA	NA	NA	NA	NA	NA	NA	NA	NA	NA
343.113	1820	NA	NA	4919767	5633914	NA	8785437	NA	NA	NA	NA	NA	NA	4914028	NA	NA	NA	NA	NA	NA	3981100	NA	NA	NA	6826092	NA	NA	NA	NA	NA	NA	4266637	6100813	6234002	NA	NA	NA	NA	NA	6713962	7718920
343.126	1823	33822328	35092288	27350490	NA	30587076	NA	24373696	25501484	22012236	28570530	19763550	25991776	24054640	27988488	27266268	28873138	27764596	22502182	21283562	24127790	31963322	29831954	39086900	31334512	33325322	33441570	26558470	26021114	27275444	28186120	18674320	21973842	13873044	20972494	19467618	18733092	18144428	24851246	17806956	17207308
343.128	1824	NA	NA	6626779	6859135	NA	6126114	6322624	NA	5829965	6534050	6170975	7124576	6480753	8129033	7887068	7554483	NA	NA	6813418	NA	10754233	NA	12094259	9924720	10408203	11458339	9027590	8708346	NA	8035849	NA	NA	NA	NA	4674915	NA	NA	5916463	4563565	3961869
343.199	1828	15464076	14042967	13546992	14371733	13842655	14102074	12847572	12517187	12996959	12997551	12566895	14735985	16944010	16388635	16030954	19022278	17155980	14961467	15327997	13605187	19744968	17650474	19712846	19214470	18731298	20911930	16699417	18373906	14606534	15603228	11381413	13626217	9492387	13829091	11511160	13219902	12709056	14021438	12433023	13180967
343.213	1830	3347088	NA	4057588	12901273	5698789	NA	2707928	11188040	NA	2656178	NA	5113460	6380432	16269855	2574061	2631113	3842962	3813184	NA	4494663	5300428	NA	10607442	NA	4632871	28583742	3622940	4027671	12763338	3678752	4701865	9640814	3795878	4686824	6315389	NA	NA	15369025	8025731	6506540
343.249	1834	3586713	3866470	4739583	6060965	5253362	4067915	5208547	5409620	4192108	2815929	NA	3757693	3206045	4548137	3968244	2633171	3047326	3474250	NA	4312401	3467476	3981114	4641632	2728085	4082994	10921803	7843878	4756772	5804243	4923946	5283506	3966842	2996141	3054578	NA	NA	2953422	5205833	3827340	5883961
343.322	1836	5433005	4163451	4978197	NA	5101838	10749539	7371256	4722540	7491966	5755847	2919820	5385870	8319928	2963004	2759939	4181478	NA	5723999	6555422	4928869	5720291	5094225	4446075	9220266	4042057	3750243	8544313	7028028	8386790	4256319	3609286	4665235	5881788	7207943	10196381	13961322	12262626	4615001	7712414	9451604
344.01	1838	12625766	14555203	12291811	13073553	14379534	14384967	11313850	13115468	11416110	12227656	10510892	13572913	12039348	14906097	15429002	15524503	13289640	11428902	15410134	11153952	18065782	17945648	19012730	18878840	16040484	18475078	16863472	17731110	11907478	15136508	9104256	10900602	6748229	11611341	8377960	9597282	9930139	10550255	9805643	9130316
344.032	1841	46544748	38803528	24270570	NA	32725526	NA	33725120	30130260	25575988	50598988	22790706	31439670	39201980	26866422	32427406	22352540	39495856	25693228	28644316	26823206	29710716	47723576	31870082	60301696	20615724	27904076	31580406	42810924	28864924	23758594	34333576	19315842	33259594	31159508	34016880	57923944	35724704	19223540	18839376	14688596
344.035	1842	15468397	13121610	13657834	15953049	15415831	19476304	14932674	15904853	14037556	15123532	8110642	10347319	9948349	14344952	13888911	13140638	10365105	11443245	13376477	10273319	14887292	14631992	17984644	18379136	15503916	17320014	16965878	16272942	11712924	13608707	8711047	12307586	9132106	14050517	11355759	13248875	11861410	12649460	12879697	16920918
344.084	1844	8079226	9754712	9193209	9878696	10218025	11632480	10113743	11384932	7893569	9022549	4892222	7209794	7488719	6759172	8412568	8700586	7858370	8055867	9063402	5402165	9439622	10353736	9231510	11010445	12175931	11110494	8861955	9684542	6714793	8015633	5283732	7312531	4526164	6456547	4101758	6459773	6809007	5762047	5488477	6277479
344.11	1846	5548929	7067744	5263105	5488817	5052979	NA	3762391	4804717	3949127	4927579	5281348	5161801	3377880	5133067	6243741	5837489	5396683	2885699	3501041	4989500	5955980	4663376	7070880	5474709	5992004	5637223	2967818	4545096	4301232	4147992	NA	3769499	NA	3732714	3256965	3701126	2605494	4119556	NA	NA
344.129	1847	NA	3787877	3711750	NA	4845114	4381551	NA	NA	NA	NA	NA	NA	2894048	3403536	NA	NA	NA	NA	NA	NA	NA	NA	NA	4535707	NA	NA	NA	NA	NA	NA	NA	NA	NA	3306736	3622539	3245453	NA	3180553	NA	NA
344.135	1849	27064200	25008230	27006728	NA	26589756	NA	25311966	24944758	24875598	25195614	16286281	19602254	20258018	21656338	23055778	24392376	22075604	21322826	21668856	17664578	24136082	24687704	24882344	27754908	24015436	25749614	22278416	23322192	18547126	20981534	15795106	20008100	12804190	19772658	16252557	20433294	18853308	20661258	19052394	21819770
344.146	1850	2936715	2645098	2845963	NA	NA	NA	3121889	3324025	2880592	NA	NA	NA	3330278	3754773	3838372	3539642	3134679	3202125	3693051	NA	3831188	3724380	3890349	3850656	3246159	3155058	3823892	3417684	NA	4087586	NA	NA	NA	2784501	NA	NA	NA	3837964	NA	NA
344.183	1853	9291668	8243317	8670998	NA	8376910	8613761	7429868	7463045	7033434	7521384	6840917	10230617	10011891	10593054	9950635	9370307	9451748	9391191	8463364	7596624	10656156	11289704	11750586	11289003	11500123	11407486	9318685	10389088	9411010	9416492	6962095	9329844	5719144	8594687	8236699	9269664	7263690	10028052	7436150	7393675
344.219	1857	11714462	11999359	11550497	NA	11919963	NA	11203318	11427984	10961507	11123823	11121245	14003042	13720832	14172968	16604595	15950541	13502704	12991586	14124046	12003930	16296355	14673011	15912136	16978358	16454246	17864842	15487271	14814828	13136331	13567798	9399225	12733632	8831087	12961034	10688165	12749229	12340691	12985372	10295167	12452248
344.244	1858	3361701	NA	NA	NA	NA	NA	NA	NA	NA	NA	NA	NA	NA	2553134	NA	3260115	3354361	2700393	NA	2919008	2673065	2734204	3060945	3234237	2643054	3468434	4203822	NA	NA	2780989	NA	4003017	NA	2897169	NA	2993590	6723034	4397089	2957701	4106657
344.281	1860	6051759	5439633	5720884	NA	6333042	NA	6142727	8118437	6405747	6722682	3626603	6057841	3653911	5960504	5116351	5010141	3499270	5238900	5130271	3929706	6842801	6374535	9331934	7477704	7105146	23251102	7469368	6217345	5629403	6813511	6561738	7443669	4274300	7419163	6512312	7137731	6342116	8991785	9435022	10922414
344.999	1861	5162094	4916575	4202505	4974020	5905276	6154383	5577681	6205838	4991785	5553408	2644753	3791896	4424221	4109812	4717131	4452245	4709888	4221250	4059357	3930926	5702218	5855600	6972903	6501021	5609309	7774601	6621685	6086516	5593746	5874700	3061386	4350406	2669834	5192170	2901898	3274436	3566243	4176068	3675201	3615409
345.011	1863	5189745	4522338	7682060	5943752	8303488	10188946	8883156	10209681	9808684	5591298	6294292	6423579	6345249	7699447	5908045	10654616	4749828	9264453	10052832	5645105	8995404	7386483	7265771	9245344	8678240	9136524	9746935	7413623	7795349	7497743	3765389	8273354	4623629	8103405	6446989	8592072	9221798	7181510	9777219	14729908
345.071	1868	6387841	3626355	2696734	6238682	3612566	4772006	2836452	3488164	2631483	6159630	4290338	3746857	6447671	3742727	5055064	NA	5785113	3620182	3255536	4005697	5224025	6856071	5042689	8725170	2885491	5363104	4528647	6182796	3173028	4241440	4254878	NA	3638552	2825726	2774942	4725470	3463862	NA	2674770	NA
345.118	1869	NA	3436929	NA	NA	NA	NA	2635762	3186100	NA	2548502	NA	NA	NA	NA	NA	NA	NA	NA	NA	NA	2730595	3084694	2631186	NA	NA	3737008	NA	NA	NA	NA	NA	NA	NA	2705420	NA	3022574	NA	2786013	2725982	2970331
345.141	1872	NA	NA	NA	NA	NA	NA	NA	NA	NA	2569499	NA	NA	3080785	NA	NA	NA	3174961	2781547	NA	NA	3391080	NA	3168283	3358407	NA	2878391	NA	3005347	2725046	NA	NA	3284982	NA	NA	2663859	NA	NA	3210466	NA	NA
345.143	1873	10915988	9572744	10666035	10239472	10574769	13942974	10503161	10813884	10545997	10798363	6370098	7869498	8371793	8401945	7587430	8137658	7260722	7503211	8176899	7439189	8561256	9567646	9526811	10810055	7113610	9365944	8796698	9121700	8336054	7297076	8025265	9547254	6787367	9803283	10426291	10662647	9871049	9368802	8556644	10738404
345.178	1875	9611421	9212306	9736254	11322875	9212862	12001481	10058754	9155015	8923990	8539425	9038650	10843201	10884702	11871267	10919533	13120451	11235902	11496821	10513676	10038110	13990512	12004777	13979176	12268241	14271381	12609987	11123235	12828591	11500223	10510397	7402682	8877570	5424430	10092061	7522238	10081028	9428690	11087082	8597612	8960753
345.265	1884	31135924	30439850	29128792	NA	33995740	NA	31259674	34284004	32945004	34952496	16491342	27286614	23834238	24704058	26463870	20181976	18766428	19672462	18613538	19934070	22628994	22783428	36646472	25547500	29189040	84781536	25612858	27082700	24269524	24660052	38905040	39104032	27566398	37049908	39751640	35715876	30416616	51975420	49649792	52073232
345.961	1885	8622445	7924336	4459813	7171820	6096094	4902346	5380316	5625539	5134364	5695923	3809262	4186358	4197243	4692207	5135108	4662411	5688142	NA	3054041	4098098	6783766	5247654	9344837	5411768	9182346	10095296	NA	6338743	4273541	NA	2961803	6749961	3145672	4076284	2883745	3847195	5268384	4841873	4036909	3853321
346.015	1886	10314107	10556031	NA	11507452	12614897	13656540	10904811	11266772	10740777	11621820	NA	NA	8058766	9477373	10784526	10667160	8358752	8982116	12168679	6696000	10320673	13133495	12386137	14504904	12547227	13146834	13075198	11645128	9096082	10864929	6747546	7489307	5303763	9453324	4153520	6823982	7430062	7542173	7088442	NA
346.03	1887	NA	3200644	NA	3958529	NA	3069409	NA	2617049	2764845	NA	NA	NA	NA	NA	NA	NA	2619237	NA	NA	2774084	NA	4044476	2768735	4519885	NA	3222231	NA	NA	NA	NA	3420574	NA	3543510	NA	2564789	4054067	NA	NA	NA	NA
346.056	1890	2844285440	2863160064	2641385728	NA	2696961280	NA	2560646400	2596823808	2445300736	2717406720	1943553024	2469420288	2408075264	2564838656	2529709824	2577421568	2324712192	2302692864	2403358208	2165328896	3086506752	2998425344	3410521856	3199755264	3139986688	3491261184	2919785216	2950193408	2512409600	2640861440	2092451200	2532331264	1793081856	2636142336	2144882816	2572180480	2389729280	2733135360	2356173056	2423804928
346.098	1892	43252112	38017688	41900364	NA	48274704	NA	46972160	49226480	43029568	43750860	22991886	33496340	33288108	37836052	36794140	42595500	27528060	36843132	44619260	22658134	44456756	45938384	44052344	53912544	43762868	49720044	48005908	44409060	28611496	33044792	30328240	48058168	27705828	50992932	29315272	47250508	45637572	47027628	42350924	53908540
346.126	1893	5177752	NA	3241301	NA	NA	NA	3634441	NA	NA	NA	NA	4520219	NA	NA	3902243	NA	NA	3742340	NA	3479646	3817273	NA	NA	4493288	NA	4675318	NA	NA	3314606	NA	NA	NA	NA	NA	NA	2955349	NA	4175284	NA	NA
346.127	1894	15792536	16698015	14203222	NA	15736090	NA	13307146	NA	NA	NA	6589460	8639772	9248695	10480922	11112228	NA	9862023	9483908	7241221	8840286	8913721	8765147	10481538	8637417	9645246	10392310	7277339	NA	7617455	7412032	8342967	10385216	NA	NA	8470736	8252502	8726476	11466164	NA	8905797
346.162	1895	5316002	6428329	6096224	NA	6339879	6345228	6212883	6044420	5998671	5251544	5652508	6800676	7765956	7775523	6846250	6558910	7025555	6989454	6852110	7728232	8846145	7169767	9023374	7112691	7853257	7666433	8074020	8095994	6859704	6631754	5237185	6516556	4944368	5576502	5175515	6196322	5258197	7146940	3985757	5253201
346.181	1896	3732903	4068014	3043686	4158255	3209518	3559954	4492569	NA	3576915	3426779	4690976	4676904	5197770	4295976	4447022	5651651	4893594	4259475	4802067	4098157	4963141	5064429	4952981	5526521	4042959	6597383	4556585	5427456	4772796	4024655	3029445	4278098	2712052	4109115	3343584	4380777	3826650	4177344	4225378	3795032
346.26	1898	3404219	2916548	NA	NA	NA	2872364	NA	2876195	NA	3537386	NA	NA	2700263	NA	3332925	3357911	NA	NA	2618407	NA	2790229	2646278	NA	NA	NA	3127073	NA	NA	NA	NA	NA	NA	NA	2597202	NA	NA	NA	2666960	NA	NA
347.04	1903	55237256	57465760	46750304	NA	50527848	NA	43941380	47301660	43750700	48805496	32359652	40173036	39612672	42006024	41988048	45323676	39578820	38571912	36886256	36646228	49535996	44595200	55193804	45352180	46613976	53324828	41952264	44778016	41792660	40835640	35972776	43585652	29139612	40491056	38523352	41311640	36815032	50108020	36895280	39376268
347.053	1906	47569548	50797476	45398628	NA	46358124	NA	43433480	43336736	42267952	45962876	32826600	41557484	41971976	45659660	41488340	44905888	39603400	39489420	40367860	38301016	53763068	50984964	60453072	53011704	51004896	55749664	48825356	48611876	44340376	45111868	35710636	43831416	30696094	44824628	38416856	43752860	38797500	46601848	40852020	43529616
347.084	1908	NA	6419372	7416431	NA	6911608	NA	7753233	6971434	6266167	7564930	4503791	5127669	5830930	5676563	6369243	NA	4880594	6455188	6047485	4186464	5490692	6293520	6559963	NA	NA	7253033	5924883	6152750	5395615	5403204	5930677	7084161	4404901	5897276	5775843	5255593	6977733	7042687	6443581	6880667
347.105	1911	NA	NA	2850933	2833482	NA	NA	NA	3097649	NA	2622086	NA	NA	NA	NA	NA	2561965	NA	NA	NA	2762085	NA	NA	3095779	3599111	NA	3103792	3272729	3444277	NA	NA	NA	3722376	NA	3293762	NA	NA	3165898	3441283	2994754	4190626
347.11	1912	5196443	5033907	5254262	NA	5890689	NA	4732440	4140082	4919613	4476551	3543284	4722171	4040987	5346841	4678623	5116335	5145819	3733403	4129540	4793703	5228553	5231640	4447460	4487432	4614640	4782130	4018202	4324918	4417701	4438603	2719419	4469898	3469482	4573251	4024810	5265842	4710603	4286084	4145731	5021091
347.122	1914	NA	NA	2976890	NA	2665605	2852677	3082779	NA	NA	NA	NA	NA	NA	2817052	NA	3196338	NA	NA	4114183	NA	2876428	NA	NA	2763020	4198900	3191349	3283997	2695227	3182249	NA	NA	2574990	NA	NA	2577390	2900918	2586318	NA	NA	3107240
347.138	1916	3186338	3279803	3099263	4441171	3986059	4472650	4877855	4099131	4308292	2942092	2599163	NA	3220773	2874912	2813925	4038070	2783972	3539875	3099403	NA	4519951	5189665	5220590	6122768	3855864	4482106	4343841	4811328	3618988	3778131	NA	NA	NA	NA	NA	3292092	3103954	NA	NA	NA
347.146	1917	4300452	5179325	4670081	NA	4939406	NA	3739170	3639358	NA	3544718	3304700	4109827	4757800	3669539	4677606	3453368	4106471	3157925	NA	3204464	4843537	5358628	5439729	4321555	3913211	4860989	4274211	3998274	4311727	3843669	2723013	2902678	NA	3026509	2751989	2741695	NA	2802316	2607179	NA
347.272	1921	2813637	2891232	2549414	NA	4735676	NA	NA	3400806	2823014	NA	NA	3825183	NA	NA	3774462	NA	NA	NA	NA	2602386	2755628	NA	7184671	2946359	3998242	10056805	NA	2687597	NA	3021943	4029158	6658240	2891466	4391025	4174361	NA	2632437	8044199	5851754	6897117
347.28	1922	5675719	4921314	6800040	NA	7777983	NA	6948422	7732329	8420712	7429799	3327259	6510113	6324569	5505606	5666816	4302298	NA	5224396	6184752	4665749	6841390	7549007	9898273	8255802	7744037	25963624	8555590	9140847	8025296	7002745	3778280	4468931	2729163	4317300	5366299	5044718	4315383	5332648	6189676	6602208
348.06	1930	40262548	40565948	36215692	NA	38035416	NA	34930460	35005792	34698796	35993400	27854284	35716816	34804340	36517648	35262612	36083360	32927266	31789224	31447032	30215782	45489364	40245580	45519416	40846876	41518868	45534560	39355664	40125300	34854292	36035404	27674550	34435528	25346916	36338000	30511864	34774784	32129472	37181260	32455462	33380086
348.141	1938	3694504	2983122	NA	NA	2801654	NA	2555696	2751354	NA	NA	2573790	NA	2847375	2599204	2789027	2822836	NA	2801855	NA	NA	NA	3617125	3161685	NA	NA	3528058	NA	NA	2637223	NA	NA	NA	NA	NA	NA	2632478	NA	NA	2689338	2882322
348.16	1939	NA	NA	3373993	2698633	2989053	2595990	2751797	NA	NA	NA	NA	NA	NA	3609385	3854503	2822328	2655813	3383492	2921490	NA	5112040	3525995	3474524	2673209	3201332	3728768	3096361	3140756	2790316	3319655	NA	NA	NA	NA	2748693	NA	2999257	NA	NA	NA
348.193	1940	4387765	4857056	4750259	NA	4431881	NA	4026174	2816906	4168269	4121423	5091818	5176045	5517986	5646130	5177517	6588097	6373968	5293261	5856282	5127817	5376239	6119798	4760167	6903363	5886783	7123338	6266161	6285215	5380532	6175600	3737560	4559349	NA	3935094	3138334	4910896	4198882	4482920	3954502	3932965
349.026	1944	NA	3643846	NA	NA	NA	2574765	NA	2580113	NA	NA	NA	NA	NA	NA	3089739	2733972	NA	NA	NA	NA	NA	3264131	NA	2552628	2585151	3206802	NA	2558131	NA	NA	NA	NA	NA	2732642	NA	NA	NA	NA	NA	NA
349.055	1946	8332437	9821645	9538734	NA	12923199	NA	8335399	8193690	10168102	12302318	5613229	6308780	8147929	7608337	7625040	7770011	8908665	6597056	8032502	6772592	13004197	8831628	14607257	11298620	10051656	8466075	12570127	10108093	9709195	11766873	11059386	15995671	8664102	12728938	12465169	11282526	14430909	21567516	14466067	14051414
349.063	1947	NA	NA	3424432	NA	NA	NA	NA	NA	NA	NA	NA	NA	NA	NA	NA	NA	NA	3627459	NA	NA	NA	NA	4738972	4520767	NA	NA	3692561	4520128	NA	3853403	NA	NA	NA	3099244	NA	NA	3980991	NA	3400725	NA
349.069	1948	8174745	8256977	7914674	9556636	7721284	8615355	7102507	6531743	6770474	7356401	4030128	5313455	5401566	4830229	5114195	5431199	4687742	4907460	5348602	4097907	6905256	7220881	7730078	7249729	6941772	7605919	7149075	7392450	5733007	6802525	2972862	3980060	3003945	4275822	4337685	2924643	3600065	4790304	4022294	4165723
349.102	1951	NA	NA	3399355	3018406	2841936	3665350	3184692	3259049	3198770	2851319	NA	NA	NA	NA	NA	4363175	NA	2835917	3057922	NA	3674031	NA	2836393	3072842	3042390	3249833	2699291	NA	2979478	NA	NA	NA	NA	NA	NA	2666607	NA	3510311	NA	2938983
349.125	1952	4747431	NA	3818690	NA	3730776	NA	4105274	3803824	3367736	5114875	5116605	4404155	3956722	4440099	5226845	5658541	4539281	3708372	4244744	2599810	7011764	7101091	9446321	7424849	7764061	7880369	6006305	6544596	6665884	5941356	NA	2635567	NA	2771582	NA	2932855	NA	2823212	NA	NA
349.144	1953	NA	NA	NA	2717362	2552159	2938323	NA	2655926	3276604	NA	NA	NA	2573305	3290152	NA	2960305	3389336	2980313	NA	NA	3503032	2698920	2955192	2855766	2662499	3530423	2834470	NA	NA	NA	2580689	NA	NA	2691203	2864682	3561597	NA	3318831	NA	NA
349.152	1954	NA	NA	NA	NA	NA	3456470	NA	NA	NA	NA	2828995	2549185	NA	3136554	2851170	3361203	NA	NA	3475727	NA	2833850	NA	NA	2826072	NA	3061433	NA	NA	NA	NA	NA	NA	NA	NA	NA	NA	NA	NA	NA	NA
349.242	1956	3642566	2768385	4402404	68494032	6941058	NA	NA	15341269	NA	NA	NA	3201493	3915804	3248193	NA	NA	NA	NA	NA	3936161	4729293	NA	4720603	NA	10115201	84487896	NA	3181818	2566841	2702219	2739434	36246356	NA	3417759	NA	NA	NA	7542852	4401215	6973592
349.981	1957	4018565	2958539	NA	4131758	NA	2924768	NA	NA	NA	4396185	NA	NA	2831141	NA	2550911	NA	2719927	NA	NA	NA	NA	3316663	NA	3509832	NA	2791870	NA	4543983	NA	NA	NA	NA	NA	NA	2578708	4073890	3543976	2594015	NA	NA
350.103	1964	6786468	7208684	5494238	6052818	5880501	5852935	5437760	4696035	5260333	6371504	3560345	4668562	4617553	5015840	5784086	4609188	4037857	4463335	3874304	3746951	4599428	5110751	6233353	6676587	5728649	5548004	5029660	4842007	4692879	4572532	2748875	3859575	2590963	3846034	4321590	3458509	3889094	4245752	3847433	4285897
350.136	1965	NA	NA	NA	NA	3272385	NA	2779465	NA	NA	NA	2793376	NA	NA	2858792	2960924	3132588	3018988	2867952	NA	2963600	3553931	2722281	3686677	NA	2689426	2922478	3053604	NA	NA	NA	NA	NA	NA	NA	NA	NA	NA	NA	NA	NA
350.172	1968	7837110	7765759	6878706	NA	6607566	NA	7512402	6412281	5700670	6740157	5649321	9001121	8926570	8749362	8528419	8638645	9033977	8872698	8479249	7311514	9442962	8526837	9276705	7784575	9732510	9046009	8541997	8468014	7987104	8056198	4665821	6706319	4292864	6345638	4806985	7059941	6098904	7655687	5637401	5671393
350.185	1969	10141113	8900354	8349174	10099691	9233106	10934050	8128854	7538685	7092290	8011967	10121131	11341987	11461998	10475829	12546597	14141624	12656893	12849918	10734100	10973341	12570261	12766201	12756262	14862466	14512545	12910589	11374384	12056114	11431843	12227978	5943776	6128787	4228355	7734185	5370189	4675049	5333979	7696649	5244189	6332902
351.052	1970	3109529	4947950	5532401	4548846	5549062	4476471	3536444	NA	4318491	5067104	NA	2618208	3635877	NA	3399369	4195732	3269159	2785265	4160239	4114820	4033358	3442962	NA	NA	5122730	3634443	NA	3684176	3896442	5816947	4475585	NA	2884012	5373086	6260285	4370199	NA	NA	NA	6202135
351.07	1971	12396190	13680626	12627702	14034163	12440588	12711997	8712769	10649873	9738528	11344227	7080050	8335716	7827115	11713050	10535628	10967448	10371629	8989685	8282867	8841609	11167570	10568984	12414554	9732480	11401903	10766609	8362003	9191254	7721087	9832056	9986757	12600765	7853488	11115683	11630146	10257181	9041080	13646274	9940459	10142493
351.079	1972	3847840	3401717	4441849	2724598	3784719	5367872	4272707	3384596	4294946	NA	3820660	3474790	3453614	5923357	3446478	6664602	3224112	4087800	4504309	4206987	5298004	3604762	4663901	NA	5880498	6488340	4871189	5078873	5462145	5083770	NA	3736000	NA	3453093	2818629	3299616	NA	3047364	3659245	5761824
351.087	1973	5138082	3984375	4523771	4206840	3822610	3327042	3201605	3893527	2570532	3001702	NA	2587495	NA	3345951	NA	2992540	3004979	NA	3328759	NA	NA	NA	3527264	2778502	3748532	2616598	2614807	NA	NA	NA	NA	NA	NA	NA	NA	2554147	NA	NA	NA	NA
351.142	1976	2612401	NA	3635979	3201801	NA	4365396	2644564	NA	NA	3433841	NA	NA	NA	2988077	2547930	NA	3082822	NA	NA	NA	2666849	3404079	NA	4878742	3479237	3271976	NA	3133294	NA	NA	2967256	NA	NA	NA	NA	2583862	3049675	NA	NA	3062583
351.144	1977	3530417	3610630	NA	2607881	3110951	NA	3072597	2984233	NA	NA	3227779	2637172	2872006	3901997	3128026	4403627	4076102	4441098	3861254	3201437	4310882	4588848	3906164	4381078	4040390	4348200	4241446	3779438	4322449	3517068	NA	NA	NA	NA	NA	NA	NA	NA	NA	NA
351.177	1978	3593914	5103632	3711253	NA	3663922	NA	3094621	2736691	3859771	3941751	NA	3684731	3035346	3431990	2630368	4900275	4092498	3990548	3071758	2993574	6616937	6076731	5104256	6478240	6017744	6697267	4621358	5402489	3784858	4692629	2960097	NA	NA	NA	2630240	2826050	NA	NA	NA	NA
351.221	1983	NA	2766363	NA	2840864	NA	2558573	NA	2625857	NA	NA	3173012	4360581	3931873	5447233	4512489	5763518	5268065	3914784	3928857	3782065	NA	2798921	2728079	NA	2809565	2875200	NA	2641800	NA	NA	NA	NA	NA	NA	2696812	2770770	NA	3133922	3914254	2824018
352.007	1985	4126608	4142319	4899845	4219403	4818263	4527464	3907385	4583989	4239884	4875794	4693317	5027374	2941434	5048077	4861821	4698757	4273006	4766972	4696030	3789443	4873243	6323784	7258014	6328974	5636044	5443124	4609282	4779146	4668775	6162293	NA	3146489	NA	4431275	NA	4189282	3819938	3662471	2852548	NA
352.044	1986	4968345	6156537	4594704	5533206	5306724	4926836	4772675	5651009	4052501	6074905	3676493	4202038	4239367	4437783	4746116	4844175	4572027	4564230	3719143	4066957	6629411	7390804	7028651	7303832	6768599	6857279	5898508	6920342	6482288	6946686	4479937	5031686	4033135	5314998	4532046	4855919	4707755	5905038	5054157	4582516
352.088	1988	9480100	7995653	7833629	8023587	7875956	7255426	8082254	6218319	6595104	7993890	5637463	7778880	7114775	7082786	7259021	6142618	6110090	7804179	5000178	6832793	8052780	7655011	9134010	7176869	7816164	8077901	6958359	7062693	6310267	6848394	5907405	4003605	6461047	5909954	4922203	5700734	5115318	6959768	6661847	4211843
352.164	1991	2765752	3824921	3857458	3846713	3208590	2942362	NA	2930278	2578995	3077168	3236200	4446800	4697138	4457270	4610971	4350637	4986788	4268328	3089413	3797677	4669501	4909691	5573588	4562619	6274043	5472868	3888426	3951806	3446158	3703711	2658272	3112751	NA	3357143	3361647	NA	2826697	4685480	2841321	2905246
353.004	1994	5692561	5581307	4659493	6475571	4414133	4969125	4571199	4632427	4023047	3722958	4301349	4363012	5094750	5772305	6276154	6101890	4235459	4207122	4426967	4458381	7043314	6902669	7620853	7812012	7819513	7758695	6214145	7214546	5644894	6293633	3163321	4170827	2699563	4298437	4399189	3191738	4092569	5026648	4221867	3521476
353.014	1995	NA	3953149	4122920	2810165	2875576	3170984	NA	3443566	3132682	3606736	NA	NA	NA	2957331	3421756	NA	2732742	NA	NA	2637200	NA	NA	3016184	3317678	3122940	3572586	NA	NA	3423841	2566788	2582715	3286094	3091757	NA	NA	2666942	NA	4653914	2925997	3059143
353.037	1997	2999961	3500035	3429678	3865404	3113664	3720880	3620935	3353461	NA	2840276	3027500	3341067	3856233	2997273	4126784	2776970	3233998	NA	3171038	NA	3026169	4421528	4251904	4786101	3537667	5271409	3970569	4066780	4026982	NA	NA	NA	NA	2868942	2622558	3519942	3134113	NA	NA	NA
353.2	1999	14934211	10502703	56615260	46737260	11233017	6968036	14345330	179596192	8749881	8389363	8788560	5165870	26589604	51207236	16933984	5286836	10114310	17200712	9981191	7617474	26984732	5752781	15968567	11123684	19090740	67613600	31468084	9955858	61201040	438460608	17108204	106420368	6817618	18022140	185489552	5416446	9535177	72899456	22179800	13774345
353.21	2001	7000262	7664178	7505249	NA	7659260	NA	7664757	8666026	7752507	8188661	6007379	10951472	7215527	9770054	7924833	6358967	5031177	6837836	6117642	7052228	9040158	7776208	14821690	8571878	11711799	34976676	9081398	8917525	8587921	8972472	10644718	10569872	6741844	10071807	11774093	10268161	8470219	16325507	13172698	13168140
353.342	2005	3954920	3315285	3933575	NA	9652010	NA	4802712	7955412	4563805	NA	NA	8121164	6177238	11359336	4854906	4005848	NA	6034033	2932522	5494759	7072059	NA	15288680	2960396	4587871	22389710	3626584	3642944	2736306	4014300	7654672	19544254	7280494	6731556	10170545	5980719	6862572	13704095	10975224	20213306
354.012	2007	8133012	8168200	7780936	NA	8153108	NA	9084230	9790627	9788423	10902413	5577479	7295963	7498436	7148823	8787194	8905859	6653468	8445740	9070033	7961755	8917453	9879767	9740875	12147916	11349545	10843292	9054979	12442396	7795544	8565137	5421500	7416225	4447219	6719458	4824423	7208725	5790609	7396397	7000210	6807333
354.057	2010	4914592	4446996	5272149	5515370	5321763	6011891	4801874	5050545	5073938	4497302	4863761	5628901	4392660	5536035	5112067	6384782	4064811	4978488	5719516	5422247	6525399	4903142	6080091	5143769	6680118	6735018	6328079	5643051	6128483	5412254	3339720	5178800	3942396	4148206	4100467	4200229	4112284	6296630	5289116	6018869
354.063	2011	2576801	NA	3806807	4465772	3990565	2747893	NA	3280050	2762772	4039575	NA	NA	NA	2561317	NA	2949264	NA	NA	NA	NA	NA	NA	NA	2668763	NA	NA	NA	2720557	NA	3200415	NA	3380658	NA	NA	NA	NA	NA	4571191	NA	2720566
354.072	2013	45531556	46670616	44647000	NA	44214312	NA	38626648	41102516	37149716	44399512	28338964	35251176	35207896	38231336	37565700	36453524	34756144	32495420	32275936	32781482	40706524	38912236	44538464	43478236	43486780	41292976	33450770	39881520	32840552	35439008	31059404	37149108	26642430	37289972	33036662	35260200	34351008	41770040	33300640	33480506
354.119	2015	3027888	2762020	2797159	NA	2915897	NA	NA	NA	NA	2781602	NA	3635186	2871018	3593523	2945294	3224734	3074624	3135306	2596331	NA	3332581	3632378	4446832	3053803	4056649	3236029	2762527	3140415	4391795	4075438	NA	NA	NA	NA	NA	NA	NA	NA	NA	NA
354.178	2017	3117503	3339060	4041336	3420302	3328077	3494938	NA	3266774	3537969	3157933	NA	3014654	3197695	3258691	3117338	NA	NA	3734362	3320314	2778311	3792369	3418893	3331716	3728636	4828763	3776719	2848558	3754834	2847617	NA	NA	3112409	3088916	2984977	2674580	3341134	3565498	3597392	NA	3108703
355.008	2022	NA	NA	NA	NA	NA	NA	NA	2832854	NA	NA	NA	NA	NA	2561052	NA	NA	NA	NA	NA	NA	3923624	3012126	2720156	4112874	3760980	2834380	2676739	3438690	NA	NA	NA	NA	NA	NA	NA	NA	NA	NA	NA	NA
355.076	2024	NA	3953698	NA	NA	NA	NA	3560028	NA	NA	NA	NA	NA	NA	NA	NA	NA	NA	NA	NA	NA	3642039	3950132	NA	NA	NA	NA	3797012	NA	NA	NA	NA	2822923	NA	4603151	2803334	NA	2796694	4016398	NA	3103896
355.08	2025	4253352	4613156	3905405	5245336	4181381	4291895	4180573	3737069	3420439	3581018	3163126	4177086	3438654	4050479	3696583	5850516	3448712	3876950	3025113	3237305	3946168	4761142	6306740	5388799	4971370	4895202	3934229	5042298	3779682	3151538	3352271	3424012	NA	3974928	2717319	2813571	4280471	3624207	3050886	3100826
355.11	2027	3760816	4176940	5001094	3863969	4494735	4120897	3115620	3786230	3347742	4975712	3301373	4354244	3703881	3985975	4022733	4257180	4028307	3361886	2798817	3385793	2739902	3142208	2886590	3050503	2874227	2958827	NA	3776643	3121257	3214010	NA	NA	NA	2583833	NA	NA	NA	NA	NA	NA
355.116	2028	2989745	3218477	2785160	3987875	3268497	3239235	2872934	2989048	NA	2991201	NA	NA	NA	2887737	2832846	2732445	NA	NA	NA	NA	NA	NA	2670529	NA	2572661	NA	NA	NA	NA	NA	3052248	NA	NA	3332379	3162769	NA	3492000	3992855	2606479	NA
355.137	2030	8585911	8225843	8174478	9388457	8526233	9647433	9143915	7454206	8774949	9321573	4509699	6371530	5930067	5101118	6600146	7194019	6262684	6113382	6594279	4735432	8270533	7963209	7572424	8248847	7620475	7878131	6831140	7740556	5729392	5597890	4864734	7131936	4149459	6453537	4238998	6545558	6090917	5124380	5294483	6660270
355.199	2032	4776647	3881027	3491744	4787643	4253102	5444957	4196988	3389969	3857717	3874929	3112977	5742807	5215337	5488206	5143006	5579187	5071793	5422199	4994807	5037529	4775634	4766301	5486556	5814817	5734286	5947910	5068852	5878945	3670143	3799251	3057389	2749237	NA	3424562	2640551	3131563	3853492	3760425	3918241	4120771
355.285	2035	NA	NA	NA	NA	6564300	NA	NA	5482028	NA	NA	NA	2995433	NA	4275813	NA	NA	NA	NA	NA	NA	3043557	NA	4086777	NA	2869160	11742752	NA	NA	NA	NA	NA	6015826	2697968	NA	3194558	NA	NA	7292219	8362421	5129441
355.322	2036	7828199	7711844	7125955	NA	10052056	NA	7028380	8281655	6277461	6163593	4053037	6681841	7498900	4662895	6085110	4432338	4777947	6191258	5212949	5246458	7672558	7879302	10036230	7376452	6522803	11185707	7605331	8076489	7324830	6451956	10075917	12680030	8186104	11850069	11823816	11327701	9365714	13368643	11096509	14201070
356.015	2038	3412890	2768668	NA	3665580	NA	NA	NA	NA	NA	3228944	NA	NA	NA	NA	NA	NA	2785480	NA	2567616	NA	NA	3744619	3210478	4253451	NA	NA	NA	3390380	NA	NA	NA	NA	NA	NA	NA	3651010	NA	2749912	NA	NA
356.121	2041	50062260	48375096	44852396	NA	51948268	NA	52717420	47894316	49454624	50208036	25930976	28173722	32292270	30236482	33240720	35618464	29800684	32545144	32505818	24950480	33334176	35857292	31644946	40349480	32166050	31250206	29404450	36736464	26180966	26452942	27709402	32857200	24734104	34103864	27818910	37464548	34597268	30563822	29459060	37208580
356.134	2042	3142585	3420475	3257519	3812047	4366064	2812037	3753838	3361586	3042853	3488040	NA	NA	2737587	NA	NA	2572964	3635952	NA	2839518	NA	4169122	2922386	5020950	2898221	4880550	4509474	2979109	3977682	2987368	2766801	NA	NA	NA	3226172	NA	NA	NA	2641393	3613303	NA
356.183	2044	10800070	12535112	11181245	NA	11164416	NA	9547643	10137408	8431153	10229041	11943151	15541672	15273412	16772946	16807580	18497200	14719233	14178698	14094314	14247649	13882285	12336034	15559974	12934971	14774453	15562544	11736369	14261730	10554740	13083614	10012650	10826885	6676901	11125322	9743279	9757179	10230181	11910652	9933442	10619418
356.236	2046	3018708	NA	NA	NA	NA	NA	NA	NA	NA	NA	4337915	5629363	5592536	5210976	5944999	7175870	6230291	6252953	5191671	4975344	3616697	3524020	NA	2651978	NA	3168065	2600767	3469812	NA	2563053	NA	NA	NA	NA	NA	NA	NA	NA	NA	NA
356.255	2047	13181913	13419867	12207314	NA	12544793	NA	13035406	12017495	12717636	12295487	12975359	16119223	17657310	16883556	17548970	18702018	14686490	16161182	17911804	14534389	17527742	17540026	17288510	18849616	17387722	18675526	15998276	18910714	14781831	14636018	9646077	11648158	8599988	12403295	11164610	14137876	12286390	12811787	12040850	12505651
356.281	2048	NA	NA	NA	NA	NA	NA	NA	2657119	NA	NA	NA	NA	NA	3041132	2811568	NA	NA	NA	2904066	NA	NA	NA	NA	NA	3392210	3374926	2764619	2932226	NA	NA	2724867	2700454	NA	NA	NA	NA	2658749	NA	2896024	2791996
356.993	2049	10820760	10063390	5703080	10658764	9559061	8220564	8511565	7379002	4810498	12000721	4008358	5897811	8333027	5675049	6461243	3817346	8778261	5812845	7342258	5947324	5864548	10484912	6614580	14901284	4055464	5904422	7021059	9998059	6101568	5514427	7166139	3876251	6062666	7334706	5202055	10971918	8231531	3784363	4429627	3404596
356.999	2051	66430108	75851296	64021928	NA	61647896	NA	48851024	51097660	45719300	60480980	39423400	51488340	48094948	53370924	53270332	52322180	55400984	43965040	40943796	48682940	57255012	51438768	71171640	50999332	60502440	56588328	44969476	52686572	48242240	51193020	42766524	45751708	31263306	40747828	43752584	42126096	37268076	53993132	38667068	33506102
357.089	2054	5436594	5473848	5104068	5039080	5917750	5146547	4612198	6076504	4690715	6024676	4259260	5396072	3696388	5519427	5014350	5415835	5679670	5750408	2732234	5310422	6513786	6268112	6020692	5168192	6570437	5994563	5129756	6115083	4498008	5266646	5273811	6055356	4750941	7549773	6028449	6503215	6053506	8191680	5960529	5884758
357.142	2060	9528511	10686021	9592275	NA	9208904	NA	8917107	8511592	7634729	9297390	8105415	10475123	9174807	10020944	9949016	10657705	10988104	8086167	9261271	8493028	11797638	10560737	12500581	10645583	10830292	12904530	8918569	10104604	8466021	9385188	5651681	8359374	5430888	7408476	7490735	6640449	6373007	9098955	7170909	6628200
357.178	2062	2717897	NA	2588126	NA	3100756	2829263	2676861	2557043	NA	NA	2620880	2902651	NA	2867290	4048736	3660722	2548309	2870945	NA	NA	3210382	3379437	3928689	3711065	3385311	3046494	3224627	2626856	NA	NA	NA	NA	NA	3009382	3070136	4085581	3232408	3471059	2900325	NA
357.214	2065	23176402	22947416	21546472	NA	22830176	NA	20232326	21209214	19865404	20692476	20082136	26412674	25796400	25935972	27178854	29360060	25156192	25533098	26509544	21673976	30524566	28484858	30989950	31248484	28897770	31135848	24723004	26627892	24387190	25806072	16019699	20176358	14576247	22074224	18103490	20749146	20216480	22183642	19301230	20980608
357.228	2067	2826966	NA	NA	5735441	2806373	NA	NA	4748419	NA	NA	NA	NA	3026742	5116008	NA	NA	NA	NA	NA	NA	NA	NA	3973762	NA	NA	10125421	NA	2558264	3104378	NA	NA	3166700	NA	NA	NA	NA	NA	6604510	2604400	4470662
357.251	2068	3131612	2825314	3064307	2626072	2688621	3567590	NA	2988170	3389253	2903556	2651616	3347082	2960189	3791981	4019054	3418053	2913901	3038901	3837170	3167234	2948767	4457734	3314313	4883567	3515893	4225140	3255878	3580736	3279488	3496194	NA	3308019	NA	3347835	3289292	4386662	3142825	3334883	3851125	3845006
357.265	2070	10151135	11146854	9076215	NA	11461745	NA	9359507	8564878	9523017	10458631	6118883	7337613	8906562	8630385	8372081	9041865	8141426	7492281	5467381	7804934	8553634	8518922	9842318	7975027	8753657	12560504	8498761	9686852	8509059	8606981	8947968	11128312	7944833	10187647	8557775	9900907	9147053	12283622	9446264	10705810
357.948	2072	NA	NA	3192510	3651813	2596186	2965186	NA	2620768	2872314	NA	NA	2945822	2661939	3399976	NA	3062908	NA	NA	2775454	NA	3435838	3282415	NA	3122488	2861766	3389766	NA	3068452	2826543	NA	NA	NA	NA	NA	NA	2825810	NA	NA	NA	NA
358.07	2077	1349805440	1421895424	1281124096	NA	1314155904	NA	1202219392	1236038016	1130127360	1259888256	934039168	1168402176	1075077248	1276666240	1323849728	1387290752	1167350656	1154505600	1210605952	1017665792	1717069184	1662543360	1962966912	1816162688	1859154688	1847622016	1582853888	1696624768	1389911936	1497916928	796676544	1004560128	693128000	1085301888	809000384	982019200	957115264	1125146496	945841216	993813696
358.173	2080	NA	NA	3364608	4660519	6184358	4075785	NA	3358118	NA	4207294	3978929	4732750	NA	5007716	4640805	5386423	4604841	NA	4848086	NA	NA	4912699	6279098	5395833	5778185	6513034	5356342	NA	NA	5144063	2939370	3528497	2570556	NA	2758081	3263646	NA	3673005	3177032	NA
358.198	2082	12424660	12302172	11800327	NA	13368750	NA	10525060	11481517	10625084	11599555	11767479	14944083	14893195	16167275	15759402	16912574	14924721	13925311	14234076	13248771	18031992	17303108	19083202	17330560	17376016	17873298	15363901	16060534	13864815	14734854	10623473	13762362	9997121	14361739	12090823	12909735	12651408	15904691	13071437	13538519
358.26	2087	6120932	6641517	4386585	NA	4806084	NA	5066133	4932032	4191308	5228240	4144837	3779424	4836513	5149052	3815479	5671118	4754374	4579280	4471275	4184340	4134278	3949144	5010391	4085138	4122915	4857252	2741069	4148362	3483518	4148759	4247041	4174671	NA	4506781	3005912	3804348	4299680	3653568	3098204	2711789
358.296	2089	NA	NA	NA	NA	NA	NA	2765214	2561484	NA	2684631	NA	NA	NA	2643845	2858046	NA	NA	NA	NA	NA	NA	NA	3553251	2928028	NA	7819695	3030358	3447958	2629511	NA	NA	NA	NA	2694824	NA	NA	NA	2830280	2590308	2841337
359.021	2092	NA	2645045	2564088	NA	NA	NA	NA	NA	NA	NA	NA	2942978	2803116	NA	3227856	2581399	2646730	NA	2678952	NA	3401271	3350360	2898129	2919022	3247111	3163785	NA	3090819	NA	NA	NA	NA	NA	NA	NA	NA	NA	NA	NA	3272181
359.058	2094	3042998	3747903	3722243	NA	4224721	NA	3719779	4161206	3681566	4725619	3243899	2686986	3292602	3530323	4529368	4199841	3392727	2739377	3695281	3507694	4771392	4961125	4273373	NA	NA	4040340	NA	4072848	NA	4393716	NA	2930787	NA	3063172	NA	NA	NA	3198065	NA	NA
359.067	2095	3218616	4710466	4186118	4449839	4003540	NA	3791461	4397753	3706656	4704116	3499901	4521996	4030909	4302421	3591385	4100515	2927322	4170931	3877555	4269553	5409346	5349224	5611744	NA	NA	6239894	NA	6030739	NA	5145334	2790097	3338342	NA	3350406	2792621	3632588	NA	3873907	2833684	2954245
359.157	2099	4527824	5363802	4688928	NA	4901619	NA	3998332	5167829	3969336	4905863	4902802	5857311	6050268	5073518	5933292	5870011	5889273	4765901	5216970	4945417	6166103	4402055	5261566	NA	6583344	NA	NA	5393840	3975265	5108495	4425448	4880518	3077129	4669856	4618949	3251179	3863674	5595272	4524328	NA
359.194	2101	7210714	6774883	5980203	6461012	6807295	6752844	5860998	5720800	5062978	5562255	4715418	6302759	7201257	8120952	7708915	7766469	7666949	6696151	6398675	6543891	7984735	8292243	8761609	7471777	6935611	7852733	6772802	7266748	6948971	8177433	5222130	5056659	3986449	5753259	4386510	5633527	5913731	6674576	5735729	5158449
359.28	2108	10098417	9334906	9166916	NA	9998108	NA	8587932	9020155	9079128	8583072	5853102	6228025	6851080	7840399	9615620	6826460	6618403	7437552	5993192	5990955	9172595	7538609	11616550	8856250	9806933	21318358	7866457	8384985	8198273	7393073	9048840	9738416	5155875	9196996	9043685	8668692	8307865	13967523	11642180	12981839
359.989	2109	8529837	8933685	8626453	8851262	9420810	7953223	7623507	7496662	6877716	7757876	4683856	6185168	6202112	8391504	6959510	8772248	6333973	6532536	6032280	6281966	6450971	8769697	8886797	8057736	8068393	8203179	7567636	9364161	7907637	6539255	4601792	4619687	3617977	5101202	5027744	5545731	5358918	5755203	5934567	5629765
360.042	2110	NA	2854211	2831140	3099470	3160092	NA	NA	2871270	NA	NA	NA	2931931	NA	NA	NA	NA	NA	NA	NA	NA	4288296	NA	3480095	NA	3240249	3453883	NA	3719890	NA	3375621	NA	NA	NA	2580641	NA	NA	NA	NA	NA	NA
360.071	2111	5341123	3722571	4046125	5042006	4409382	4554593	4928361	4649967	4554282	4557893	3992675	4370658	3739421	4146023	4332967	5231279	4310577	4701647	5001133	4716293	5390127	5054654	6608424	5653408	4816194	5041092	5529898	5577436	4035914	4408333	4370389	5027268	3606730	4605610	3636150	5417759	4694362	6754645	5614074	4986722
360.074	2113	21333956	22161740	20457774	NA	19959846	NA	19135338	19895280	17527338	20275270	13779043	18266338	17584926	21132136	22174118	22438576	17722930	18234832	19944364	15534853	27871024	24897726	30556712	27284384	28251458	29572036	23597354	26235612	23150922	23693326	12157909	16097733	10757322	17684138	12464054	15904543	13819226	17756502	16004602	16414563
360.13	2115	9979858	11696474	11979070	10428263	12361785	11346804	9886584	9452545	9722426	10307665	6987889	8505582	7449394	8565622	9544114	9669310	7433797	8607199	8500155	7717653	9715517	9138385	10193467	10955697	9295187	10251221	8272186	9075439	8552793	7389214	7144420	8397272	6354135	7767739	6830021	7821106	8586600	9146722	8662535	9746294
360.141	2116	3203029	4795742	4111681	NA	3823677	NA	3031419	4025348	2563645	3101268	3072627	4405489	4010806	5418874	4939189	4611777	5500489	3562979	3229630	4734744	4469567	5305557	5198399	4314037	3665239	5041113	4165949	3956467	3271004	4374561	2622439	3094492	NA	3258046	NA	3083062	2578283	3089765	2629641	3452794
360.178	2118	3887071	4054375	3192140	NA	3993673	NA	3287940	3057680	2909254	2950748	2854523	3931384	4278082	4125572	4955580	4666059	3754581	3371501	4139975	4034338	3883848	4089058	5169739	5019583	4171618	4128740	4583750	4203263	3333990	3212331	2741232	3322345	NA	3587785	2599889	3000642	2725236	4374893	2739730	NA
360.193	2119	6875107	7039339	7004497	NA	6586446	NA	6857608	6112276	6898251	6360159	7970943	11118843	10703688	10693512	12378559	13976271	10577498	10436081	10351562	10195750	8392524	8655079	8669776	8852420	8535398	9006056	7960906	8784644	7915882	8671279	4624373	5986798	4812004	7001805	6297558	6842183	7001464	5998961	7366165	6987660
360.196	2121	6848484	6988140	6000978	NA	6338640	NA	5839753	5515285	5431884	6000736	6297728	9457916	7088969	7306121	8454592	8987344	6575708	7630322	8401867	6679335	8142669	9119976	8770129	9470917	8848743	8758249	7807307	9024261	6310250	7663664	5743605	5908975	5038309	6620878	5677015	7542600	6645112	6732145	6192662	6129549
360.239	2122	NA	NA	NA	NA	NA	NA	3407764	3834915	2944087	NA	NA	NA	NA	3997588	NA	NA	2855018	NA	NA	NA	NA	NA	NA	NA	NA	NA	46141784	NA	3596661	NA	NA	3832318	NA	NA	NA	NA	62008708	NA	NA	2984860
360.971	2125	9660595	9703993	14248503	10666079	12955986	14189694	12905553	13759748	14304027	10029316	6051122	8751522	7095384	10058845	8630881	11363233	7098213	7980750	9938060	6962174	10866695	7987697	9888588	7373992	10839631	10708177	9316890	8385540	8849969	10133769	9403582	16511742	7824779	14636977	11403426	12185676	14704182	17142306	18081480	21067930
360.984	2126	3482807	NA	NA	2799204	NA	3442818	3152981	3141897	NA	3406087	NA	3372453	3295325	2686049	2671716	NA	2664297	NA	3209360	NA	2723850	4273654	2801489	5204140	NA	2680021	2652701	3464200	NA	NA	2791106	NA	2978190	2989493	2722981	4265041	3868217	NA	NA	NA
361.073	2130	NA	2921044	NA	NA	3282292	2891934	NA	2737444	2998070	NA	NA	NA	NA	2734202	NA	2664381	2555272	2659051	NA	NA	3383327	2880020	NA	3046597	3763822	2695920	2648117	3322917	NA	NA	NA	NA	NA	2862031	NA	NA	NA	NA	NA	NA
361.089	2133	7637203	6439512	6533722	7876739	6603130	5184675	5416048	9248041	5673787	5068061	6142286	6597052	7322754	7119998	8143482	7502785	7434125	6725359	7048362	6056991	7090211	7305754	7869299	6296778	6856307	7632117	5459514	6274090	6437456	6955307	4076765	4440872	4080036	3703763	4113601	3574900	3588691	4913726	NA	4270275
361.102	2135	9752790	10228315	6845022	NA	8911230	NA	7099507	6968621	6755134	7921952	5114193	6869438	6036614	6069378	8020605	6777796	6879121	5742323	5657773	6640674	7776295	7748127	10009463	7482574	8048247	8455416	6531645	8180783	6302291	7278894	5504225	5476140	4026279	6178775	5067972	4610168	5170774	6668864	5175014	5531848
361.115	2138	NA	NA	3504226	4320394	4353411	NA	NA	NA	4393794	3647267	3091284	4024769	3673227	3802245	3224191	3769288	3558294	3157750	3848368	2993190	4149290	NA	3217275	NA	2737531	2794236	NA	3231795	2605910	3255602	3722468	4963121	2810282	3319771	3282120	4045949	4062809	5044804	4486889	4410572
361.136	2140	2827999	2656357	NA	NA	NA	NA	NA	NA	2609992	NA	NA	2630086	2602130	3242123	3154564	2891726	3290013	2882813	NA	2564140	NA	NA	2993026	2595032	3339905	NA	NA	NA	NA	NA	NA	NA	NA	2847714	NA	NA	NA	NA	2914030	NA
361.936	2149	11340215	6761273	3645270	8845693	6447764	3487152	3660107	5491248	3592224	5256661	4367890	5915250	7142826	6756713	5320493	5967016	6213807	NA	3089790	5965067	7700723	4844351	13141124	4442564	6977394	7839218	3521310	3760449	5687083	6326810	5735866	6657105	5298781	4052173	6664607	4831632	4262691	11399938	5347238	4891113
362.01	2150	NA	NA	2580332	3074451	2638508	3079623	2963807	3328582	3226676	2805221	NA	NA	NA	NA	NA	NA	NA	NA	2685840	NA	2807045	2829144	2810012	3028441	NA	3091976	3239729	NA	NA	2611247	2673613	NA	NA	NA	NA	NA	NA	NA	NA	NA
362.015	2151	6070733	6380366	5694318	6590868	7842478	8400329	5459296	6514248	6302774	7487974	NA	NA	NA	NA	5304126	5551294	NA	5969911	NA	NA	6869254	6305626	9069726	8318427	7032714	7325194	6640435	6962523	5428031	6042161	NA	5479533	NA	5433573	NA	4563370	NA	5999381	NA	6134277
362.023	2152	NA	NA	NA	NA	NA	2747852	NA	NA	NA	NA	NA	NA	NA	NA	2877248	2709696	NA	NA	NA	NA	2787592	NA	3115169	NA	2783116	2986508	2826037	2586462	NA	NA	NA	NA	NA	NA	NA	NA	NA	NA	NA	3784200
362.051	2154	694053312	706112320	656698240	709652864	683700928	659977664	615280000	629044800	613966912	676225536	487215648	641886848	616588736	661808512	641882944	656958656	586309824	588800000	616326528	569793856	748448000	688810880	822117568	703231488	716339072	767852032	673870656	702707072	651060032	657484352	506877408	619734144	437538432	626813184	521298368	623669696	592604992	656302848	593127360	587098624
362.078	2156	4041181	3609950	NA	4311463	4074178	4072925	NA	3773019	NA	NA	2919987	NA	3943899	3504529	3467083	4241615	4198624	3282952	3314593	3089715	4466966	3277680	NA	4694510	4036508	4842012	NA	4478320	4410192	3665474	NA	NA	NA	NA	NA	3028927	2853190	3221283	3129287	NA
362.079	2157	4872670	5268319	NA	4435367	4619971	5756381	5138801	3706460	4257863	NA	NA	NA	NA	3208593	3731276	3681487	NA	3090441	4120993	3156787	3861782	4569968	NA	6116846	3760029	4127261	4656964	4162928	3589968	3731011	NA	NA	NA	NA	NA	2659775	2790726	NA	NA	NA
362.12	2160	10330601	10652521	9577357	NA	9206481	NA	7615867	8359529	7398482	8557053	7803453	9511578	9956842	10392989	10423124	10890458	10563822	8925205	9528748	7990591	11860256	9913214	12641472	9870842	10061737	11148841	8962895	9221502	8491867	8677966	6532586	7408786	6077061	8794372	5769679	8348109	8302416	8715053	7659473	5837353
362.185	2164	2555643	2868091	NA	2728391	NA	2788351	NA	NA	NA	NA	2950732	3952296	3347969	4192687	3873634	3636460	4414724	2687015	3299772	3059025	4144432	NA	4456661	2764301	4059068	3010620	NA	2582931	3026796	2703457	NA	NA	NA	NA	NA	NA	NA	3454780	2669024	2834496
362.209	2165	4773377	4065153	4077479	NA	4166382	NA	3429266	4456068	3467370	3940880	4042322	5991085	5353993	4999606	6062952	6817011	4833548	4926510	4903362	5181784	6293814	4555677	6436060	5746196	5357508	5368388	5196647	6528411	4810610	4365928	NA	3857585	3080856	4305182	2886118	3929579	3627366	4760386	3787749	4409928
362.936	2166	14830279	4560963	NA	7289509	3796447	NA	2906703	3159910	NA	2894002	NA	4602699	9508615	6559362	3601413	6163900	8192518	3383550	NA	5191205	8036844	NA	21841350	NA	4599967	NA	NA	NA	3879984	4133687	4487872	6985139	2825530	NA	8397476	2606302	NA	23118830	NA	3575621
362.998	2168	NA	2804819	3185300	2651319	3593203	NA	2910815	NA	3254595	2561727	NA	2606424	2849565	4003475	3251218	2829261	3089947	2615568	3473032	NA	4449787	NA	5107162	NA	3676337	NA	3678270	2884255	3767360	3212105	NA	NA	NA	NA	NA	NA	NA	3309565	3347612	2708826
363.001	2169	6822617	4786260	11168917	6218424	10163188	11618050	10485344	10364794	11892036	5772992	5860107	6923097	6854430	9559700	6517779	10364366	6255132	8931600	10913417	5891639	11035132	6047922	8021467	5588735	10348722	9631536	9700415	7089825	9264193	9020234	3529937	6845898	3637064	8081930	6591157	7334643	8980521	8664061	10150045	14674779
363.048	2173	11594470	11975776	11422883	NA	11285507	NA	9979500	10948488	10456401	10904266	7871254	10361699	10723118	11876001	11414557	11269595	9808428	9451806	9709205	9104964	12474888	10781890	13129194	11235085	13617344	12840766	11605068	11228848	10169421	10197847	8081118	9514458	6811475	11831831	9304769	10582787	9451573	11637768	9799847	10234731
363.049	2174	4057830	NA	NA	NA	3742724	NA	3267181	NA	NA	NA	NA	NA	NA	NA	NA	NA	NA	NA	NA	NA	NA	5094595	5494250	5293838	NA	5748543	NA	5125808	NA	4774744	NA	NA	NA	NA	NA	NA	NA	NA	NA	5954412
363.079	2176	4616943	4300905	4611244	NA	4289550	NA	3025524	3733394	2829657	4297426	NA	4150122	2874169	4108970	5768228	4198884	3999287	3640615	3233437	3666509	4358672	3413709	6428148	3483415	4700362	3599176	2915413	3698362	4052053	3623776	3101414	2871781	3231578	3427873	3756745	3170061	NA	3858448	2975919	3009398
363.133	2183	3665661	4492407	3513532	3727071	3873824	4903724	4481666	4778915	4111720	3833566	NA	3696502	4222796	3585722	3567664	3321330	4001353	3060534	4952746	3806812	5323294	5068000	5832197	6561575	5634266	5882712	5477475	5551820	3277923	5281648	NA	2553848	NA	4424241	3215063	3476255	3645514	3973149	3889339	2947977
363.166	2184	4147974	3866752	3600582	4123369	4076587	NA	3585675	3619757	3428721	3982053	NA	NA	NA	2856643	2852407	3242492	3301973	3099968	2722483	2866278	NA	2857196	3357200	NA	3771620	NA	NA	2964183	2611820	2599801	NA	NA	NA	NA	NA	NA	NA	3146789	NA	NA
363.982	2191	7355367	8645977	9846205	NA	9188663	NA	8447840	7280812	7009876	6519710	7244787	8328239	6297716	9945003	9290987	9551584	8063853	7356971	7360385	6729550	11774710	8117771	12228372	6789157	10576346	9680981	7176525	8517605	9356611	9131108	5370836	7554854	3604518	6218544	6558644	5717050	5763356	8670441	7367041	7199920
364.035	2192	4120566	4509032	4958669	4487148	4884809	4136012	4688750	4636860	5011043	4661162	4273152	4363323	2875526	4120506	4572407	5393135	3904383	5272122	4364175	3362141	5531396	3303966	5893926	NA	5672426	5602405	4674908	4023287	4635986	4512884	2802146	4008761	NA	3504960	4522946	2695755	NA	5246199	4024718	5025986
364.044	2194	55979000	61992296	53489104	NA	58111308	NA	50032496	51329216	47867492	54748076	38343680	49343548	43083912	50194364	55172344	56157936	48112512	47735356	48834448	41582432	82209544	76049952	89982760	80197688	81181168	81166440	68695392	74414072	66020692	72395896	74209256	92071744	62722100	95742784	74605512	89388112	88076584	104981752	89090448	90074312
364.055	2196	10556411	10843501	10079699	NA	11208015	NA	10696563	10062018	9672296	10003375	7400452	11369535	9734285	10225600	9868539	11024117	10435462	9196096	11278228	9172835	12372745	10386981	12896044	12232762	11180528	12408939	10759521	10993661	10470743	11549818	8232935	9715520	7122999	11086662	9565127	9065554	10072366	10876155	9017746	9448649
364.066	2199	7713791	8707440	8375766	10019829	9309523	10522710	7522166	8843462	7525996	7832498	4543495	6540354	5623953	7847875	8322302	7003896	6966154	6924867	6301591	5869414	8606476	7001641	9944879	9027646	8524276	8052847	7249253	7995393	6624602	7722109	4692970	6539077	4897849	6527817	5152714	5861462	6361393	7580926	6023573	5907661
364.101	2202	122153992	131460472	113143264	NA	123172192	NA	98725760	103905488	99280504	111043512	75011088	100035656	94070944	108357584	105471240	108652288	98296728	89449040	86206368	86138736	116779800	100658744	133564216	103020616	114227712	117637240	92484976	104822800	93545824	105245832	78682096	90695504	62181440	90729296	74671056	75379808	77902136	104850696	82078112	79539416
364.173	2206	2898972	3000716	3635703	NA	2837878	NA	NA	2699495	NA	NA	NA	2666073	3218614	2880482	2587926	3273494	3596206	NA	3362737	NA	4021031	3486287	4553553	3882078	2962964	3569806	3648898	3304484	3348854	4087964	NA	NA	NA	NA	NA	NA	NA	2645272	3056046	NA
364.188	2207	9286688	9661840	9215483	NA	9944443	NA	8652693	8489196	8222350	8160206	7818276	11414621	10731707	10086374	12369177	11568922	11301811	11035238	11343797	9015177	12917547	11234900	11822934	13232226	12442136	12783763	10665350	11200553	10145146	10173600	5769226	8105840	5863509	8450926	6593514	8850558	8591695	8783132	7895474	8881399
364.201	2209	8182820	9008532	6576639	NA	8205695	NA	6180761	6340848	6790802	6927313	8688679	12053599	9750720	10536938	12074268	12138270	10808248	11127402	9291705	10231692	12479278	10143320	13305690	11712614	11819548	11038871	8514954	10864686	10675581	10294436	5219342	5600117	4791384	6261618	5459950	4501635	3979603	6911263	4714933	5236988
365.05	2212	3416337	2742392	3184898	3214618	3043989	3022224	NA	2660858	2791297	3437718	NA	2845980	NA	3255519	3693020	4160528	4096220	NA	NA	2759297	2607116	NA	4248681	3205479	NA	3558805	NA	NA	NA	3008412	NA	3042469	NA	NA	3066058	3057565	2958375	NA	NA	NA
365.098	2216	4166943	2560133	4192017	4075816	3265189	NA	NA	NA	2668431	2649761	NA	2746662	NA	NA	3207655	2831389	3059949	NA	NA	2613391	2701337	2842520	3163256	2957173	3039020	3596195	3180165	NA	NA	2815914	3171580	NA	NA	2828418	NA	2930093	NA	3543548	NA	2828852
365.108	2218	11488545	11503239	12758803	NA	14575272	NA	11692166	15288844	14821265	10800292	9022719	11746600	10035708	11755760	11601385	13969440	9372912	12319601	12081312	10782865	14781467	11011996	14788731	11145592	16550703	15794598	13358727	12183899	13862512	13295021	6383871	10389690	6021418	10939525	9440473	9754032	9038389	10724863	10717834	13745719
365.135	2220	3389225	3823247	2857756	3493172	3189425	3574188	NA	2667541	NA	3838122	NA	2574126	3357190	NA	3506671	3977256	3621114	NA	NA	NA	4123683	4110246	4611204	3490177	3215159	4400558	2986639	3574116	3312759	2833845	NA	NA	NA	NA	NA	NA	NA	NA	NA	NA
365.157	2222	10190127	11677332	8529698	NA	9930424	NA	7514259	7377435	7034783	8434863	6245643	7540019	7455245	8763646	8117748	9730094	9233665	6015871	6258861	7944352	11807784	10958765	13777034	9738631	11234110	11307444	7407253	9361771	10428029	9264571	6017292	6240459	5594421	6485140	7392486	5983680	5855810	10581515	6421141	5658184
365.16	2223	2949936	2797205	NA	NA	3160761	3132851	3979412	NA	NA	2734768	3175692	3775796	2951694	3422463	3630581	4742191	3625218	3505024	4255917	3201185	5257257	3760046	3649675	5319048	3309375	4275638	4240022	2748268	3212414	3290556	NA	NA	NA	NA	NA	NA	NA	NA	NA	NA
365.182	2225	5271862	4807323	4282154	NA	4378304	4002234	3381402	3892771	4108198	3630261	NA	4234553	3825174	4162821	4498938	4566070	4584714	4246406	3513523	3483815	3864623	2998710	4350098	NA	3350341	3081148	NA	3622260	3030148	NA	NA	3398868	2896699	3043995	NA	3246536	2606664	4276753	2588315	2722897
365.237	2231	NA	NA	4955963	4185426	NA	NA	NA	8618548	NA	NA	NA	NA	NA	4309269	NA	NA	NA	NA	NA	NA	NA	NA	NA	NA	2803542	6063565	2585260	NA	2824851	6835667	NA	4667624	NA	3369132	3406075	NA	2583125	5330463	3895976	NA
365.246	2232	2668872	3665581	2869566	7621973	4187861	3727823	4304043	6287927	4161465	4657349	4272417	2700615	3263020	2827544	NA	3296328	3933472	3329945	3676355	NA	5809216	3188685	9097383	7285154	5524313	7676368	6596271	5400969	6309525	4019669	3216676	5257452	3244362	4544687	4599038	4028894	4955736	9983521	4219563	4814440
365.933	2234	5045771	3939174	NA	3633698	2672565	NA	NA	2621199	NA	3123560	NA	NA	NA	3333601	3605160	NA	2880013	NA	NA	2705282	4566264	NA	6125953	NA	3805738	2935965	NA	NA	2706255	NA	2669019	3191268	3251692	3946882	NA	3824321	NA	4604622	3061581	NA
366.063	2241	4184623	4865929	3890233	4881993	3223519	2853589	3126658	3793720	2974883	3348872	2739686	3862014	2885448	3283463	NA	4086068	4434489	NA	NA	2929063	4607259	3613940	5098922	4064923	4529234	4036292	NA	3693209	4043634	4803271	2918398	2741778	2843146	2573738	2735058	2805996	2886437	4089583	NA	3249540
366.131	2246	NA	2885531	3062350	NA	NA	NA	NA	NA	NA	NA	NA	NA	NA	3687963	3363542	2985288	2588753	2795675	2816423	NA	3045677	NA	3431871	NA	3017318	3211992	2598825	2624176	NA	3282651	NA	NA	NA	NA	NA	NA	NA	NA	NA	NA
366.152	2247	NA	NA	NA	NA	NA	NA	NA	NA	NA	NA	NA	NA	NA	NA	NA	NA	NA	NA	NA	NA	3278130	3362068	4627910	3770038	3309677	4138718	3748783	4111031	2845578	2661089	NA	NA	NA	NA	NA	NA	NA	NA	NA	NA
366.18	2252	5532241	7202729	5406814	7005805	4931590	4756219	5399969	4809565	4342980	5179812	6692354	7603736	7084913	8045098	7114466	9957718	7143010	7294122	6121908	6715850	8768826	8171806	9581006	7912127	8836213	8893159	7002039	7285441	6985618	8199914	4021790	4531773	2872870	5671374	3513840	4438803	3804995	5180173	4396936	3364781
366.215	2255	2789979	NA	2890856	2947703	2595345	3670790	3980714	3242856	NA	2690476	2745866	3069472	NA	4116020	3716842	3340640	4077166	3756212	4499901	2963412	5052740	3932459	3630554	3280073	4552832	4859633	4061121	4302540	3449755	3354356	NA	NA	NA	2734040	2664441	3903262	2604876	3185430	2878352	3490745
367.052	2258	NA	2741398	NA	NA	NA	NA	NA	NA	NA	NA	NA	NA	3036320	NA	NA	2665558	3124111	2727338	3268246	NA	2966569	3435100	3028706	3561419	2588032	2843628	2637490	3543013	2851968	NA	2699529	NA	NA	NA	NA	2574387	NA	NA	NA	NA
367.136	2261	10581859	11567276	9736582	NA	10238267	NA	9220766	9016459	9011674	8889998	7180011	8445681	7183549	9126726	10774468	10574447	10012588	8068547	8149675	9587427	17198656	14987898	18098940	17591270	15830425	15062021	13654218	14482433	12400791	13852679	4585247	6341528	4946701	7028470	5068521	5908559	5119029	6813700	5397613	6091002
367.154	2264	2812777	3091634	NA	NA	2757954	NA	NA	2698385	2724320	3094163	NA	NA	NA	3129163	NA	2585205	NA	NA	NA	2657001	3211845	NA	NA	NA	NA	NA	NA	2634759	NA	NA	NA	NA	NA	NA	NA	NA	NA	NA	NA	NA
367.225	2269	NA	NA	NA	NA	NA	NA	NA	NA	NA	NA	NA	2912517	NA	NA	NA	NA	NA	NA	NA	NA	2806360	NA	4329241	NA	3711413	6792224	2639076	NA	2740400	NA	2859320	NA	NA	NA	NA	NA	NA	3233819	3198082	NA
367.249	2274	3421060	3873995	3189674	NA	3495264	NA	NA	NA	3813883	4051626	NA	NA	2802404	3044200	2783712	2776209	NA	NA	NA	NA	3022431	2955940	NA	2573320	2811836	3240487	NA	2855975	3331255	2867241	2724670	3066818	2674984	2760985	2870534	3223668	3774546	2881569	3272840	3730721
367.358	2275	13856675	8567017	11524556	NA	36059524	NA	7928537	26991826	8796699	4430534	5803810	30404388	15486218	37981064	14045178	8829617	12843001	18281988	6054629	15119141	23563902	2850508	62556996	6132778	9061853	68650056	6406411	10191947	9404629	12619850	27769692	61746152	18772802	18304828	33097506	11589784	16807022	43690044	27708578	63566152
368.038	2280	9967722	7836067	14377633	NA	15223391	NA	20153230	17284522	21703396	10540913	9002953	12062656	9756150	13241430	10596512	16333692	7293156	15533774	20519832	9135088	17809212	13112263	11668504	15674622	14802606	15328532	18782674	13778224	16865682	14410008	7085077	16428259	10505195	17879056	14817235	20019576	21325084	14846193	21474630	33616436
368.086	2282	29544568	33206704	23249584	NA	26942062	NA	20005788	19971514	18545394	23635838	14817238	21372876	19181062	19209316	21758124	21531530	22268148	16869084	15035300	19817470	24850250	20042712	30673958	19397900	23043772	22656290	16357855	18971968	19368350	20685096	18758690	20487412	15082487	19357728	18769888	18819464	16278824	27478270	16854354	16396869
368.113	2283	5363840	7143864	4755129	7211188	6247032	4124012	5034915	4703682	4318971	6526853	NA	3295185	3542544	4685933	4818099	3876755	4070654	3580645	4284331	3417095	5631826	5070819	5741616	4947221	5672645	4500779	4731368	4578634	3796390	3901744	3313705	3652862	NA	3672105	2848743	3742097	2581295	3412230	3933529	3246671
368.135	2285	7323782	7360958	6621888	7919802	8530558	8039795	7447464	7382473	5652226	6623114	3550178	5568471	6338072	5784691	6068408	6370202	5412102	4926187	5618609	4632589	8157016	6467563	6802486	6773020	6438604	6155569	6183406	6683985	7115181	5753142	6107183	7476487	6206467	9300015	6143980	9337240	8572213	8243468	7038303	8933974
368.142	2288	NA	NA	NA	NA	NA	NA	NA	NA	NA	NA	2574819	3386328	NA	NA	2814137	NA	2907400	2933997	NA	2672655	4202330	3177453	NA	NA	2845902	2821427	NA	NA	NA	NA	NA	NA	NA	NA	NA	NA	NA	NA	NA	NA
368.184	2292	6477973	6379980	5341904	6926537	5384847	4483459	4957110	5035481	5251856	5842839	3919854	5481442	5462569	5150850	5486788	7044009	5546263	4943610	5584830	5068828	6258534	5082109	7511110	5523756	6414043	6643008	4963836	6035810	5763514	6103365	3670077	5168409	3609615	4593727	3455993	4523433	4478273	5806361	4827498	4812392
368.999	2296	11209094	13226668	11049938	NA	12192661	NA	8314000	11583197	8324101	11348073	6688954	8831136	7419715	7382396	9157007	9061536	9122354	8470510	7183510	8936722	7215184	6989101	9495877	6673964	9230294	7810613	6349550	7177845	7912095	6955584	10724636	12045893	9850076	14225730	10954957	12262069	11769364	14789109	12275250	10437509
369.058	2300	8094103	9349821	8381413	8970707	7705512	8246944	7398560	6901489	7390231	7932025	5883080	6828206	6807384	6659470	8724894	6612146	7914055	6149119	7144613	5387556	9726048	7814467	11177303	9905726	7782377	7591495	8116992	8832649	6263472	9196113	6927661	7716443	5758188	9402709	6586588	8557256	7587363	9366021	6911552	6208410
369.096	2303	11143586	11735751	8764401	NA	10810291	NA	7623850	8304381	7437346	9951362	6918354	8618166	9490276	9387418	9771432	9741502	9220692	6795275	5967023	7306544	10578027	8768849	12332387	6236747	8171508	10839634	7119627	9156246	7332539	9687645	15932727	17817194	11523317	16765281	16439526	14527189	14472749	21510670	14642761	14721958
369.099	2304	7715235	6732488	6073330	8411615	7023541	9025197	7064747	7395070	6628387	6588547	3965138	6969527	5491558	6966683	5790121	7363775	5012053	6012940	6480048	3680561	7772268	4584786	7322980	6069836	7294965	6059603	5383948	5908119	6036155	4312670	3643704	3659370	NA	4296034	3257063	5081814	4969006	4191760	NA	4956072
369.265	2305	15475157	16937718	13591591	NA	16853994	NA	13878488	13823795	15957077	16009391	7475452	11587806	11145119	12078542	12288466	11844850	10893966	11126845	8461532	10622307	14160028	12383633	15863192	14986880	13103144	20883076	11637565	12279503	13695722	12784273	15101286	17690280	10151200	15036823	10946834	15973132	14530136	17410622	15154803	17966050
369.301	2306	3552736	NA	3626035	NA	12815349	NA	NA	10866494	NA	NA	NA	4846823	3348908	12373465	2554332	2608381	2689691	4981832	NA	3965294	5281959	NA	10855843	NA	4610100	28984976	NA	2979036	4025077	3644061	3843440	14188213	3722538	4579747	5730588	3031832	2976354	15166023	13008508	11539438
369.337	2307	3135979	4879114	3345470	NA	7302145	NA	NA	4187978	4131947	3622082	NA	4894959	4628409	2785253	3577317	3009800	2909864	2743379	2998000	3335545	5082290	NA	6186415	2856599	3645503	6696603	NA	3730152	3650303	3595944	4121978	7870147	3892531	4644270	4292901	4686629	3417708	7045714	5410437	6188027
369.374	2308	2989557	2739988	4850762	3118643	5423117	NA	6763765	4746070	5665910	4588748	NA	3648760	6606789	NA	NA	2792723	NA	3000414	3737849	3682692	4328637	3907002	3435962	6502051	3809354	3103398	4520798	4665076	5450505	3291827	4166020	4187856	5301564	4173242	6830383	11025200	10155637	4122203	5966478	7816200
370.052	2313	10261186	9780177	14501156	NA	13786342	NA	15685037	14536753	16223558	11749760	9173444	10451352	8878256	10655427	9165469	13434342	8176545	12351787	13716911	7661140	13701508	9787066	11538062	9666427	12828957	13731698	12110891	10991579	11729867	12022663	7312960	12197837	6381036	11182740	9550303	12553231	13301542	12299032	13606710	16925942
370.089	2314	11764429	9794524	8809776	9605903	9903346	8529905	8281527	8093757	8869201	8481162	4764109	9820577	7067837	7730895	7703207	6776305	6536110	7696695	7077305	7456352	8724880	7956169	10385050	8324999	7612713	8447870	6153270	7749608	6915030	6634387	6409803	5371867	6481398	7932576	5812713	8391707	7270192	7150370	6580031	6221059
370.099	2315	2824912	NA	NA	3491602	NA	3383284	2955706	NA	NA	NA	NA	NA	NA	NA	NA	2902004	NA	2735417	NA	NA	3083667	2798284	2767517	NA	NA	NA	2925625	NA	NA	NA	NA	NA	NA	NA	NA	NA	NA	NA	NA	3195142
370.114	2316	3998421	3196899	NA	3778326	3256570	4477946	2878398	2935877	4335961	3173265	NA	2608039	3069126	3643607	3879597	3538425	NA	3604798	2580416	NA	3613079	3969746	3653281	3752847	3985713	3747717	2695230	4044784	3427293	3457946	NA	NA	NA	NA	NA	3265572	NA	NA	2629446	2666764
370.137	2317	6402780	6171625	5340479	6015773	5981441	5916673	6405572	5456972	6337888	5642648	4369881	4838829	4878541	3587806	5729971	6133248	4767678	4657477	3937734	3226222	6928798	6790875	6413993	6961046	3955000	5274508	4260933	6021112	4944868	3989410	3082328	4735981	4032002	5538480	3667445	3699755	5039933	2888496	4081483	4430100
370.154	2319	2736865	NA	3002181	NA	NA	NA	NA	NA	NA	NA	NA	3064241	2697939	2708707	NA	NA	NA	NA	NA	2829940	NA	NA	NA	2705308	NA	3052433	2776138	2714622	NA	2744231	NA	NA	NA	NA	NA	NA	NA	NA	NA	NA
370.268	2321	NA	NA	NA	NA	NA	NA	NA	NA	3923336	3884475	NA	NA	NA	NA	NA	NA	NA	2827629	NA	NA	2801093	NA	NA	2906048	NA	4603828	3667053	3221541	2797577	2894795	3368572	NA	NA	NA	NA	NA	NA	NA	NA	NA
370.296	2323	3989260	2786326	4096371	NA	3311924	NA	3299823	4526208	3403153	3306947	NA	2891219	2736389	3547920	3057373	3021362	3036150	3208565	2575857	NA	2942414	3926807	3540186	3616713	3889513	9463740	4791413	3457071	3076113	3357652	2827908	3771432	NA	4141796	2560543	3929184	3459942	3637085	3068787	4680012
371.003	2325	3653604	3474140	3153497	2565160	3287574	3891486	4030129	2648933	2798701	NA	NA	NA	NA	NA	2731415	NA	3058925	NA	2632369	NA	2864291	2895910	3407799	3713198	NA	NA	NA	3054880	2701534	NA	NA	2830642	NA	NA	NA	3020104	NA	2899494	NA	NA
371.015	2327	4037608	3593440	NA	NA	NA	NA	NA	NA	2660977	NA	NA	NA	NA	NA	NA	2604821	3504369	NA	NA	NA	NA	3552299	3699642	2849457	NA	NA	NA	NA	NA	NA	NA	NA	NA	3425230	NA	NA	2606116	NA	2872871	NA
371.036	2328	6206446	6741222	8504932	6917170	8984096	7090473	7487162	8345968	7624311	6263437	5712576	6040197	4288005	6631419	6957984	8271644	4912377	5771863	5045946	5414790	6048429	3604531	6375361	3928248	5467729	5863580	4955481	3886380	6364392	5178558	3039060	6199614	3043056	3738069	4977376	3957074	5055530	6128687	4389933	6479440
371.066	2329	NA	NA	NA	NA	2959914	3786035	NA	NA	2776705	NA	NA	NA	2612239	NA	NA	NA	2789123	2820704	5275330	NA	NA	NA	3388618	2605762	NA	2599077	7687522	NA	3604720	NA	2819932	3082569	NA	3648479	4639464	6417756	5589042	4060216	5317684	3642970
371.132	2333	3981324	4360449	2763395	4214864	5383743	4907337	4186836	4038031	4559509	5097128	NA	2920604	2884646	3975194	3028922	3734330	NA	3975796	3622612	3083172	4342475	4230232	4168671	4547799	4047471	3717305	3936630	3859789	3820804	3221724	NA	2993506	NA	3448820	3437305	3872114	3759172	2555467	3561541	2940529
371.148	2334	5657617	4043013	6139528	5436501	5359172	4206926	4675288	4826517	3499674	4588204	NA	2651808	NA	NA	NA	2917183	2653984	2665593	3623640	NA	4046543	3347550	4502500	3713244	2799219	4270270	NA	NA	2805000	3252449	NA	NA	NA	3374074	2862845	NA	2854984	2754128	NA	NA
371.194	2336	4817951	5285138	4955799	4186211	5742163	4637021	5091045	4654500	3789481	5010105	3532521	5326507	5966395	4834349	5128138	4908878	4526384	4583047	5228261	3347383	5005022	5311600	5892082	6306027	4964994	5858508	4529545	5796194	5997846	5028080	3551616	3618170	3626778	4986889	4134665	5703046	4219988	4453469	4738133	4488839
371.23	2338	15213610	15844636	14100131	NA	16887390	NA	16414447	13300143	15195828	15055555	13638386	17146548	17793608	17289272	19358676	21294938	16624956	19016338	18841326	14399426	20910824	20039806	22360060	19640568	19935886	21354710	18857364	18186606	18238752	17831164	10524554	13111687	11069220	12915733	11459346	14224786	13789277	13925479	13967454	13366932
371.244	2339	3432494	2618656	3901096	9825395	5039715	NA	NA	9839028	NA	NA	2903798	3329719	4386381	14405693	NA	2735966	NA	3754647	NA	2914247	4051693	NA	8333313	NA	5316242	24168668	NA	NA	9696548	2995456	NA	9572748	4586280	3746841	4751126	NA	2923617	11400299	9365601	7820953
371.266	2341	2883637	NA	NA	NA	3357290	NA	NA	2996667	NA	NA	NA	3141309	2648660	3526725	3051486	3246949	NA	3274397	3523320	3412942	3303156	3705996	4362249	4344067	3634841	3846370	3939744	4150651	3430699	3093767	NA	3079573	NA	4325409	3154716	4562334	3570791	2805362	3056743	4312737
371.28	2342	32191546	31970602	26957492	NA	35094128	NA	27850492	31351232	27569860	30747346	16022271	22926016	23802458	20815946	24445922	21602154	21261646	20085410	17551100	19199954	24466168	22812818	29790220	26272008	27017884	63326440	23403940	23249280	25496880	23614732	31023000	33091994	21767986	32134182	22833952	30064034	28366954	35605620	30683242	40195748
372.04	2344	4619558	4058627	3968942	4022634	4570976	2691190	2729422	2624697	3342261	2828200	NA	NA	NA	NA	NA	NA	NA	NA	NA	NA	NA	3204536	3227897	2901504	3122060	4953549	NA	NA	2949135	2624000	3516528	4020922	2694144	3800353	2706918	3417755	2874678	4654420	4972844	4317105
372.052	2345	NA	3627526	4146098	3134830	NA	4912762	2829777	NA	2575800	3822507	3082184	NA	2634084	2770242	NA	NA	NA	3068815	2779088	NA	3163624	NA	2867964	3700228	2878352	2879953	NA	NA	2693138	4006404	2992244	2910399	3137539	NA	2592745	2685599	3716410	3215704	3420463	2994613
372.105	2346	6571323	6103573	4758468	6733182	6866804	NA	3855328	3809998	3634121	4206522	3599318	3443595	4603767	5349716	5226690	5046387	4492912	3790752	3929055	3427543	7187448	6094290	10162445	5261846	5022625	6955489	3844774	4174491	4619810	3764757	2668675	4727507	NA	3057974	4102135	3055281	NA	4486503	NA	NA
372.116	2348	15287614	14751256	15898567	NA	16666488	NA	15009763	15680210	15585229	15449021	8512473	9771917	10376058	10105175	10503365	11202679	9926259	9685923	10125282	8257754	9700348	9144790	10762512	8993305	9366436	9441764	9025194	9722527	8726053	8799768	9066630	11172567	7237653	12772666	7867386	10133172	11610443	11705706	10303807	11184076
372.141	2350	3078470	NA	NA	NA	NA	NA	2887146	NA	NA	2963396	NA	2972052	NA	NA	NA	NA	2658940	NA	NA	NA	3096580	2741728	3111192	2693665	NA	3253740	NA	NA	NA	NA	NA	NA	NA	NA	NA	NA	NA	NA	NA	NA
372.189	2351	5752149	6622765	5418975	7062936	6113167	6064808	5636087	5896938	5144548	5565394	4345836	7318431	6620052	5806447	6653145	6015119	6346381	6347706	6610934	5095665	6906899	6957554	8419623	7574065	7744443	6973947	6235841	7379641	5625403	5700144	2984091	3810035	2759721	5496146	3606029	4275916	3894622	3765632	4932946	2852838
372.214	2352	7849309	9877044	8921063	8471968	8882071	9523888	7669758	8835826	7469036	7986137	9006067	10064805	10214300	9972087	10609888	10571927	8969878	9765826	8196093	7686393	12796955	12679676	14246191	12743225	12387267	13412866	10747592	11528897	10550850	10341944	7432354	10187516	7084080	9911643	9233427	9369300	9060709	9950599	9236824	9125870
372.233	2354	2828643	3388986	NA	NA	NA	NA	NA	NA	NA	3349471	NA	3654570	NA	NA	3697382	NA	NA	NA	NA	NA	NA	NA	4152629	4984384	NA	4246024	NA	NA	4393544	3102783	NA	NA	NA	2732385	NA	2816731	NA	NA	NA	NA
372.276	2358	16921968	16922182	13760508	NA	16412586	NA	15722511	13300486	12500992	16452587	12241923	15360949	16548785	15290763	18097394	18657450	16289451	17595348	15675406	12982541	13075502	12483092	13451586	15606350	11961303	13527573	11230940	13316822	11349589	10780236	10475699	11594516	9848896	14726511	10599459	15523560	14559606	11763098	12689768	14133252
372.304	2361	22865274	25130574	16238597	NA	25993140	NA	52672536	37585680	28971016	26659826	15531018	9407420	11953083	8229268	13882617	18440372	10663605	10906589	12832790	10217750	151155760	24058400	18452810	39821912	27780064	28871198	39206628	35062496	32656988	33248854	23691452	26612510	22480968	39343480	17439786	23035634	44267900	49130916	50147696	78854160
372.312	2362	7087484	6626897	6260744	NA	6301622	NA	8187930	7596818	7811084	8166390	3938317	5843902	5436350	6723991	5950715	4407479	4489912	4961248	5494808	4176152	7134266	7488035	10056013	8116826	7594978	20408864	7712488	8045283	6975072	6678104	5882046	6566690	6001739	8658299	5674029	7945973	8085888	8426917	13259121	11364369
373.045	2364	6772325	6887203	7457021	NA	7657630	NA	8818918	8461316	9451768	9417930	3969231	4807797	7242940	6240904	6215113	5207464	5943226	6659269	6198500	4544004	7793956	8387396	7756337	8694605	6638795	8418048	10201041	9573345	9635643	8070984	10660240	12104762	11254039	14632562	15408365	19996644	17250886	13876865	15159855	16406804
373.102	2366	3766903	5537588	3474704	4253366	5148848	3479513	3042038	3453975	3405067	3289307	2798814	3624067	4537551	4265627	4515289	4169146	4867022	3911894	3779828	4764182	5852470	4915034	5665346	4840288	6286557	5204753	3996643	4584437	4416332	4070234	2768288	3534928	NA	3359365	3537148	4223991	3234390	4479634	3553854	3382568
373.173	2368	8707725	8824648	7571752	9049804	8069319	8453104	8534282	7810095	7459106	8967408	6102257	7980181	8776936	10080946	9229805	9746898	7778279	7660781	8714504	8223277	9928013	10154870	10517080	10097528	9000179	10629927	9191418	8842254	7874402	8703858	5880245	6782059	4870459	6997661	5941519	7612430	5599849	8027816	6845008	5634369
373.209	2373	6471321	7042899	7188788	NA	8354002	NA	5923092	6779963	6261038	7206139	4975866	7056542	6409460	7969471	8001015	8516062	6838260	9276664	7682322	7219769	9889112	8455044	9239139	9593732	9843967	9413426	7401478	8209434	7223149	7567230	5462464	6765689	4814149	8109737	5657880	7292954	6107763	7749299	7215706	6697294
373.279	2375	4133551	NA	NA	NA	NA	NA	3224871	NA	NA	3565839	2860301	4414640	NA	NA	NA	3916277	3621901	3586318	3623206	NA	NA	2784160	NA	3640219	NA	NA	NA	2852915	2595714	NA	NA	NA	NA	2882753	NA	3813425	NA	NA	NA	NA
373.288	2377	3579570	3746665	3067215	NA	NA	NA	3279146	2985045	NA	NA	NA	NA	NA	NA	NA	NA	NA	NA	NA	NA	4221298	3620772	2971260	3192222	3231000	4353866	2993183	3241014	3311492	3458456	3572182	5414039	3147100	5423812	2999597	3694644	4350601	5738187	4173422	5433706
373.296	2378	37762740	38401900	39860560	NA	41582828	NA	39655724	47383640	43602252	45493524	19016978	26260660	24646930	26030812	26732048	25088506	20058130	21421330	22761770	21666388	31413620	28982182	41267840	29975456	36021532	66308940	27770914	30090296	30945158	29538202	35414488	41473180	37779804	53212872	36080944	43565112	40311436	49606348	76477040	55572844
374.045	2380	NA	NA	NA	NA	NA	NA	2626559	2560337	NA	NA	NA	NA	NA	NA	2711272	NA	NA	NA	NA	NA	NA	NA	NA	NA	NA	NA	2840853	NA	NA	NA	3134130	NA	3390004	3177414	3281396	5071147	4213593	3089333	4407093	4271734
374.058	2381	NA	3454026	2716244	NA	NA	NA	NA	NA	NA	NA	NA	NA	NA	NA	2817260	2981626	3051808	NA	NA	NA	3607150	2648279	2994538	3073697	2658318	4248630	NA	4045123	NA	NA	NA	NA	NA	NA	NA	NA	NA	NA	NA	NA
374.065	2382	4139949	4688972	4304470	4977638	3900896	4323613	4154885	4645208	4362824	4733435	3581408	4501880	NA	4262877	4637422	4453117	3880227	3960325	NA	2952015	4567665	5074138	5898092	4877476	4766224	6121528	5309724	4643141	3990641	4011162	6509240	7781827	5614138	8409037	6538745	9419058	7568223	8816571	7123770	7137918
374.113	2385	2926013	3431514	3733094	3919861	3110383	4268333	2736146	3329384	3090007	3039241	NA	NA	NA	2697709	2646779	NA	NA	NA	2753042	2672479	2748032	3793133	2831227	3645620	2870816	NA	NA	3157334	NA	3273898	NA	NA	NA	NA	NA	NA	NA	NA	2612039	NA
374.122	2387	5701568	6131804	6074986	5912568	6425075	4293936	4566549	4795755	5184091	6030860	4063728	4782471	4113968	5864432	4814590	5166864	4348215	4403736	3887636	4371298	4990596	5401841	7007102	5101751	5092899	6138954	3632431	5529945	5333123	4446381	4172489	4833753	3213899	4815841	5003784	4089157	4152174	4853709	3085129	3283602
374.157	2388	6257612	7180391	5177973	6324227	5493246	5711164	5302815	6165879	4805222	6217239	4558329	5199248	6759996	5517308	7741193	7254812	6404419	6268451	5297694	6044525	6499983	6178047	8012681	5981379	7583278	7558229	4516154	4963685	4385933	4987065	3341011	4617703	3784277	4657133	3147793	3574096	4238200	4714456	3515219	4298398
374.209	2390	8030173	8108150	7350919	NA	8276494	NA	7959086	6233480	7766647	9424422	8472071	11867549	11904590	12194829	12760855	13456173	11592021	12394035	13050413	10367870	10852000	10622228	11412377	10990804	12113470	11078756	11215179	10777975	7999645	10154186	5941986	7572987	5022308	8753150	5859871	8497505	7836550	8247272	7766880	7805617
374.212	2391	3589085	3285111	3845768	3372052	3728911	3535182	4122159	3940745	3717752	3964455	4584968	5045662	4802127	5303311	5400345	5774127	5763415	5256756	5683758	4634495	5217954	6280469	4891546	5913814	5244480	6464614	5558604	5797241	4085918	4709579	3053283	3448316	NA	4030464	NA	4230498	4187015	4143081	3496801	3064498
374.245	2393	5575656	3072128	5905043	NA	5415449	NA	7672376	5780885	7309956	6020658	3181073	6000038	5243482	2827290	NA	3872570	NA	5111358	6439479	4533130	5971629	4810019	5277604	8232161	4728394	5372016	8206679	6730116	9402536	5770454	7875309	8783369	14404206	12793867	16948776	28295532	15051664	6911988	15483754	19528382
375.117	2402	6889736	8116609	5764031	7385397	6763308	6555266	7021361	6256314	5270440	5863231	5230335	5260937	4925320	4415812	6430758	5248101	4902552	3787604	4852530	5239979	6959059	5335684	7275698	6778379	6700900	8103293	6148728	5815991	5677495	5145085	3695598	5127005	3024751	5675321	4446991	5310090	4632708	5205257	4464723	4048884
375.171	2411	NA	3739025	NA	2754886	3004220	3510932	3204928	2704588	2585018	2706255	NA	3759767	NA	3133782	4171829	3039351	NA	3750758	3693377	NA	4768741	4157082	3586242	3401245	3178869	4815245	4063882	3856074	NA	3494415	NA	3154802	NA	3210572	NA	2849947	NA	3372314	2652769	2567687
375.189	2413	3050784	2565526	3026904	3207500	3072834	3309210	2922309	3341010	NA	3464533	2765587	NA	2932128	NA	3371067	3239037	3350193	NA	NA	3179715	3445739	3350177	4232392	2904612	4368251	3234195	2616976	3438288	2660813	2813973	NA	2971513	NA	2767186	2676513	3008673	2736792	2666272	2604134	NA
375.303	2417	NA	3055033	3670016	6449521	6550374	NA	NA	4900601	NA	NA	NA	3126970	2894792	4502916	2929758	NA	NA	NA	NA	3623145	NA	2924240	9090283	NA	3273632	9625014	NA	NA	NA	3312188	4164645	9271205	NA	4940154	4001600	NA	NA	8042821	5117061	7941174
375.312	2418	3123529	NA	3296258	NA	4073321	NA	2875240	4283132	3716074	3550076	NA	NA	NA	2719111	2824800	NA	NA	NA	NA	NA	3308565	3702484	3580142	3272270	3938210	6708665	3064505	3994364	2888179	3810367	NA	NA	NA	NA	NA	NA	NA	NA	3968135	3482169
376.101	2423	18618962	18881190	18521366	NA	17683552	NA	17017932	17385480	16995576	17858678	10248208	13309838	12822748	14390938	13625682	14919100	13173751	12345490	14197840	12815862	13936934	13926425	16467426	17086304	14485667	15621806	12903364	15308820	12542700	12806991	13632787	16238816	12020887	17775252	15073299	17544138	15633819	17326666	16487773	16067923
376.136	2424	28768862	31382194	26098978	NA	27608172	NA	26221654	25258004	25777412	28987522	15364122	20043670	19507432	19986086	22194524	22230472	18686980	19009692	20358234	17370626	25540914	24477736	25187820	25454444	24053934	25579192	23503824	21858336	19952376	19946330	17478942	20584686	14904482	22354592	17039388	23294934	20217252	20427348	19653990	20778336
376.188	2426	4651632	6312641	4875573	NA	4916348	NA	4711526	5093415	5455127	5551251	7039016	7786405	7815418	8754872	9079149	8693211	6939670	7344302	9141353	7661075	6922565	6633533	6403580	7182207	6326464	7997129	6294498	6557747	5270280	5862253	3503405	3647746	3030194	5127858	3277866	5526503	4696500	4117094	4170101	4825458
376.201	2427	NA	NA	NA	NA	NA	NA	NA	NA	NA	NA	3021356	3037096	3205374	4108989	3342705	4240863	3075098	NA	2787437	2969111	2815305	2709570	3685888	NA	3002564	NA	NA	NA	NA	NA	NA	NA	NA	NA	2987053	NA	NA	NA	NA	NA
376.224	2429	13347452	12561100	11914561	NA	12473479	NA	10933360	10680371	10134819	11444382	10635314	13150127	13084934	12129989	15743352	14751207	13419554	13955257	13894772	11877919	15116625	15364172	15164935	16488331	14788811	15695572	13779950	13600831	12047123	12786553	7351608	9183504	6427837	10304191	8747059	10480627	8768958	10150514	8912255	9063807
376.945	2431	4808563	5720998	3292224	4721538	4601193	4399349	4474178	2895146	2927647	7631242	NA	NA	3385855	3328964	3719771	NA	3497253	NA	3398985	NA	NA	4798840	3010278	5669001	NA	3867573	3750119	3728705	NA	NA	5533202	3411502	NA	6325184	NA	6251742	5387917	2657124	3964486	3133057
377.034	2432	4560274	4246465	5281376	5982111	4983172	NA	5531997	NA	NA	NA	NA	NA	NA	2566628	NA	4417289	3114309	NA	NA	NA	NA	NA	5267202	6651049	4094421	5449681	NA	NA	NA	NA	NA	NA	NA	NA	NA	NA	NA	4364162	NA	NA
377.086	2435	633633728	729316288	613973632	NA	656311680	NA	543980928	634554688	530871904	618557888	370303264	489715872	433617440	488142848	505965184	558659328	508458336	442397152	410809728	451440448	606632576	508854720	697865984	504400064	655657472	656314368	511083808	509118848	519599136	539917504	415131200	514751072	365845952	530873344	459829536	473990400	460226240	608990080	475559520	487882432
377.14	2441	4600759	NA	NA	NA	NA	NA	NA	NA	NA	4765131	NA	2804391	2777155	3201034	NA	NA	NA	NA	NA	NA	NA	3286474	NA	NA	NA	NA	3025195	NA	NA	NA	NA	NA	NA	NA	2783015	NA	NA	2877350	2773116	NA
377.183	2443	2772934	3208686	NA	2970576	3114419	NA	3324296	NA	2919027	3864025	NA	NA	3126866	2572314	3669671	3674943	3010938	2870771	2922896	NA	3796647	2666460	3289904	3719390	NA	4332544	3177786	NA	3508296	2798281	NA	NA	NA	NA	NA	NA	NA	NA	NA	NA
377.21	2444	NA	NA	NA	NA	NA	NA	NA	NA	NA	NA	NA	NA	NA	2837539	NA	NA	NA	NA	NA	NA	2661553	2956776	3801912	2755815	2981903	5036040	2915651	NA	NA	2714323	NA	2691736	NA	NA	NA	2567988	NA	NA	NA	NA
377.228	2445	NA	NA	2594469	NA	NA	NA	NA	2658700	NA	2761192	NA	3356863	NA	3530794	NA	NA	3058058	NA	3758493	NA	3522231	NA	NA	NA	NA	NA	3795273	3888550	NA	NA	NA	NA	2588148	NA	NA	NA	NA	NA	NA	NA
377.246	2449	11721691	12827649	11730603	NA	12690887	NA	10947995	10750354	11931273	12239342	6269267	9490628	9634407	8243249	10408635	10874709	9893265	8811016	8076707	8748926	14596798	13001207	14411587	13527284	15202843	16179219	12207440	13506989	12665948	12446943	10679917	13937319	9209338	14478381	11358531	12494144	13151973	15680458	11880090	14655213
377.283	2452	12028904	13597709	12091064	NA	13497810	NA	13094310	12896671	11929238	12640762	6975838	8120526	10117748	6697022	8788679	10397538	8856990	7037460	8668590	6942602	15227595	14619142	12912462	13617409	15501863	12521503	13071708	14633402	11244648	13544684	12686968	15227573	11427334	17181754	11628877	15254860	15089391	16425943	14096036	16318202
377.997	2455	5831907	6700264	7323578	6753499	7679665	6847076	5711481	6785688	6326165	7273196	6224427	7313812	7021419	8536384	8043439	9222247	6827679	7787264	7321221	6092931	9114576	8010550	9867307	7242241	9847572	9916671	8220248	7873212	8174930	8381931	3734355	6290388	NA	5637438	5010956	6221365	4621249	6522062	6000493	NA
378.013	2456	3519720	5372141	3661759	4226272	3287734	3740265	2697854	4212381	2952091	3143409	NA	3852696	NA	3803462	4386740	3870829	NA	2985733	2965130	2993288	6183894	5733180	5548080	4825607	5507865	4449540	4045406	4579009	3660119	4325872	NA	NA	NA	NA	NA	NA	NA	3715283	NA	NA
378.06	2459	901545216	1014004992	909934528	NA	915441344	NA	845446784	885033664	764966848	896824064	652501568	849115584	739015552	866416960	941648832	961575040	821327552	819491584	855144064	708604032	1070627840	1052279616	1212192768	1122273792	1161071360	1238405376	982288000	1027640000	840463744	935362048	405170016	496270304	353394432	570588480	390754848	519603776	504397792	536376544	471103360	490111008
378.068	2461	NA	NA	NA	4232434	NA	4782716	NA	4173488	3646383	NA	2829887	2988456	NA	NA	3516358	3473537	3386040	NA	3831451	NA	NA	NA	NA	NA	NA	NA	NA	NA	NA	NA	NA	NA	NA	2873688	NA	2694220	2852821	NA	NA	NA
378.081	2462	NA	NA	3050456	3546358	3844811	3610241	2806418	3834549	2682803	4060936	NA	3233195	3556232	NA	3028939	3408006	2627261	NA	NA	2621600	NA	NA	3066948	4584991	NA	NA	NA	NA	3244397	NA	2754413	NA	NA	2594140	2743331	3019344	NA	NA	NA	NA
378.096	2464	66321668	73858312	70336480	NA	75597520	NA	74251928	73157304	65927096	77099792	43704904	55196080	51788684	56899940	59632592	61978764	53196484	57488160	61388452	48607396	87292920	91194208	90937416	95291944	92310328	102535456	87000696	88722144	72250736	77889040	25413490	29719548	21913352	35749216	21758502	35669588	34062300	29095152	30979976	28606494
378.167	2466	2655518	NA	NA	2644243	NA	2948767	NA	NA	NA	2799398	NA	3478979	3030950	3668350	3378151	3511462	NA	NA	NA	NA	3435535	NA	3178591	3222590	3067725	5067061	NA	2593529	NA	NA	NA	NA	NA	NA	NA	NA	NA	NA	NA	3070009
378.203	2468	6901035	7746856	6842372	8176927	8691441	NA	6545079	6763232	6780896	6681394	6173287	8741325	7789490	9105803	9311219	10018995	8056553	8821573	8279748	6330572	9444381	9182093	9857130	9316939	9720665	10557760	9524898	8741638	8715669	8255029	5532563	5743655	4124460	7089546	4915780	6753912	6107134	5840150	6686631	5728326
378.216	2470	9696560	12594476	10094601	NA	10729205	NA	8267451	8434404	9295844	9880374	11080298	13748689	11557815	12798352	16251895	16881848	15767278	12231497	11515591	12837072	16911394	14988179	17094766	13793872	17103710	15696196	13190822	13867787	12748186	14151225	6207383	8793132	5652272	9299342	7377479	5929597	7475201	9823515	7223211	6324299
378.265	2473	NA	NA	NA	NA	NA	NA	NA	NA	2616310	NA	NA	NA	NA	NA	2917895	NA	NA	NA	NA	NA	NA	3166120	3860605	2626658	3898221	9877843	3991224	3079964	2957226	3130955	3480486	4602944	2825024	4792736	2647636	3681932	4010000	4610348	5908409	4855900
378.975	2478	NA	NA	NA	NA	NA	NA	5037982	4027374	NA	NA	NA	4016808	2863293	3777192	2560245	NA	3590144	3366983	4285360	3452380	4217150	3844313	2942296	6385508	NA	3954228	5089207	4633630	3445398	NA	NA	2589023	3790888	4094630	3297555	7075700	3959011	NA	NA	2796380
378.981	2480	30531136	36404760	41451808	NA	37504996	NA	38018976	39496688	37492988	32977984	25486154	31873706	24173758	34085548	32615670	39999956	26204162	32126024	31356850	27390430	40942912	30639324	41072988	29969254	42355804	44192308	34744248	34057248	33666712	35159888	18389124	30801250	16289834	29212328	24924948	25945974	28672228	33773100	31824006	32309598
379.044	2485	57409112	72646192	65192248	NA	63408120	NA	63193012	65244168	52918544	67744856	39969628	44989116	36429012	43408064	53882124	51345900	46299160	45298780	48445380	38883828	66665816	71845112	72505712	76090240	79350896	79385160	66537424	69127224	57472684	65879908	65104024	72449400	55337024	91520704	59618084	83216264	80707832	79132224	74299544	71172472
379.055	2486	NA	NA	NA	NA	NA	3550167	NA	2832907	NA	NA	3330911	NA	NA	NA	NA	3552241	2954781	3091554	3307464	NA	NA	4729084	4338033	4998017	NA	NA	4131796	4214844	3315377	3914601	2741404	3004800	NA	2951876	NA	NA	NA	NA	2630811	3307385
379.057	2487	NA	NA	NA	NA	NA	3211224	NA	NA	NA	NA	NA	NA	NA	2863814	3890449	3515889	NA	4027490	3113417	NA	NA	NA	4668786	3304834	NA	NA	3544020	NA	3587762	NA	NA	NA	NA	NA	NA	NA	NA	NA	NA	2631034
379.09	2489	14085736	16928316	14930248	NA	15771653	NA	11864000	13851671	11235618	12797030	9071465	11074248	10212580	11234002	11103516	13183486	11831338	10026093	10246099	9925125	13966698	10921227	16820604	12876686	14748801	15708760	10819552	12282952	11267773	12294006	9578663	11926926	7895118	11296465	10464049	10573721	10785029	13125201	11497637	11024774
379.092	2490	NA	5479996	4572489	NA	5102598	NA	4410305	4269080	3729699	NA	3152234	NA	NA	3663571	NA	3915263	NA	NA	3325396	3058182	5416299	NA	NA	NA	NA	4492889	4513761	NA	3402429	NA	NA	NA	NA	NA	NA	3909530	2779398	3981394	NA	3467143
379.124	2493	3715700	3753542	5421396	4178511	4887568	4795375	4004811	4924451	3780910	3740786	4102003	3345106	3920112	3722975	4526375	4566539	3421238	3806329	4718557	4185617	4711799	4642074	5332358	3717019	4628621	5219939	4333549	4590677	4855496	5107587	NA	3492252	NA	3247838	3295035	3241380	3775759	2716253	3670190	5061010
379.139	2494	3540090	3374667	3677530	3809876	3928084	3535861	3551183	3442728	3943732	4777079	NA	2879702	NA	NA	3211564	NA	NA	2867326	3361762	2614295	4129148	3973408	4578699	4254624	4492434	4480616	3494898	4446298	3295949	4023176	2730166	NA	2576990	NA	NA	NA	2588948	3334755	NA	NA
379.162	2495	NA	NA	NA	NA	2804764	2580477	NA	2709553	NA	2861184	2610047	2727645	2935038	2841326	3194164	3188249	3218500	NA	2802665	NA	3122565	2752810	3056018	2612649	3326106	2896495	NA	3082339	NA	3132305	NA	NA	NA	NA	NA	2892721	NA	NA	NA	NA
379.172	2496	3651206	4060757	2833766	NA	2885663	NA	NA	2681908	NA	3854467	NA	3430112	3062017	3196145	3989816	2930205	3002439	3475593	NA	2607651	4471177	3363631	4503957	3473324	3541149	3671667	3480574	3752038	3141336	3862420	NA	2642352	NA	2884336	NA	2719156	NA	NA	NA	NA
379.175	2498	3517063	4043350	4516199	NA	4278304	5123074	3925978	3355701	5270850	4313220	4161411	4192993	4474114	5170931	4919609	5519902	5141577	4646027	5363693	4653604	6045066	5422384	5796246	4727726	5790878	5258868	3616767	6280296	4957914	5097366	2811074	3065265	3010666	NA	3009353	3051445	2745119	3533424	NA	NA
379.225	2503	4614809	5863014	3678586	4243057	4174895	NA	5210090	5409863	3217748	4350102	3184529	5118703	NA	4664069	3765578	3793457	3461211	3813531	3777533	NA	4474270	3944774	5921190	4551616	5506223	13894275	5042194	4496506	4928234	4984744	3975377	4732358	2764410	5795588	3427158	3912645	3377454	6178434	4322508	4569527
379.243	2504	NA	NA	3831168	5066359	NA	NA	NA	NA	5065051	NA	2664855	NA	NA	NA	3292496	4203064	NA	NA	NA	NA	NA	4398414	NA	NA	NA	NA	NA	NA	NA	5138351	4182231	NA	NA	NA	2668891	NA	4631859	4939401	4388049	NA
379.262	2506	NA	2774642	NA	4237949	3721275	4507680	3128309	3578964	2842977	2996387	NA	NA	NA	NA	NA	3275327	NA	NA	3020808	NA	3454379	2802006	3491249	4501454	3887291	4618895	NA	3951751	3549943	2948021	3164381	3094996	NA	3089681	2791776	2862545	3473721	4663951	2885846	3848644
379.298	2510	21925556	23666300	21791124	NA	24758342	NA	20103168	19266656	18803054	22246576	9657255	13531908	18865452	9143072	15936867	16579148	14772341	14259380	13752339	11932240	23756218	24061286	22448572	23628762	25480392	19968666	20924460	23555220	19597058	21479362	13883624	17059300	13447314	23543582	12755818	16476125	17674564	17696412	16398561	19497426
379.956	2512	2598307	3147596	NA	3292517	NA	NA	NA	NA	NA	3719578	NA	NA	NA	NA	NA	NA	3079524	NA	NA	NA	NA	3543684	3172999	3751118	NA	NA	NA	3650949	NA	NA	NA	NA	NA	NA	NA	2839219	NA	NA	NA	NA
380.009	2515	3881910	4153181	NA	NA	2645283	NA	2743511	2785117	NA	3614126	NA	3409873	3977762	NA	3785303	NA	3284343	NA	2859248	NA	NA	3830428	2726551	4546786	NA	NA	NA	3468697	2737140	NA	NA	NA	NA	NA	NA	3742916	NA	NA	NA	NA
380.052	2518	7223238	8017771	12624556	9381765	11802928	16633144	13136100	13442412	13994630	9373117	8043655	10714078	7622193	11762748	10057318	15555435	7035271	13432243	16275709	7572319	14905052	12179118	12774052	15785201	15674822	16548746	18921792	14908840	13191170	13611224	4490710	9406231	4831631	10739769	7318581	9906386	11252263	8578991	11700668	17027810
380.061	2519	15024073	18358126	16327343	19515272	16607539	17104188	14090471	16018799	13314698	16852416	9065609	11750368	12578356	12567615	12889705	13413231	10987914	11881911	11561216	10482530	13319903	13620914	16517799	13745397	14450121	17023886	11147588	13233580	11411461	11806940	9601497	11112219	7209363	12533821	9460792	12060885	12419626	12162995	11172287	10666726
380.064	2521	17629130	20234094	19059376	NA	17525044	NA	16716008	16047472	16476811	18867650	12559498	16927714	14990901	17640512	18460266	19987312	16898444	15672760	16218369	14734179	20668128	21001908	24173224	21871862	23612874	25318286	20904260	21880236	16975878	18526428	7866842	10092316	8579475	11188286	7808057	11004118	9163307	10745780	9841088	10158823
380.146	2524	3408873	4167561	NA	3313573	3422541	4936026	3044609	4294030	3066538	2634207	NA	3668985	3590738	4865120	3190407	3909519	4080041	NA	3429659	3620737	4503297	5066456	4642498	4498709	4495846	5446569	3278180	3872203	3144738	3997947	NA	2847550	NA	3488349	NA	NA	NA	2975698	2777048	NA
380.183	2526	2782198	3209108	3877597	NA	4029784	NA	3000588	4179355	3234487	NA	3389614	3718148	2997854	3984493	4486804	6036381	3575222	5316064	3612967	3358607	4929295	4104936	5263053	5460258	4961779	4608948	4871537	4506072	3438639	4058377	NA	NA	NA	3223659	NA	4621565	3562063	NA	2807267	4211475
380.196	2527	6160379	5427097	4463330	5171126	5159261	6094188	5360913	4793760	5328572	4035057	6171826	7568392	6903395	6737011	8074904	9438114	7705019	7026149	6868267	5179283	9418516	8265454	8141521	8123687	7710199	10300344	7643510	7685597	7577651	7944462	NA	3447634	2835904	4154480	3620956	NA	3273299	4268005	3072486	3773207
380.23	2530	2748423	NA	NA	3000257	NA	3945848	3348251	2583980	2591433	NA	NA	2940946	3631727	2952320	4280997	3573680	2993608	3373552	NA	NA	4288290	3802877	3527388	4495668	4583939	NA	4687235	4896234	3732543	3492123	NA	2605409	NA	2811005	NA	NA	NA	NA	2836465	3302180
380.236	2531	NA	NA	NA	2867139	NA	NA	NA	NA	NA	NA	3563710	4858900	4107889	4820098	6198951	5590962	5812682	5084659	5076279	4172706	3668772	2695935	3019997	NA	3133957	NA	NA	3476972	NA	NA	NA	NA	NA	NA	NA	NA	NA	NA	NA	NA
380.281	2532	NA	2582452	2901761	NA	3789175	NA	3217706	NA	5917404	5615120	NA	NA	NA	NA	NA	2994115	NA	NA	2640197	NA	NA	NA	3463915	2600263	2791444	2752468	4022677	4548093	2929744	2656557	3020830	3943797	2561501	2787984	4778099	7428381	5624429	5169156	6375936	5389110
380.987	2534	2937120	4327574	3784714	4244673	NA	4090503	NA	4483771	2705383	3652371	4231584	3655920	2849652	3617185	3242415	4496597	3300060	4895476	3633700	3142836	4268108	3326027	4798405	2637903	5893893	5130422	4111005	3460865	3953988	4960822	NA	3166361	NA	3253661	NA	2580995	4056902	4408588	3234512	4356151
381.082	2538	3836227	3867828	NA	3290337	3313775	3272873	2739745	NA	NA	3304246	NA	2698508	3568533	NA	3722193	NA	2687230	NA	NA	NA	2901105	3995765	3787746	5503603	2689829	3933396	3631809	4837156	3457380	2637402	NA	NA	2604784	2819009	2596172	3893794	NA	NA	NA	NA
381.087	2539	NA	NA	NA	NA	NA	NA	4066850	5768927	NA	5405496	NA	4268302	NA	NA	NA	NA	NA	NA	NA	NA	NA	4245624	NA	3589749	NA	NA	4303555	NA	NA	4226652	NA	NA	3513074	NA	3007822	NA	3162981	NA	NA	NA
381.132	2542	3221846	3439812	3814977	NA	3584638	NA	3148336	2570991	2754590	NA	NA	NA	NA	NA	NA	2869517	NA	NA	NA	NA	4011141	3555468	5472242	3491462	4338486	4090084	3432147	3373879	3544438	3221100	14531374	16273620	12985089	16421332	14775642	15841842	16044915	18336066	14994171	15348844
381.151	2543	2729053	2757834	NA	3130616	2664580	3036866	2756150	NA	NA	3401552	NA	2978593	NA	2665440	NA	3093781	NA	2711853	NA	NA	4658317	6049940	4674552	5569166	4968253	5712107	4085979	5157694	3574140	3656308	NA	NA	NA	NA	NA	NA	NA	NA	NA	NA
381.155	2544	2967391	NA	NA	NA	NA	NA	NA	2973431	NA	2656081	NA	4131106	NA	NA	2737131	3138838	2852121	2950958	3590745	2868466	3033230	3330198	4131832	3388047	3657534	3015916	3428060	NA	3617150	3015285	NA	NA	NA	NA	NA	NA	NA	NA	NA	NA
381.232	2549	6703484	6152420	31204454	26831124	5236381	3716830	6939215	86249232	4455492	3360622	5118442	NA	12304328	31014400	7823367	2629940	5045045	6405960	3857010	4764942	8585389	3452088	9235472	5762732	12406616	46716164	12741369	4221788	21899672	132448912	6810447	43270396	NA	8229371	55276916	NA	4171665	36067688	12249881	7011472
381.241	2550	4942207	5929191	5930090	7004439	4672160	4822754	6179410	6524694	5021767	6123377	2687981	4512060	3667916	5798403	5014538	4121912	3129144	4429644	3880565	3631377	5170353	5407932	10148883	5418671	7528284	15996167	5242621	6006623	5110172	6027926	5005138	5794050	5747495	8110590	5312888	5141077	4658069	7625068	12065564	7810196
381.374	2553	7627185	6482194	8117405	NA	21469896	NA	7144059	17170246	7697530	4720547	NA	16276835	8728569	18808374	8992826	5013868	6925161	11253625	5859999	8078659	12349670	3197175	30506044	4901602	7305097	40015156	5958447	6092688	6248906	7826120	14580604	28909880	10527573	9990705	16897436	8710784	10986429	21969310	17304388	33580228
382.024	2554	2646182	NA	3382676	NA	NA	4626428	3799878	3094577	NA	NA	NA	NA	NA	NA	NA	3776109	NA	2942043	3557231	NA	3703277	4014618	3663109	3481561	4843625	4319748	4646950	4612226	NA	4095935	NA	NA	NA	2572076	NA	NA	3020424	NA	NA	2628018
382.048	2558	6603439	7238124	6525341	NA	8496025	NA	6822733	7383098	7234941	8231072	5652196	6864430	4887779	6006589	7481647	7011958	5229664	6056035	7652215	6080061	8968694	10795557	8164620	10012642	10743921	9655820	9925679	9646219	6931126	8278984	4812886	6337105	4980802	9780021	5286484	8285020	6853775	6419104	7928846	7548346
382.077	2562	14234298	16355830	13161896	NA	14908322	NA	13591382	14106692	11826568	15378603	7773933	10509878	10768620	10612552	11489593	11079297	9878634	9724013	9661312	9037383	12263938	10979890	12893461	12877805	12038267	13116949	11258938	12722325	9835200	11502547	9804896	10279517	7124044	10982208	8334940	10611557	9280664	10836651	8680471	8555973
382.1	2564	20570820	23413246	19854770	NA	20028330	NA	17048414	19951694	16154001	20158644	11278068	15654462	13566196	14167889	17752386	18656906	15567987	15517814	14572424	14448208	19964428	20171324	25165084	19533814	22564994	24229404	17763394	18296990	16259784	18785244	10689639	12604007	9999444	14484298	12047970	13720429	11572384	13765300	13052958	11683277
382.157	2567	NA	NA	NA	NA	NA	NA	NA	2617442	NA	NA	NA	3343951	NA	NA	2769238	3208866	NA	3225737	3300250	NA	3458595	2685526	2709294	3215372	2739351	3527215	2792537	3052723	2737884	2850802	NA	NA	NA	NA	NA	NA	NA	NA	NA	NA
382.193	2569	NA	NA	NA	2614875	NA	NA	NA	NA	NA	NA	NA	2934874	NA	NA	3278691	NA	NA	3145878	2805670	3339891	NA	NA	NA	3205657	3257507	NA	4166758	3255489	NA	NA	NA	NA	NA	NA	NA	NA	NA	NA	NA	NA
382.2	2571	12014313	12673566	12944855	NA	12438472	NA	11993980	11657329	11361720	11811034	7866131	12226140	11024663	12132216	13390182	13762226	11738263	9959576	10906536	9373301	14631476	14633577	15252795	16928796	18075814	17581628	13651049	14889155	11881195	13292546	9585800	11014800	8469624	13648752	9524861	11516813	10482879	12446427	10914876	10847730
383.049	2574	3454510	4023092	3133726	3293057	NA	3110256	2650247	2696615	2956035	NA	NA	NA	NA	NA	NA	3497479	NA	NA	NA	NA	NA	4045289	3130432	3371875	NA	3830608	2831281	3152641	3779608	3531081	2671005	2663924	NA	2887868	NA	NA	NA	NA	NA	NA
383.052	2576	28550192	31662900	26748704	NA	27790542	NA	26199176	26890664	19377924	29923874	16119835	22355808	20570684	21913800	24834722	25116680	20725200	20421058	22027452	21919668	30147476	31951850	41942592	32567652	34591180	33797968	29052338	32027138	26082330	28230986	20647326	22701046	15988136	26240188	19314534	25873570	20497868	25549864	22519104	20920106
383.084	2577	7111740	7514943	7601964	7465869	7425240	8186237	7564435	8083892	6838033	5880366	4742181	6082409	5136968	6715606	6480558	6875157	4089308	6572494	6141127	4589505	8094625	5020665	6856267	6441329	9353688	9285467	6639038	6281742	6005797	6323543	NA	5495811	3173812	5809354	4867951	5385389	5619158	5293108	5356873	4863798
383.114	2581	19379272	19702602	18274104	NA	18345186	NA	19195036	18436542	16719644	18500154	12380206	17084274	14967378	15335650	17932984	16019489	13209063	15624665	15842512	13064140	17540014	18586632	18406996	21770620	20398562	20125542	17698250	17818138	14736431	14456163	8064435	7994384	7773631	11969749	9209719	12606646	11093471	10550336	9622866	11114305
383.146	2582	9352276	9366356	8357700	9505698	9770219	9247123	9542822	8974794	7974697	8108614	5890105	7681917	6904414	6865134	8366789	8204334	5953011	6715876	7224539	5945305	9862074	9395222	10268254	10944905	11395565	10184560	8809942	8966693	8051771	7531887	3459517	4431901	3613130	5461218	2728832	5088449	5117417	6032461	4706652	4782924
383.207	2585	6327404	7805800	5576540	6376376	5554431	6295978	5565626	6246881	6162241	7991902	NA	2637711	3975795	2655495	3352284	4267079	3452425	2556410	4093167	3874800	5737428	4683826	3924593	4591009	6144515	6197124	4768238	5012028	4131921	4406663	4257233	4813879	4648417	5180666	3188625	4721877	6026749	6411365	6696303	6233955
383.28	2591	NA	NA	3057528	NA	3753237	NA	NA	3750396	NA	NA	NA	NA	2602636	3432740	2592503	NA	NA	NA	NA	NA	3662834	2849875	4182664	2665917	3360284	7389084	NA	NA	NA	2899875	3496425	4825173	NA	3957015	2850213	3162348	3154452	4338818	4403589	4385662
383.317	2592	2756758	NA	3049862	NA	10616096	NA	NA	11821577	NA	NA	NA	5156785	3299992	10760498	3164933	NA	3062321	3637792	NA	3963929	3935234	NA	8535699	NA	5376553	30939048	NA	NA	3102840	2880433	4472309	10933348	3472904	5312805	4795311	NA	2901023	11689104	15400336	9910155
383.353	2593	15123620	16851864	15996820	NA	26668332	NA	14038248	18551318	12754810	12122774	7334009	18071484	13828773	13893953	12251923	11257985	10575423	9683501	8750366	9279527	20550672	11078772	29802142	11928025	13353526	31004596	9899559	13365875	12754053	14054847	20180482	28075124	13886997	16831796	17893304	13077764	14919211	24583326	18247068	26970008
384.012	2594	3988900	2598003	3328661	3952846	4524534	5613264	4903353	4666121	3860607	5060506	2589001	4321417	4234120	2884169	4156429	3106190	2928434	3101462	4907511	NA	3490086	6727073	2709353	10461914	NA	3454090	5777193	6849387	3667314	2682561	3608283	NA	4179718	4752952	3727470	9217498	5922557	NA	3460711	3077258
384.033	2596	8605100	9028729	11860125	NA	11365884	NA	14542272	13787920	15151240	9534370	7979343	10565775	8260496	10766929	8889364	13726102	7167801	12204830	14527998	9242921	13591854	10802603	10743664	13648610	14553891	14424209	17313586	12759922	11648377	12859081	5584610	12199314	7350029	13133376	8085620	11316704	12056324	10792365	14290541	21399698
384.067	2599	3376570	3950725	3976362	NA	4464135	5594852	4896203	4935453	3516565	5118896	NA	NA	NA	2833504	2931234	NA	NA	NA	3150345	NA	4157757	4242875	5095291	4738800	3650351	3861148	3541311	3329919	3385734	3316438	3205870	3802017	2769178	4481614	NA	4498924	3227407	2696635	NA	3093663
384.108	2603	2864074	3292307	NA	2985200	3964435	5021427	NA	NA	3720358	2796479	NA	2957479	3116457	3556976	3181617	3441077	NA	3407672	NA	NA	4755790	3675597	5642119	4684544	6415166	4682922	4848463	6075279	4023701	4808423	NA	NA	NA	NA	NA	NA	2607900	NA	NA	NA
384.116	2604	4767181	5723286	3742910	4921587	4929046	5798646	4509146	4851503	NA	5167043	4031850	NA	NA	3663475	4851765	4664761	3738456	3833659	NA	2842953	4943186	NA	5264266	5915395	5577537	NA	3962706	5483410	4269464	4460266	NA	2770358	NA	2573409	3034251	3290620	4070175	3600847	2800263	NA
384.154	2606	NA	2835618	3036364	2879744	2739745	3675908	NA	NA	NA	NA	2785654	2971829	NA	NA	3376707	4101576	2909030	2790217	NA	2723160	3403106	3356131	3862421	3864850	3620686	3976377	3029857	4034464	2918309	3285753	NA	NA	NA	NA	NA	NA	NA	3025374	NA	3219647
384.169	2608	NA	NA	NA	NA	NA	NA	NA	2775875	NA	NA	NA	NA	NA	NA	3195977	2831823	NA	NA	NA	NA	4584809	2684394	NA	3021592	3842899	2713790	2704743	NA	2889131	NA	NA	NA	NA	NA	NA	NA	NA	NA	NA	NA
384.312	2611	NA	2632407	NA	NA	NA	NA	3170841	2668408	2629879	NA	NA	NA	NA	3205827	3361920	2633737	2903968	2643841	NA	NA	3149221	NA	NA	5851984	3331973	5718253	5402528	3986396	NA	3222327	NA	NA	NA	2757295	NA	2878011	3042142	2653726	2823364	3813625
384.98	2615	NA	NA	3283473	NA	2713374	NA	3109615	2932847	2568707	NA	2692220	NA	NA	3887058	3368322	3347229	NA	3299440	3438392	NA	3919555	NA	2841748	NA	4023409	3621320	3628201	2692312	2947794	3279423	NA	NA	NA	2667962	NA	NA	NA	NA	NA	3781102
385.13	2623	NA	3032041	2850381	2628181	3069772	6769772	3797792	3895463	4196928	4117849	NA	NA	NA	NA	NA	NA	NA	NA	5222250	NA	NA	5738405	NA	6548627	4780198	NA	6525157	4558097	3107593	3484794	NA	NA	NA	3543030	NA	2749253	3204198	NA	NA	2592806
385.148	2626	3597668	3488239	4067924	3330139	2903378	5236850	4372262	4850862	3489351	4965729	2847922	3318254	3466512	3066903	3337668	3837795	2609365	3513516	NA	NA	4295435	4267949	4345032	4677786	4421804	5257727	3417324	3997976	2785039	NA	NA	NA	NA	NA	NA	2901834	NA	NA	2618314	NA
385.162	2628	2978154	4072948	NA	NA	NA	NA	3328810	NA	NA	2784614	2775223	NA	NA	NA	2869193	3101544	NA	NA	NA	NA	3049233	5455796	4245708	4753568	3941553	4138499	5160178	4362525	2860821	3960967	NA	2585969	NA	NA	NA	NA	NA	NA	NA	NA
385.173	2629	NA	3358200	3030622	NA	NA	3860603	NA	NA	2595409	3121515	NA	2642422	NA	NA	3006414	NA	2663647	NA	NA	NA	3120918	3456953	3351247	3391652	3397813	3340807	2982134	3052834	NA	NA	NA	NA	NA	NA	NA	NA	NA	NA	3150802	NA
385.209	2631	2977661	3401220	2578028	NA	3088229	3924105	NA	NA	NA	NA	NA	NA	NA	2900528	2862556	NA	NA	NA	2808709	NA	3450662	3011530	2845915	4200627	3742914	3675155	3567877	3760431	NA	3496090	NA	2810757	NA	2672150	NA	3106654	NA	NA	NA	2571331
385.246	2633	9168779	9897488	8600186	NA	10086256	NA	10385221	8297682	9722479	9823624	7502546	10099213	11093298	10112063	10683882	12256139	9242873	10470607	11091857	8725244	12359478	11939803	12456166	15369409	12625103	11975199	11542803	12399933	8943411	10428584	6602871	6922133	6695120	8251429	6152643	10116970	7796876	7708570	7864297	8634960
385.257	2634	NA	NA	NA	NA	NA	2924698	NA	NA	3337843	NA	NA	NA	NA	2719811	2910702	NA	NA	NA	2955157	NA	NA	NA	NA	3564741	3359955	3486243	NA	3568961	NA	NA	NA	NA	NA	NA	NA	3339118	2863247	NA	NA	NA
385.26	2635	2665361	NA	NA	5830274	3011444	NA	NA	4939991	NA	NA	NA	NA	NA	3955781	NA	NA	NA	NA	NA	NA	NA	NA	3927274	NA	NA	11213348	NA	NA	2985784	NA	NA	3584410	NA	NA	NA	NA	NA	5880736	3311085	4078166
385.296	2636	14550943	16795168	13826702	NA	16232319	NA	13113173	15123685	12993155	14372252	6730466	11690525	11941187	10531923	13387262	12051360	11260172	11177185	10633122	9413391	13846347	13627378	15818997	15369429	16413920	22100528	14528807	14714192	12672838	11925692	14012552	15017898	11344099	16091193	11921873	15433594	15018140	17506222	15126520	16652899
385.944	2637	4733091	3426045	NA	4152179	3800134	NA	3457064	3848663	3319691	3100326	NA	3097325	2984483	2681183	3843838	3811504	3714556	2888139	2776188	2763788	3957862	3309856	6773181	2842072	4985287	5618438	3755565	3830343	2738229	3208640	NA	NA	NA	NA	NA	2798669	NA	3263674	NA	2570578
385.964	2639	6159531	7808771	10951576	8259450	8640587	11728288	10627118	10186206	9792403	6244013	8252345	8970995	5974570	10087783	9107205	13116600	6943236	10972626	10283138	7754771	13273198	8720681	12345795	8330719	15627725	13150988	12018228	10700366	11145276	13248967	4570474	9064646	4645343	8972615	6111882	6615123	7534966	8921282	10059979	11275097
386.017	2642	NA	NA	5273517	NA	3907676	NA	NA	6145522	6468521	NA	3733451	4336388	3053116	5130621	4051739	6366414	2910743	5147110	4322452	3725352	5535878	3448130	6160852	NA	6059489	5751582	4926026	4825699	6027344	5898717	NA	4083933	3015155	3483996	3037849	3918948	4212104	5137625	4927709	8121197
386.026	2643	5793988	5222169	2694065	4525968	3460191	5958072	4743234	3828213	3473324	7368391	2675662	3469063	3744319	2778497	2870558	3461330	3705371	NA	3164311	NA	2932874	5435718	2649559	7921144	NA	3259681	4302414	4965990	NA	3727840	3628415	NA	3331574	3804512	3004059	5292135	4369803	3095772	NA	NA
386.062	2646	7286994	8212261	6158271	9234333	6619242	6251973	5634126	7366147	4985787	7149270	3975129	4394771	4359756	4458896	5173037	5072097	6062632	4789750	4134052	5246010	5877914	5732695	6793698	6315527	7458289	6427437	4072028	5674612	4964449	4675055	4651403	5955825	4317700	5579119	4702885	5402739	4283799	6413547	5141739	4794238
386.097	2648	7385312	8767280	6527949	7995305	7073908	6682066	5509209	6196752	6124489	6831844	6261733	8459038	6680152	8465822	10051386	8193264	7911989	7992835	5512367	6663239	10250409	10396007	13668844	11048469	12715517	11139896	9077354	10065537	8355950	10004989	3926423	4156671	3195410	5063037	3613359	4142206	4883874	5687546	3773686	3150731
386.114	2650	10733799	24856374	25275348	NA	22311034	NA	41953376	28055062	31040464	39214828	16542698	11658019	8592989	7216549	16811840	12178679	11825723	15883785	26419380	10075214	13088944	30634352	9245169	41129500	27792898	14691134	32133744	25335432	15937652	18987524	10312092	8515847	11532824	23153028	5569204	22827140	22915496	6181121	15413499	12987281
386.132	2652	20416750	26060604	22670298	NA	20533374	NA	16574564	19838492	16614359	22007538	12856304	18076456	16225891	17016236	20490056	21542142	18600514	15584783	16113851	15563861	21985464	20963704	26042870	21313058	26367498	22653764	19341944	20629134	19071098	21625354	16171426	19400974	12581407	21367178	16112313	17281162	17349038	22577416	18030848	17533848
386.149	2653	3435765	3469634	3130338	NA	NA	3877349	3606634	3264547	3335134	2844410	NA	3431215	3711593	2829747	3694415	3863814	3857992	4035093	2974913	3457115	5096640	4121983	5061116	5506602	5123600	4203337	5065343	5071509	3370113	4093458	NA	NA	NA	3250578	NA	NA	2903475	2797839	NA	NA
386.204	2654	4179212	4250453	4720632	3469775	3834005	5309946	3324028	3508792	3302389	4467473	4562952	5189441	4380285	3553739	5935973	5551389	3584605	5264938	5625044	3881073	5753048	6406554	4904462	6827584	6630947	5777244	5335702	5065386	5556373	5001768	2586043	2643245	NA	3826088	NA	3653793	3315653	2772262	2769176	3299250
386.291	2660	3429678	4419443	3104795	2754542	3379376	NA	3021464	2952793	3888153	4873013	3401764	5218141	4830875	4568559	4865928	6331714	5655165	4761161	4976881	4494483	3682558	4344258	3297832	3888739	4204098	3079033	NA	3049163	NA	NA	NA	NA	NA	2695627	NA	2980029	2748386	2766155	2624820	2955219
386.328	2663	6816061	6240127	6847530	NA	7827643	NA	8003748	9115238	6337576	7987012	3480624	7007080	5420711	6960638	7489430	4941137	4769419	5910102	6543613	5026977	7141646	7305683	10705459	10632817	9950799	25779076	10216136	7995097	5613763	6582874	7729637	7446882	5974634	7533018	6777583	8970441	7354862	9474394	11931967	11480032
387.01	2665	7682642	9054313	6230332	7577837	6580619	6309670	4942212	5127015	4046145	6905952	4120846	5001286	5321618	4957979	6065321	4228723	6445960	4656975	5104102	5346734	5127741	6174484	6826758	6535045	5820227	6251623	4843486	5892062	5175746	5841774	4470477	2963078	3063663	3949296	3662765	5193126	3468495	3904121	3243546	3001564
387.09	2668	5362290	5406852	5107036	5015817	6560163	7733060	5999006	5762949	5365090	6951041	4269353	5351520	5104558	4430652	5728457	6547093	4898726	6055788	7948801	4676045	6015584	5827385	6353695	7073701	7305056	6876290	7083007	7133180	5038560	5536654	3611369	4606633	2957710	4884241	NA	3840448	4609770	4679322	4858419	5214458
387.097	2669	4286069	5270663	4196703	5567756	7993766	7679815	4914592	4455304	5984613	6789252	2877739	2784866	3603376	3284799	3808460	3439256	3427240	NA	4739587	3213776	5226084	5076797	5323553	6375336	5207907	7099524	6366210	4476927	4963811	5569425	4407019	5847724	2649489	6843156	4961222	7385538	7541484	7066270	6029878	6984957
387.106	2672	NA	NA	NA	NA	NA	NA	NA	NA	NA	NA	NA	NA	NA	NA	NA	NA	NA	NA	NA	NA	NA	NA	NA	NA	NA	NA	NA	NA	NA	NA	4259566	2959024	3009941	4454168	3732424	4071877	2897647	3773089	2693689	3557632
387.109	2674	19696250	22685834	20282724	NA	21160362	NA	17009060	21858188	16827754	21774474	11971887	16385126	16603060	17864516	18778322	19506844	16503725	17166194	18219528	14659029	27683432	27071298	31507236	30439340	31897446	28564616	25859078	26867716	22667750	23972758	8205039	9794225	9030550	12573465	9190345	11956678	9052912	9704099	9136698	9807105
387.114	2675	4283004	3868813	3158374	3611410	3941803	3106637	3423654	4195214	3653996	3794060	3048753	NA	3595190	3461958	2572499	2899615	3069871	2610549	2598921	NA	3867243	NA	4869926	3134383	NA	2859146	2668553	NA	3076585	3834776	4780785	5267123	NA	4096795	4144074	NA	3319538	5964453	3523131	3819779
387.135	2677	2988677	NA	2790254	NA	3019185	NA	NA	NA	2985333	3908756	NA	NA	NA	3031887	NA	NA	NA	NA	NA	2662879	2581108	NA	3307309	NA	NA	NA	3865617	NA	NA	2570144	NA	3433148	NA	NA	NA	NA	NA	NA	NA	NA
387.141	2679	3771015	4714646	3508592	3498779	4071859	5590871	4212143	4364184	3498871	4057239	3065145	2668144	2896831	3661650	3654878	4609706	3002297	3835775	2895378	3432929	4599415	4082513	5042990	5835706	5566322	5059731	5056532	4149264	3683827	3721123	NA	3185343	NA	3320614	NA	3129808	NA	NA	NA	NA
387.188	2683	4425371	5321894	4461956	NA	4366786	5797737	4337086	NA	NA	4705451	3754313	5606528	4329424	4926310	4898034	5383871	5155786	5349264	4436514	3957236	7060108	5864296	5500733	4854733	5623683	NA	5377063	5613602	4581893	4190134	NA	3737299	2693044	3580730	3153887	NA	NA	3428036	NA	NA
387.19	2684	5061275	4979879	5133700	5242157	5759426	6547306	5466559	5028779	4430220	5020844	NA	3748992	3591632	NA	NA	NA	NA	NA	3571235	NA	NA	4893545	NA	NA	5759876	NA	4191272	NA	NA	4120503	3047179	4008660	3502005	4547386	2981855	5061088	4728587	4071109	3983956	4149535
387.225	2687	12540585	13150386	13626770	NA	12665292	NA	12261834	10839992	11060634	11907258	9805141	13067404	13449180	12969845	13576448	15603406	13128664	13160349	13279791	11058690	16534172	16991096	16864072	18249692	18503568	17620142	16802870	16885808	12874258	13917125	8114967	10930915	8797122	12229448	8666089	11157995	11209494	11616979	11338335	10345772
387.231	2688	2672300	3430581	NA	3575099	3236302	4390777	3179980	NA	2900380	3779772	NA	NA	NA	NA	2940163	3531473	NA	NA	NA	NA	4521631	4166524	3980106	3571678	3544978	3863729	NA	3942450	2666005	3364807	NA	2599653	3769285	3117387	2874347	2805741	3084056	3760854	NA	3461422
387.275	2691	3565246	2824388	3550631	6748491	3300828	NA	NA	5083083	2720687	2594511	NA	NA	2789357	NA	NA	NA	NA	NA	NA	2608662	2591411	NA	5532504	NA	3485602	10050751	3471435	2977859	3498533	2975705	2919208	4219640	3271638	4772701	NA	2767868	2942759	4797161	3987055	4781375
387.312	2692	4998861	6703313	5686709	NA	6590951	NA	6613479	7411673	6747582	6621407	2850161	5208232	5163002	4813721	5660964	3877619	3399672	4049853	3634252	4294181	5987011	6484898	8215395	7452671	8148912	13757644	6603866	6412369	5483059	5000168	5409589	6894344	5770212	8201068	5611521	7334408	6722355	7463672	10343035	9323852
388.125	2697	25996314	28404202	26390270	NA	27636446	NA	28945140	25630988	26035986	27132472	16531070	20981172	20244754	20822258	22403696	24799312	22095142	22036712	22758244	18247528	24718386	25515298	24511582	28965194	27121876	22445532	23131562	24648074	20329318	20372788	11699276	12692582	10644769	18316474	11726053	17711886	16276546	14984276	14590850	17116794
388.161	2700	5605418	5198326	3660558	4681352	3394282	6248662	4460288	4828442	4972321	4440647	NA	3302336	3612958	3997953	3197568	3182176	2745652	2707189	3740528	2926454	3094594	3299636	3549289	5050713	3646690	3454440	4133305	3626391	3171188	3276099	NA	2908278	NA	3073226	NA	5434139	3516495	NA	2934670	4164231
388.173	2701	2803246	4061690	3916562	4889228	NA	NA	NA	NA	3168037	4234828	3199630	3116484	3976482	2821381	4077189	4969573	2967865	3442937	3529588	2856827	4374599	4523321	4938861	3887454	4413670	3540459	4021693	4115868	3270520	4795720	NA	NA	NA	2826446	NA	NA	NA	3430504	2860433	2679435
388.184	2703	NA	2873854	NA	NA	3521264	NA	NA	NA	NA	3341905	NA	3740103	2856230	3698954	3704457	3706986	3497277	3005693	3903352	NA	2873420	3297599	3992688	3786082	3601642	3256815	2802114	3677600	3001212	NA	NA	NA	NA	NA	NA	2655010	2889814	NA	3079061	NA
388.942	2707	NA	4751111	NA	3470241	2722775	3278333	NA	3776067	NA	3318679	NA	NA	NA	3786318	3070917	2879922	NA	2875926	3198079	NA	3662245	3542695	3671386	2697882	4350461	2706157	NA	2822852	3225757	3766917	NA	3003847	NA	3531277	NA	NA	NA	3778485	3848333	3049384
389.088	2711	28364202	32607034	28348552	NA	29963268	NA	28412980	28203642	26560680	30368726	14266304	19257076	18344542	22211212	23182338	21834226	19310222	19649100	19547314	17084648	26389992	28071662	28411272	31554262	29121074	26885918	25786172	28547836	21107924	20999874	16147866	17583622	12840606	23260746	13405683	19240006	19860870	20293108	18703548	17514462
389.121	2712	2620344	3323717	2734230	3465186	NA	3491393	NA	3000967	4048053	2682852	NA	NA	NA	NA	NA	NA	NA	NA	NA	NA	3610104	3792637	3010449	4576996	3691070	2725674	3126089	3858698	2746594	NA	2647462	NA	NA	3259992	NA	2940497	3308946	NA	NA	NA
389.131	2716	4263356	3800905	3756186	4631525	4093968	2760772	2676290	3243659	3707065	3884008	2774990	4491011	3010668	3943071	4546580	4039173	3712670	3960412	4096193	2786554	5752316	3629826	5512597	5070568	4138561	5406509	3819341	4712205	3757285	3001555	NA	2574872	NA	3502684	3305983	2944084	NA	3167751	NA	2639343
389.168	2717	2912715	3559254	NA	3778547	NA	3341906	2768974	NA	2620617	3087352	NA	3352335	2757241	NA	3321379	2916885	3028652	NA	NA	NA	3169805	3080979	5235104	2837751	4678223	3934009	3686237	3620635	3429619	2751202	NA	NA	3101373	3113067	2592266	NA	3096994	2896407	2632663	NA
389.186	2719	NA	NA	3122865	NA	NA	2699865	3164245	3018400	NA	2655232	NA	2836245	2854527	3247799	NA	NA	3074739	3543664	3889364	NA	NA	3244828	2613669	4370175	3852885	3215168	3005284	3588899	NA	3453674	NA	NA	NA	NA	NA	2949222	NA	NA	NA	NA
389.204	2720	NA	3645282	2788536	2685952	NA	3108960	3250267	3134119	3141848	NA	NA	2964763	3703429	3011262	3091507	3875364	2568889	NA	3638490	NA	3028510	3853092	4697515	3261190	3673692	3810118	3645292	3367721	2902273	2945777	2604994	2715192	NA	4243066	3110420	2706540	2886062	2849319	3833059	NA
389.233	2721	2804711	4057964	NA	3042314	NA	NA	2567780	NA	NA	NA	NA	NA	NA	NA	NA	2689073	NA	NA	NA	NA	3399211	3376946	3313076	3381010	3539558	2917199	NA	3936053	NA	NA	NA	2941509	NA	NA	NA	NA	NA	NA	NA	2562069
389.246	2722	7638508	9581425	8313034	8408079	8834099	9116272	7867497	8862391	7477482	8522778	4004853	6338345	5497492	4379345	6194244	7123511	5195465	5624455	5346537	5050665	10792497	10575673	11941304	11049752	11541099	10522452	10835838	9218874	8090898	9703171	6352337	7237194	5736157	8351372	6166048	7859322	7089596	7872057	7863537	8185882
389.319	2725	NA	NA	NA	NA	3946569	NA	NA	3422931	NA	NA	NA	NA	NA	3293936	NA	NA	NA	NA	NA	NA	NA	NA	8453582	NA	NA	7599980	NA	NA	NA	NA	2732522	5548650	NA	2720426	3322420	NA	NA	7065177	3121417	4528181
390.068	2727	2940229	NA	3403292	2887993	3551532	3829672	2933117	2835441	3695176	2650498	NA	NA	NA	2761779	NA	NA	2844668	2741177	NA	NA	3491757	NA	NA	NA	3674007	2767977	2886872	3654776	NA	2815064	NA	2926510	NA	3068899	2874632	NA	NA	NA	NA	3149131
390.082	2728	NA	4185239	4418082	4257086	4734257	5665709	5149057	4104182	4917838	4185480	NA	NA	NA	NA	3226022	3157925	NA	2828222	3950093	NA	3311540	5953737	2743994	5956723	5579676	4636782	5939422	5014653	3400275	3736670	3394293	NA	NA	4507625	NA	4866439	4204248	NA	3432964	3414352
390.092	2729	NA	5181595	3570214	3031362	4303156	NA	NA	3460090	3153490	NA	NA	NA	NA	NA	3005866	3743657	2707973	NA	NA	NA	NA	3352270	3717821	NA	3764128	NA	3623138	NA	NA	NA	2675961	NA	NA	NA	NA	NA	NA	3173292	NA	2830676
390.095	2730	8070992	8045724	9400871	8582467	9432372	11402162	9624966	10130427	8727123	7527822	5041428	5885000	5749687	6044735	6507948	7898027	5385222	7842755	7554578	5536383	8001466	7774415	9600702	8666232	9976737	9177202	8972515	7836802	8992344	7188580	4008698	5695418	4114480	5299182	4499215	5563788	5357277	5332910	5920265	6621525
390.115	2731	8908632	9612451	8102447	10081610	9172283	7693242	7400845	7945219	6642268	8041878	6600986	7137358	6411198	7105608	7284148	8276916	7737358	6720459	7296537	5327495	9867203	9046233	11548356	9591936	10339240	9613433	6736108	8037514	6272608	7272556	4223745	4956099	4168761	6617079	NA	4195730	4571876	6011830	3837455	4140380
390.167	2733	3323758	NA	NA	3106141	2647882	3531725	NA	3816471	NA	3679661	2679596	4559968	3642320	3184734	4013514	4540362	3830817	3612638	3270187	2718876	5108699	4380914	4043476	4311190	5224379	4609163	3690754	4532382	3040884	3997826	2601235	2722777	2867277	NA	2763555	NA	2787061	2906061	NA	NA
390.17	2735	3573616	3017910	3434054	NA	NA	NA	2613663	3208216	NA	2796463	2852141	NA	2955217	2779232	4081100	4007884	3368994	2590687	3760684	2984606	3941341	4026611	4550357	4618391	5020605	3346572	3104003	2987167	3530357	NA	NA	NA	NA	NA	NA	NA	NA	NA	NA	2768241
390.203	2736	5854078	5726402	5973588	NA	6810965	7439323	6344106	5704741	5789314	6120893	6621496	8433772	8246237	8975470	9348570	11029466	7647279	8788971	9840184	6957739	8347628	7072003	9559775	9518245	8575944	7708823	8812817	8041644	6583938	7303313	3454240	4840425	3691612	5323804	3339054	5940655	5016322	5912541	5606957	5345661
390.225	2737	4439943	3749066	NA	NA	3043676	NA	3879345	3139629	3020427	4395463	2752319	3245171	3390436	3824759	4186595	3973092	3792951	4386804	4230720	2967220	3476470	4546829	3274470	4505774	3970000	4643998	4327706	5135540	2774154	3816602	NA	NA	NA	2743333	2594100	NA	2741513	NA	NA	NA
390.24	2738	7362445	7533775	6992483	NA	7476576	NA	7046583	7332915	7086738	6546893	5462341	8247417	8350697	7263358	8453609	9282538	7602236	8287225	8633925	6994618	9414653	9615636	9658091	11181236	10462166	10821795	9926944	9764026	6770320	8351904	4394797	5355513	4045931	5616683	4582200	5676474	5879566	6295533	5969465	5417355
390.981	2742	NA	2577878	3290006	NA	3701313	NA	3633329	3711312	3721168	3237654	NA	NA	NA	NA	2762536	3239218	NA	2873615	NA	NA	NA	2949241	2936784	2915818	NA	NA	2679388	NA	NA	NA	NA	4350267	2573719	3817827	3422218	4343466	4761612	4688183	4245295	5735071
391.04	2744	5527776	6428139	7107503	NA	7657043	NA	8007365	8361318	7939049	7239472	3725909	6934921	5211388	6591963	5878593	7683404	5175656	7376166	7448415	5145599	9351540	7201430	9582562	8924675	9340155	8575410	9493109	8263153	6512583	7553520	5030982	7639381	4390319	9480571	6160411	8517308	8970272	8558928	9439043	10494644
391.128	2748	NA	NA	NA	NA	NA	NA	NA	NA	NA	NA	2923123	4200871	3144986	2730497	3835751	3442035	3723656	3170630	NA	NA	NA	4605632	NA	4644392	4092188	NA	NA	NA	NA	NA	NA	NA	NA	NA	NA	NA	NA	NA	NA	NA
391.129	2750	4724998	4600331	3999700	NA	3915373	NA	2814179	4168073	3548176	NA	NA	NA	NA	2850818	NA	NA	2732937	3973447	3108735	NA	4615582	NA	4034557	3483689	3985692	4815313	NA	NA	NA	3314197	NA	3243387	NA	4142497	NA	NA	3470399	4542841	3141473	2815190
391.199	2753	6547747	7177764	5374961	6239958	6243971	5901655	5207803	5113252	4908078	5657463	5239435	7451072	5856562	6964768	6180742	6098323	6826403	5895521	7219095	6716480	7082431	8467170	6883347	9125446	8656182	8018409	6787769	7108142	6078468	5200434	3320958	3660185	3071471	5583294	3674695	4790000	3664983	4476312	4250488	5513967
391.249	2757	101585208	114724408	91722760	NA	103978640	NA	91459336	84827576	82103360	102729616	65434268	87394768	88411456	81563192	95256472	101682600	90147256	81790328	78956456	73008216	115315160	120920824	126625824	126983768	128228680	106308088	100801232	111877696	97224728	96834120	62683280	71504304	54751748	81088976	60063828	77289216	71602280	76351920	70698888	73257728
391.262	2758	12771646	14708282	12710923	15312621	15656597	15551855	13741840	13942204	14318665	13158291	7238305	8647125	9348424	7880252	10508193	11365807	8430011	8494457	8738734	8395866	15507932	13687553	15935526	13893216	18242894	17306110	15084244	15404615	12421149	12874317	11446421	12743093	8372745	14746073	9824345	12867332	12214380	13838772	14157709	14336775
391.298	2761	4280654	6125127	5190682	NA	4997793	NA	5080861	4126154	5110873	4786083	NA	NA	4054356	NA	3247025	4601279	3406280	NA	3546043	NA	5364206	6533907	6385714	5017200	6507867	5274123	5303012	5342805	3910699	5276252	3565730	5611973	3658264	5546473	2592868	5252880	4547705	6355396	4330393	5348117
392.073	2763	6253209	6012764	5733726	6506519	5495691	7173798	5812261	5875445	5125545	5437695	4476856	4876013	4137566	4240289	6355203	4534040	3976939	4484780	5082318	3789222	6087517	7441545	7379233	7569335	9000569	6368019	6644784	7665539	5890395	5311395	NA	4219670	2594645	5313328	3166016	5109770	4359557	5061408	3610781	3905589
392.12	2765	3506861	2849901	3371377	2802728	2924440	2630327	NA	3247879	NA	2892052	NA	3807997	3614318	3329973	3083543	2909485	3137276	3335869	2811103	2709945	3594099	2656416	3155759	2950090	3457674	NA	2826308	3675029	2597229	NA	2585541	NA	3139433	3002692	NA	3990552	2710933	3418933	2656429	NA
392.183	2766	6376136	6344580	6028684	7172159	5339052	6573776	6582346	7620383	6034905	7160113	5135326	5921555	5752452	6084561	5923123	7624522	6683412	5624533	6457590	5242323	7791505	8223934	9361731	8693733	8736417	7512888	6974559	8304557	6472070	6677458	4511196	4842310	3699587	5660511	4247903	5568557	5114283	4588370	5462210	5168222
392.219	2767	6021847	7350161	6475163	NA	7098295	7718622	6240343	6577966	5799400	7166273	6900715	8086303	7354000	7495649	8401218	8822618	6830881	8206051	8038659	7116258	9755554	9057488	9632078	10784756	10948271	9179972	8711279	8263612	7614868	7379937	3589608	5114710	3453842	5956462	4435305	7379001	5323191	5403490	5665999	4814955
392.232	2768	7934685	10035093	7364000	8321105	7286714	6614755	7819355	6539059	6770158	6641991	8274927	9497380	10358420	9379815	11329864	12300127	10668838	10272488	9144583	8512999	11568040	11455702	11307346	12574714	12754612	10341193	10189940	9758656	9636249	9982951	4307437	6075227	3474327	5559156	4868461	5211197	4186556	6181736	3656915	4896880
392.903	2774	34993148	32837768	38147772	NA	40401028	NA	43258176	42786872	39808788	41069176	24687832	30403596	30601082	32755984	33989232	37802124	27495458	31983590	44599800	25454332	42431720	46833180	46574112	58155288	48684972	48063536	49864088	51896520	32361122	40285444	21863132	33174656	21410988	37581968	21455404	35404052	33477284	31583384	32360886	35042668
393.045	2776	3219515	5408955	5351158	4178302	4578480	5611548	5206386	5722222	5217106	6085305	3268873	NA	3077035	3397968	4173487	4890829	4306007	3285021	3857963	3052342	5106990	5729889	3623501	6283604	7323618	5014623	7183828	5309694	3862234	5134657	NA	NA	NA	3787982	NA	NA	2961111	NA	2823654	NA
393.074	2778	32896072	36024516	29153026	NA	30292152	NA	28479868	26992760	22622046	30763718	14816531	19156040	17768372	20140380	23061180	21184730	21064802	17651752	18864692	18167618	24327484	26508910	34294360	27967840	27164652	27894890	23215584	22896904	20122340	20772172	17951514	19563722	17249524	22918362	15970909	21526860	21762784	21736678	20314608	16049578
393.109	2780	3621975	3771602	NA	NA	3398850	2664500	NA	3185286	3293037	2744534	NA	3011669	2960321	3169644	NA	NA	NA	2621493	3215425	NA	3930444	4220544	3147361	3898735	3703801	4343925	3681776	3083031	NA	NA	NA	NA	NA	2623209	NA	NA	NA	NA	NA	NA
393.153	2782	58070120	67571936	54531876	NA	54335696	NA	47305112	47980696	42545024	54921964	32388398	42339428	35762128	38089088	42902240	43176188	41913472	36022340	33622608	37742436	50926944	52436628	62859888	53731712	58499080	54436996	44899844	48570664	41626372	43455856	31243062	34460908	25818388	39367932	32031348	33995108	34616060	39292168	31910410	26211784
393.178	2783	NA	2561771	NA	NA	NA	2772046	NA	NA	NA	3405558	NA	3162221	2880472	NA	2828010	3452169	3331209	3418192	2914906	2661229	3203438	3672737	3419766	3789196	3038227	3564685	2786830	3461426	2986766	3410297	NA	NA	NA	NA	NA	NA	NA	NA	NA	NA
393.191	2785	6063226	7008496	5057331	7141812	6598875	7020628	5476772	5344422	5127057	5894908	5924156	7898226	7057373	7369105	8258288	9163023	7801998	7850069	8069727	5750643	9860468	10133160	8884858	10211729	10934296	9180305	8259091	9023799	8577811	7763327	3758915	3579133	3540260	4326668	3671678	3927409	3814153	5469467	4680215	2727381
393.259	2792	NA	6244616	NA	3759565	NA	NA	4554172	NA	NA	4099867	NA	NA	NA	3236271	NA	3884334	3250343	3530862	NA	3330959	NA	5216969	NA	5432751	NA	NA	4808241	NA	NA	NA	3882844	3909915	2685761	4948265	NA	3191175	NA	4262203	3937839	4519407
393.265	2793	8815770	10604810	8304467	NA	10752241	NA	10320317	9705667	9242545	11406109	5770582	7806091	6973430	7772594	9460497	9107760	8965289	8419441	6605434	6756241	10372503	11144907	11336337	11674033	10313779	9788587	8900147	11256147	8678192	8744350	8561502	10435869	6274371	11545899	8157844	10357129	9036579	9196861	10248752	9958897
393.278	2795	4425888	5220623	4175704	11270612	5812469	5373045	5818818	9126088	5300151	5210916	5533018	4771984	4829179	3579319	4207383	4131126	5124270	4108406	4448894	3479446	6933918	6356690	10910357	8696246	8056889	5766319	8072761	7182681	6483766	6407588	6013795	8035619	4228424	6935857	5825175	6134157	7394088	8410435	5827125	6485494
393.314	2796	2579631	2602780	NA	NA	2969856	3121283	NA	2934998	2982855	3088180	NA	NA	NA	NA	2997031	NA	NA	NA	NA	NA	NA	2753252	3174049	3012038	3993670	2924220	NA	3596647	3069252	3107251	2786160	NA	NA	2565440	NA	NA	2596660	2693460	NA	NA
393.971	2799	NA	3264011	NA	2744022	NA	NA	NA	NA	NA	3035235	NA	2894211	2665704	NA	3076173	NA	NA	NA	NA	NA	NA	3387427	2870124	4027103	NA	NA	3021671	NA	NA	NA	NA	NA	NA	NA	NA	2915948	NA	NA	NA	NA
394.043	2802	4665836	4399653	6043803	NA	6087132	NA	4865738	5908978	7241992	4070532	NA	4483485	4040960	6607630	5577837	6587024	2862541	5667226	5302163	3240147	6043408	4962375	6892418	5870334	6922582	7683511	7206791	5283460	4944998	5638891	3829877	5811825	NA	6352504	4257650	5528195	4683828	5557922	6181690	7702291
394.054	2804	35616240	43274792	37419168	NA	36583904	NA	37950156	39256564	31461646	40479880	24589930	29044128	24613124	27456274	32842866	32739990	28593618	27445662	30559126	26233048	42424084	47603788	50342788	51864324	54714716	49128892	44933004	43426440	36047980	40228592	25558138	27571830	21444236	35108476	26379126	31742598	30757944	30076582	28617534	26556184
394.059	2805	NA	3249195	3432098	NA	NA	6222243	4784848	4408824	4152591	5000331	3226220	2894754	NA	NA	NA	NA	NA	2875297	4757401	NA	3090712	4244558	NA	5256965	5848413	2602428	6278030	3664522	2871404	4188914	NA	NA	NA	3570815	NA	2692744	3292729	NA	2685759	NA
394.063	2806	NA	3545644	NA	NA	3271138	4080036	NA	3069945	2670353	NA	NA	NA	NA	NA	2605686	NA	NA	2675106	3672986	NA	2708250	NA	2654088	4030215	3596638	3959229	3646351	3261068	NA	NA	NA	NA	NA	NA	NA	NA	NA	NA	NA	NA
394.066	2807	3463670	5171758	3659941	4971257	4115939	4127142	3260114	3876347	4206867	5135503	2925166	NA	NA	3906328	3507319	3112091	3936726	3256739	NA	NA	4420379	5302354	5042057	4545288	6136159	5270975	2747793	3899021	4112495	4183797	NA	NA	NA	NA	NA	NA	NA	NA	2981186	NA
394.077	2808	4742651	4451890	NA	NA	NA	4508074	NA	3593215	NA	3985555	NA	NA	NA	NA	NA	NA	3170778	NA	NA	NA	2866976	NA	3380109	4104973	NA	3274178	3093397	4024977	NA	3212026	2858114	NA	2721431	NA	NA	NA	NA	2805425	NA	NA
394.091	2809	3761665	3439159	4697264	3073794	3510762	3631535	4266715	4020740	3131677	3299482	3650167	NA	3209489	3317539	3562626	3143334	3676639	2866605	2766756	3241191	4090663	4847710	5460881	5933843	6553960	5920199	5322651	5864087	4490361	4420352	NA	NA	NA	NA	NA	NA	2660420	NA	NA	NA
394.112	2810	6907402	8604222	6369465	7490314	7559664	8370615	6871778	7027213	6471975	6315172	4085374	4857269	4661528	4803373	5391500	5182128	5604839	4537781	4404140	3788016	5271346	5933160	6294423	7719708	6226288	6198734	5363621	6054559	4663425	4878088	4764814	5521039	3599013	6418070	4454278	5460634	4756556	6567618	5647185	5442349
394.198	2814	NA	3231326	2736349	NA	NA	NA	NA	NA	NA	NA	NA	NA	2811189	3081044	4177075	NA	NA	3849686	3826635	NA	NA	4063378	4264882	4620097	NA	4522476	NA	NA	NA	NA	NA	NA	NA	NA	NA	NA	NA	NA	NA	NA
394.2	2815	5022257	NA	2964702	4282155	4393483	3429849	3608320	3221039	2751822	3478732	NA	3372500	NA	NA	NA	3858135	4414984	NA	3632075	3858709	4631388	4875411	5143475	NA	5066129	4658669	4329419	4597442	4130980	3183406	3755182	3736246	2979530	4284091	4371359	4631222	4177003	5377770	3625327	5206862
394.211	2816	NA	NA	NA	NA	NA	NA	NA	NA	NA	NA	NA	2663896	NA	NA	2761913	2619101	NA	NA	2686928	NA	3729250	3726489	2874806	NA	2971029	2700785	3281872	NA	NA	NA	NA	NA	NA	NA	NA	NA	NA	NA	NA	NA
394.268	2821	NA	NA	NA	NA	2842143	NA	2669336	NA	NA	2700012	NA	NA	NA	NA	2903250	NA	NA	NA	NA	NA	NA	NA	2972616	NA	3426731	2841092	2854889	NA	NA	NA	NA	2838227	NA	NA	NA	2723020	NA	NA	NA	NA
394.901	2823	4382563	4287327	5943815	NA	5167837	7125737	6251508	5354304	6021764	5840402	3947412	3772108	4315686	4332688	4250096	4720663	3802895	5004004	6448330	2829880	6107314	6296041	6063244	8789103	6662808	6168287	6867198	6001620	4255165	4403292	3264939	5170152	NA	6299624	2567272	5595031	4045154	6043694	4383840	5214291
394.955	2824	13830011	14390131	8587806	13937733	10435309	10953470	10630151	8571733	7035548	16674347	6121384	8783583	11420216	7373993	10257929	5108783	10153763	7998201	8469725	6826575	9066701	15888899	10302620	18744454	7674541	8881906	8544534	12985321	7693778	7184499	9985471	5437440	8007688	8966143	8160376	13142952	9033077	4498503	4235378	3786855
395.075	2827	15054767	17036190	16132689	NA	15686417	NA	16307248	14934916	12399313	16805476	8722386	11374346	10773089	12113119	12961343	14115942	12160848	11520807	12598537	9554561	16656647	18616894	19336386	18814138	19116762	17282844	14754123	17482776	13065730	13691046	8795626	10295348	6649915	10881075	9016474	11033551	9602463	10645630	9927835	9656468
395.132	2829	4310985	4229044	3943018	4985992	3901218	4974403	4246596	3500955	3576555	4153982	NA	2809630	2948724	2717944	2749017	2961024	2777958	3097405	2949406	3115673	3104035	4551258	3569875	4709587	3976943	3790639	3484004	3463215	3411481	3213503	2880511	NA	NA	NA	NA	NA	NA	NA	NA	NA
395.172	2833	NA	3161026	3577466	2662039	3355438	3386194	3756114	3381162	NA	3438225	NA	NA	NA	NA	NA	NA	NA	NA	NA	NA	2673463	NA	NA	4203748	3057406	2730301	NA	3205182	NA	NA	NA	2862174	NA	2570333	NA	2687982	NA	2615979	NA	NA
395.188	2834	NA	NA	NA	NA	2849075	NA	NA	NA	NA	2742936	NA	2683698	NA	NA	NA	2743962	3483515	NA	NA	2998960	NA	NA	2822884	3343595	3543812	NA	2839932	NA	NA	NA	NA	NA	NA	NA	NA	NA	NA	NA	NA	NA
395.28	2841	3840009	5114858	3954345	NA	4711247	NA	4979832	4807637	4595501	4569795	NA	3426131	3791527	3567932	4102813	3865796	3719070	3515254	2922836	3415767	3770732	4766371	4679937	4107539	4487975	4043618	3820965	4660329	3805780	3283199	6213173	6482062	3733650	5605515	4239573	6333457	6522344	4443358	6092002	6621408
396.026	2844	NA	3060989	NA	3191256	NA	4770974	2861436	NA	NA	3822626	NA	2743390	NA	NA	2906098	NA	NA	3537046	4066916	NA	3025627	5096463	NA	8638038	2743360	2719845	3887854	5323149	NA	NA	2934595	NA	2923471	2832844	NA	4967680	3027696	NA	NA	NA
396.055	2847	NA	NA	2792435	NA	2633783	2924714	NA	NA	3184262	NA	NA	2788456	NA	NA	NA	NA	NA	NA	2591343	NA	3995370	3969053	NA	3927651	4687947	4278384	3403003	4472217	NA	3432014	NA	NA	NA	2875353	NA	NA	NA	NA	NA	NA
396.07	2849	2852197	3861773	3477497	3722728	4161596	NA	3728780	3857674	3560589	4007991	2773299	3463277	3143604	3473058	3683334	4469294	2736326	3630248	3047029	NA	4298481	4377637	5092854	4772457	4723793	5455989	3633922	5110175	3593106	3487316	3092308	NA	NA	NA	NA	NA	NA	2777678	NA	2743815
[truncated: 1,609 more rows]

## Sheet: NA20
mean	ID	B_C_01_01_000001.ascii	B_C_02_01_000001.ascii	B_C_03_01_000001.ascii	B_C_04_01_000001.ascii	B_C_05_01_000001.ascii	B_C_06_01_000001.ascii	B_C_07_01_000001.ascii	B_C_08_01_000001.ascii	B_C_09_01_000001.ascii	B_C_10_01_000001.ascii	B_Fe_01_01_000001.ascii	B_Fe_02_01_000001.ascii	B_Fe_03_01_000001.ascii	B_Fe_04_01_000002.ascii	B_Fe_05_01_000001.ascii	B_Fe_06_01_000001.ascii	B_Fe_07_01_000001.ascii	B_Fe_08_01_000001.ascii	B_Fe_09_01_000001.ascii	B_Fe_10_01_000002.ascii	B_Mn_01_01_000001.ascii	B_Mn_02_01_000001.ascii	B_Mn_03_01_000001.ascii	B_Mn_04_01_000001.ascii	B_Mn_05_01_000001.ascii	B_Mn_06_01_000001.ascii	B_Mn_07_01_000001.ascii	B_Mn_08_01_000001.ascii	B_Mn_09_01_000001.ascii	B_Mn_10_01_000001.ascii	B_Zn_01_01_000001.ascii	B_Zn_02_01_000001.ascii	B_Zn_03_01_000001.ascii	B_Zn_04_01_000001.ascii	B_Zn_05_01_000001.ascii	B_Zn_06_01_000001.ascii	B_Zn_07_01_000001.ascii	B_Zn_08_01_000001.ascii	B_Zn_09_01_000001.ascii	B_Zn_10_01_000001.ascii
[truncated: 2,211 more rows]

[truncated: 2 more sheets: NA5, Tabelle1]
