# Supplementary material for: Combined metallomics and metabolomics reveal impact of metal homeostasis on biological pathways in C. elegans
Source: Anal Bioanal Chem. 2026 Jan 9;418(5):1471–85. doi: 10.1007/s00216-025-06306-z (PMC12909348; doi:10.1007/s00216-025-06306-z)
Supplement: Supplementary file 3 — Supplementary Material 3 (XLSX 9.20 MB) [file 216_2025_6306_MOESM3_ESM.xlsx]

## Sheet: NA35_cleaned
mean	ID	C01_21_1_421.ascii	C02_43_1_443.ascii	C04_20_1_420.ascii	C05_5_1_405.ascii	C06_11_1_411.ascii	C07_38_1_438.ascii	C08_35_1_435.ascii	C09_32_1_432.ascii	C10_27_1_427.ascii	Fe01_9_1_409.ascii	Fe02_31_1_431.ascii	Fe03_10_1_410.ascii	Fe04_45_1_445.ascii	Fe05_47_1_447.ascii	Fe06_44_1_444.ascii	Fe07_7_1_407.ascii	Fe08_41_1_441.ascii	Fe10_22_1_422.ascii	Mn01_6_1_406.ascii	Mn02_12_1_412.ascii	Mn03_18_1_418.ascii	Mn04_39_1_439.ascii	Mn05_42_1_442.ascii	Mn06_19_1_419.ascii	Mn07_40_1_440.ascii	Mn08_8_1_408.ascii	Mn09_28_1_428.ascii	Mn10_17_1_417.ascii	Zn01_14_1_414.ascii	Zn02_25_1_425.ascii	Zn03_33_1_433.ascii	Zn04_13_1_413.ascii	Zn05_29_1_429.ascii	Zn06_36_1_436.ascii	Zn07_34_1_434.ascii	Zn08_30_1_430.ascii	Zn09_23_1_423.ascii	Zn10_24_1_424.ascii
Group	0	Control	Control	Control	Control	Control	Control	Control	Control	Control	iron	iron	iron	iron	iron	iron	iron	iron	iron	manganese	manganese	manganese	manganese	manganese	manganese	manganese	manganese	manganese	manganese	zinc	zinc	zinc	zinc	zinc	zinc	zinc	zinc	zinc	zinc
128.035	1	10119745	7995261	10345904	13075713	9788483	10138642	8480433	8560458	9801940	9253042	7123614	8703745	8633712	6160372	7957292	8904543	9882985	9083903	10726756	9508109	9315907	9203025	9162219	9329281	10320554	9433783	8970515	8513826	7565968	7844899	6388455	8338181	7476813	6778918	6295432	8826171	7233669	7013038
130.087	3	7766122	4747615	6934594	8779254	8172027	3858884	4341181	4167910	6909573	7037696	4916488	8233306	4143199	4294759	4563013	8760661	4098875	5784188	5875042	6832688	4605251	4310506	3552272	4902116	3705577	7204733	3826040	5039177	4299332	2639968	3139001	5223400	4029366			3866629	2552520	3710620
132.03	4	6319486	6652750	6396711	10756671	8235013	6343114	5787724	5699053	6738218	4242658	3139628	5340006	2771521		2827233	5432126		3398667	6387956	5531327	4245213	3016126	3679863	5365210	3971356	6107990	4082618	4901396	4867243	3674713	4478261	3555007	3484570	3418063	3201736	4389268	3864046	5326534
133.014	5	3253516	3181493	3148768	8693743	4665222	3471908	2809135	3209760	2783017	3614074	2567834	4062504	2677729			4207086		2956411	4612872	2651598	2944962	2687012	2642411		2678878	4365070		2596209	3885058			4081738					3774157	2890010
134.047	6	2759605	2673375		2747258	3236242				2615603			3060309				3355017	2537797		3347416							2751778			3151500	3227763
137.024	8				3719112	3456722	2981406		2715205		2889076	2812106					2511094		2548530	3093378	2845434						3443072		2617399	3690319	2566872		3797342				3302671
143.035	10	3747942		3910340	2794589	3845930				4921863	3793370		5078753				5645052		2723686	3640643	3955073	2787352			2629835		5005894		3161721	4620163			4328348					3577863
145.014	13																													3015064	2689786		4262894	2511581	2804655			3656183	3424470
145.062	15	22549242	10068545	20637914	23757590	18001538	11582447	12309511	11693976	20155898	14762802	10247780	13092792	7655515	8013528	6140530	16266324	8613438	13810367	18366456	14312083	19308524	9999828	9941125	16443265	7887169	16825054	10832748	19312492	23460572	18362364	14714314	22357042	18502240	16648915	15016106	18365288	24453114	24653434
146.046	18	53828428	32324882	49279280	87659112	71253976	34860356	35904860	33876972	54164044	70939016	33347516	73733008	33205872	29857328	33129990	64917928	31770902	41546132	76621640	73024224	53819968	37324964	37454168	50770516	38684816	76894512	39815992	56880064	61256756	31488724	31002016	58655620	33070002	28505130	29360000	31551416	39864652	41199052
147.03	19	2514938			2924801															3293562	2597201								3151470	5841897	3350505		5084087	4242208	3617729	3012341	3461862	4110328	6078780
148.044	20			2611131	2817660	3527142					4506712		4941529	2870784			5736571		2947367		2762851	2848035
149.046	22	4099011		2756374	2729948	2942723				3264257	3165079		3818773				3730619		3379240	2875271					3288602		3572675		3034105	2536279			2772616					3297789
150.042	23	3629149		3343512	4471970	3409607				3114073	4310780		3191864	3125923			4269280		3392558	6362723	6316397	5287893		3223576	3968859	2548809	4870761	3411357	5052052	3400238			4806184						3663142
151.026	24	56014044	39545496	54398688	81772080	67176336	45560048	41952000	44995472	61337044	56719688	45654928	60803904	37076524	31558674	32717754	61479276	42794732	57593180	57578212	54040168	42947028	41479216	39740156	49971712	36100604	59935988	42561160	49724244	64331772	46024344	41075044	58796844	42752828	42621944	41152316	41891644	58814160	55443816
152.03	25	2603975		3310166	3140651	4937163				4727296	4600515									3331604	4880656				5098550				2681793	4249660
154.062	28	9587949	6617374	9834775	14276987	14067668	7073319	7854510	7008190	11460066	13862801	7057780	11341946	6257397	5080899	5080951	11567802	7034833	11382701	12978435	12769389	9918190	8208194	7504420	7420595	6148716	12639807	7293782	10765675	8373330	5885800	6613939	8465114	6425422	6859095	5877509	4921923	7359574	7238535
157.087	29	4054652					2822949		2596783	3197289	2909162		2834879				4066071		2989905	2990178	3749226					2660040			3273729
159.096	32				27778316		14467967										21005898			20928802	25315406	26505218	12843581	11952989	23781506		22753228	13720490	27397498								18102056
159.103	33	3808756		3315064	6056976	4644177				2522265	3431581	2551997	3853795				4053838	3217884	2782478	3952423	4193363	3037639	3015105		3342982	2792791	3696591	3010798	4567550	2971772		2556300	4497445					2726081	2828463
160.062	34	6064712		5046624	9535364	6736832	2528554	3020885	3140837	6787369	6175887	3184828	5267789	2658349			6013378		6072773	6327937	6139807	5299550	3854739	3157569	5151979	3248022	4764227	3776985	5311317	7640181	3420794	3396545	6524808	4669469	3560845	3489788	4446136	4609295	6193674
161.046	35	16288716	4527566	13711481	14231595	16246112	4910212	4345705	4819961	14520488	15354164	4811632	17604328	3994001	5170486	3479404	11489641	5179473	12087919	8591371	14591771	12244710	5009301	4667091	11786114	3892547	11873256	5185841	11495003	17402914	5039523	4670953	15138461	5482142	4742206	4088096	6174836	10067341	11640215
164.058	38	4872388		3601720	4735509	4960182				4527118	6131992	2786756	4047918	2615218			3714898		4794982	3869719	3436278	4810346			3829941	2631276	4356560		4254170	4992800	2637590		4312268	2547336	2878918	2729984	2519568	3813615	4245805
164.072	39	20023374	11312560	18411330	21519136	17847362	11350349	12396318	11905198	18927384	15432227	10336016	15842233	8288253	9299191	10076480	17227358	10541683	13348977	17280674	12732289	16352628	11278480	11176192	14002751	9551479	16216539	10101532	16134372	14843179	10890913	9287009	13546839	9966227	10229585	9703435	10882394	12308474	12207927
165.979	40	6348856	8595586	8858204	10895704	21215340	8810087	5583531	6909371	46035700	91169880	20747620	27126232	8447279	15391844	14428258	8645268	18079946	11664050	4330137	21443414	3129062	28759412	18489606	18604624	2765098	21369874	3666460	2625746	23982962	16741856	5946140	2745704	3163762	7005471	10858300	3855152	3293590	3592119
167.021	42	268319136	147221216	247233760	344497376	275225088	180228848	165421216	175792432	257842768	253384672	154674944	275134816	126444736	125792784	130057704	236517408	161333872	205075536	287448064	257890992	241375952	182020304	168887424	245898192	157379440	270908320	176346304	236493888	276419328	161112432	161240112	239490272	157237200	155669312	160941520	161410960	192018224	202535600
168.018	44	3408119	2935460	3437775	4836719	3345138	2849310			3258017	2819881	2787932	3876306					2604355	3248212		3632511	3746349	3649837				4079399	2765666	3185429	3489562							2940889
168.043	45	4468749	2611386	3925606	5216902	5641609				4314167	4438656	3173299	5665513				4312641	3189402	3866348	4405500	4144789	4338371	3252611	3720061	5375057	3449024	4307838	3737590	4877227	4435890	3416342	2541068	4278506	3233593	2594852			4695965	2952165
169.087	48										2871880		3846565	2914719			3372939	3894519	3817917
170.988	49	4001407		3586212		2892133				4288777	3742958						2990644			5585664	4583780	4280896				2690897	2918451		3171743	3180740			3405087			4239440		2622586
173.009	53	53266196	30665706	49812204	63984492	55650372	32129294	29266578	32417576	49005444	43937372	27493870	47814532	24364338	21739354	24104986	53950116	28156250	39299832	64168352	51834848	47374428	32158264	31595094	50829760	31378464	66187812	30836916	53186996	50579916	31781914	28730044	48423652	35092752	32859656	27583548	36971700	43398276	43260020
173.029	54	138506016	29180924	128905984	236286848	147148896	31045922	28845734	30652220	134771600	98655856	25531906	121597848	20729672	16092528	20107310	121581240	29793646	106982152	196686256	157839344	158027888	36048460	34421352	135631312	27798578	162533952	36323528	154743248	178711008	48836656	27280080	140397312	41882916	33255964	24704080	41059528	104205464	110082184
173.104	56	8037746	4145477			8567973	3774702	5541105	5632903		7166141		7380198	4442645	3282496	4337275		4090941	7572825				4206101	3982901		3980794	8562311	5126155	7509778	8592943	4904956	5079454	7904069	4919534	4844779	4462237	3550994
173.118	57		3003218		3620573				2754965		3571275								3144807										2647904					2694139
179.042	59																													5472360	2673432	2829589	4829111			2820478	2784916	4633502	4036122
179.056	60	90941280	37256100	84949960	93899976	100075880				84151144	89929648		109906048	41464972	37097372	38471972	96765944	41679652		89319936	88246224	77109424	39238244		76454528	35279748	88292232	36954932	80910832	86061944	39705000	30346278	76051400	37575940	32132018	29481358	36063396	66184364
180.053	61			3066383	3116195	3523641				3369604			3305294				3241169			3228080	3121395	2736992			2545724		4066278		2913052	3957730			3354383	2549152	2738712		2591041	3689176	3451627
180.067	62	12471707	8587715	13773342	18332978	14775752	9129586	8455079		12388242	13328405	7819566	15377629	7846391	6719534	6905727	15473761		11145989	12166719	12458498	10036462	8886939	7026894	10890443	6871450	13430262	7947554	10916395	6417138	4896285	3748754	6371103	4863535	3844648	3616247	3908688	6520039	6386555
181.025	63	35553196		33920064	93320552	53367288	4799136		4879470	32985996	37066828		39899400			3548074	43618456	3182826	20666698	61665872	47337476	38623484		4301163	33202920		57279536	4931298	37982772	18694202	4406112		20728902	3792171	3382381		3610062	10890995	12590493
181.028	64	5386157		5446981	15670638	8412666				5538192	5957968		6517002				7966875		3485773	9977937	7389189	6293248			5267180		8484404		5890104	2758972			4081481
182.051	68			3176886	12459511	5291897					3707095		4737667				5596961			8198830	4787026	2977373			3124055		6377663		3932047				3574208
182.098	69	8912445	4943655	9954026	11252780	10693805	5789013	5319023	5809432	9379847	6560268	3781961	5761463	3510259	2786170	4087643	5851734	3899838	5727000	8247521	8951941	8434576	5576753	4050957	9715082	5058025	8529140	5680412	8723650	13464843	7531309	5754000	12602101	7637928	7050555	5697776	7493966	10935171	9445446
183.139	74	2549686		2542455	4157393	3654216			2598824	4110696	3648176		3035212				3866873			4233306	2726510	2862600			2567570	3452727	4372637		4504117					2657354	3308524				2657238
185.022	78				3128130	2869670											2746214			3771771	3861109				3232588		4258837		3000396									3075101
187.072	81				3680380	2899404				2560655			2647740				2932763				2850881	2581905					2573017						2608896
187.098	82	2628069		2868709	4437657	2916073	2585241				3599222	3341574	3647961		2562364		3514808			3475579	2812381						3053942		2653250	2574803	3856478		2611996		2618084				2758750
187.109	83	2543217			3850406						3358595		2959334				3434949			2761352					2587764				2603086	2546144
187.134	84			2840334	4846787	2645266						2615088	2727299							3000484					2631056	2810983			2779882				2654662
188.111	85			4609117	3472681	3949679	3389220	2743786		4370552	6125062	3483556	5931099	3286792		3537418	4266821	3342749	2769266	3808993			2562331				4614923	2549543			3225214		3756450		2597503	3324280			3504867
191.02	89	5460217	3406221	4106528	7845935	6060120		3940284	2831754	3219647	5736205		6274361	3112994	3054463	3398637	7313219	3513933	5197487	6956915	4028848	5067309	4073131	3082286	3791498	2726956	7864611	3626058	4065319	5263291	3499958	2860205	4583825	3109361	2585381	2994954	3125338	3433797	3556565
192.991	94	3553915		3475628	3785193	4308735					3739336		3550937				4505334			4128992	3637521	3111841			3398922		4542187	2950296	4499852	3716769			3901763					3050962	2681869
193.035	96	2599084		2785885	3964187	3712817					3287803		3098379		2563909		4290088		3526595	3353105							3828510		2788796	3624405			3450997					3274499	2567103
193.072	97			3231237	2929476						3179556		2633139				3411536		2951661	2634041							2575175
194.049	99	7534596	3897735	6363958	10225547	9120151	3892867	4246251	3857867	6241881	8003692	4058707	8639087	3676057		2950696	8039060		6150986	8632411	7576455	6761505	3960988	5179980	6764430	3925557	8270998	3980863	6106370	6661981	3138124	3740180	6421475	3304463	3963422	3860856	3571874	4930401	5198643
195.051	101	11385926	7175702	10465656	23012324	16845798	8464607		8614942	12658290	13408966	6892471	14777020	5965564		5396343	16302825	6318899	9994936	18632336	14945208	12336473	8090581	8372883	11790281	8016333	17859320		12147250	18572238	9492922	9510256	16247356	9721386	8960127	8128216	10367054	13018539	14111633
196.073	103	665211008		601576896	966744128	721769536				586568320	702632768		757355264	331927648	297652736	324685760	759452480		533483840	852644544	717049856	688869760			619336704		758011776		719016576	652955712	350228032		606064320					433671680	453856256
197.046	105					3976024					3125583						3047525			5905102		3390115					3664270
197.07	107	7948990		7228392	12544129	7990386	4928139	5178817	4426677	7841427	8339817	3802216	8094532	4533939		4879362	8305023	4173540	7108998	10128103	8172558	7733180	5059386		8155694	4946415	9650088	5207906	8144515	7485600	4350086	4194837	6531296	4096846	3905581		4657559	5854262	6261829
197.118	109	2791666		3074331	5055670						3807133		3563128	3272167			4470707	2662937	2887484	3394586	2583105		2875501		3274593		4063453			2598870			2796949			2562235		2564458
199.02	113	5184960		5324249	8289438	5837949	3420604	3552462	2568146	5115450	4033162	3338388	5452109			2579471	6011794		4036564	7669444	5084143	4466342	2643751		3808019	3074974	6970841	2843310	5298266	5106929	2885841	2719161	4950794	4216567			3338346		3370114
199.038	115	3106259			3734961												2825381			2880982					2816550				2796652
199.065	116	3183343		2767624																		2897877			2843714				3378312	3923234			3432250	2831653			2699929	3667839	3291059
199.12	118	3970856								3458718						2699639			2816832																			2810808
199.134	119	68164920	40909348	66118224	116139288	78192880	46447156	43507268	46810952	69865128	73699328	42127628	76353480	34659684	31590228	34700420	74780680		53108304	86359864	85679200	65965596	46386076	42770828	65912968	43033104	83731536	47347224	72089296	61594988	44043084	39916720	68434816	47743080	41460944	34991664	43847904	52648648	50460924
199.17	120	9351516	6888006	10393204	15619388	10403097	6388316		5973872	8961231	12889129		16701418	5856650	4663164	6351020	11281455	6576304	9423478	13329245	12261512	8035392	5981634	5840304	10427565	4827189	11538553	5663804	9504498	9713555	14235507	5694680	10672041	6922381	6477302	5838421	7027459	10059501	8789283
200.111	121	9741605	4180438	9020977		9956579	4247609	5035576		7795818		4987147	10785715	4285290	3757688			4650631	7201889		14067777	10704380	5262465	5456759	11118692	4735190		5538734	10402468	9989503	4505181	4019885	9495428	5207080	4800717	4470577	3679157	7748291	7704329
201.056	125	2973925		2600162	4305363	3244704		2904058					2969713				2639677		2777920	4293307	5173745	4249517			3978512		3936166		4787276	5184864	3521339	2963062	5409622	3343288	2650264	2843138	3402333		4714215
201.113	128	4043038	2708112	3711514	7384332	4163289	2672967	3188404	2747337	3753776	5422080	4151055	4620970		3524005	2777455	6073335	3824652	3598459	5879539	5493801	4711910		3763821	5156424	3170725	4406880	3485769	4239236	4391579		2972336	3994512	2914542	3376337	2777148	2844437	4014282	5086498
201.15	130	4311363	2631219	3131198	7557937	3726078				3535698	4404261	3306804	5027279	2794399			4534299	3586480		5337367	3852365	3228681			4487532	2565512	4777094	2558634	3438247	3666113			3976373	3116305	2591990			3713263	3844936
203.067	132	2613420			3205022	2599515							2564910							2696783							3008011			2895207
203.083	133	18531514	10314413	19693968	27241644	24647786	11690507	11351506	11666170	20692322	23537576	12516536	24938300	9594685	7820190	9591812	26699660		16985684	23721566	24910756	19289442	12842229	11154688	17977268	10094834	24974362	10771502	20209130	18107766	11724110	8565848	19884880	10459939	10141306	10767862	10320896	15541896	16493823
203.104	134	4478160	3345600	4246949	6049473	4557438	3642912	3254247		4669302	5830589	2800077	6131025				4914081		4901482	5622898	4972985	4157814	2729865	3046933	5213896		5254703	2608961	4655102	5010315	2917219		5205348		3077519			3357597	3566613
203.129	135	2879464	2694615		2921177								2991209				3187897			2764681	3063505								3954454				3697533
203.181	136	6143258	4316933	5537262	7778059	7550152	4240748		4266842	7439805	5232648	3201303	5778331	2750301	4048897	4284258	6223339	3720851	5216183	6377146	7285250	5884351	5556051	5060447	6149136	3475917	4978299	4357252	6434375	5308888	4851632	4265656	6932912	4449149	4912346	4852823	3955549	6770409	6032226
205.035	139	34358272	20225898	33417380	46590952	32909206	22187376	21072146		32617526	27918060		26054252	18308254	17316656		36751036	18788210	28444108	34805096	30546632	31997056	21826082	19608628	33160892	19408872	35849072	22778558	33168626	28095726	21744324	18852764	27191986	22863352	18772924	17507662	19416850	29065714	29913222
206.968	142	3031519		3563336	5057201	4684114	3020910													2881034										3636216	3120588	2689647	4975534					3038716
207.045	144	7427364		6876554	9064180	8310932	5064115	4399148	4414334	8611552	7047173	2962949	6355314			2809150	6929853		5838107	10622028	6040522	7748987			6057366	4939710	9687710	4141865	8287188	6961214	5122833	4171442	6299123	4444322	3663308	4894077	4543233	5076290	5039601
207.103	146										5306168	2725431	3935397			2967153	4750832		3275087
207.99	147				2917664						3321142		4353435				3358178				2800374									2910089			2802106
207.999	148	6748264	3980661	7478443	8538664	9892289	4014339	4749161	6312646	7447015	4738878	2848822	7154851		2747891				4586351	9315181	10824958	7103657	4315492	3839354	9700530	6395870	7468514	5170198	5669622	10851217	5012837	4551146	10535235	5074344	5381632	5525185	5529387	9157789	8228695
209.067	152	2692595			3420573	2929455					3008954		2882327				3106136		2608137			4009499					2739049	2613056	3901785
209.118	155										9305316	4290770	9205824	5173726	3792322	5228303	9540226	5415242
210.088	156	9008443	4248866	7424809	10967243	10176600	4978156	6122023	5353374	8496686	8794096	4574931	7982405	3971068	3761648	4972052	8697216	3554121	6895453	10768881	11201455	8618313	6052123	5545772	10476325	3744356	8788139	4917804	7665018	7951999	5008467	4810648	9386029	3580654	4749474	3839118	4876741	6548392	6847096
211.001	157	26923026	11786157	24286164	26560392	29504270	9595850	11593970	9981044	23453380	28820146	11304841	29968896	9994449	8609747	9542353	29665846	12151551	25719354	33640608	24813176	26677256	11739109	10217969	26051020	11343641	35598200	13474993	32315434	27296092	13217584	9776472	26773260	12708996	9957723	11347293	10711681	21771930	20303218
211.046	158				12637097										3517175		4894295			11327682							11878299
211.134	161	3427449	3064329	2950198	4335595	4522865	3124787			4101922	4999191	3494124	5413476	2570360		2904884	6156952	3369058	3991715	4460291	3828189	3300971			3723053	2697084	4021726	3183373	3243917	4446149			4181365	3165410	2953151			4152069	3328734
211.17	162	5683350	4654627	6870097	7209990	8205196	4680271	4019316	4219128	7349564	8325939	5466887	9712255	6043477	4621657	4894032	9385651	5297021	9348800	9998622	8467192	7864455	4292967	4113906	6156360	4714135	9299962	6612774	9838760	7323105	4673462	3791832	8054674	4642812	4195546	2901984	4397313	5956386	4332540
211.961	163		2813758		3629642	3136460																								3523651		3416608	2688246		2688540	2695222	2861129	4213145	3591289
213.011	168	3361025			9213232	5564077					5974636		5443501				7027664			7559735	4632646	3059389					4602186			2702417			2787594
213.017	169	3652613			4050228	4278449				4165668	3842672		3933105				3507411		2565686	4045371	2754634	2939841								3634517			3625742	2585825					2920114
213.113	173		2903344	2577057	4086647	3506674				2767970	6666419	3527400	7419892	3677438	3323674	4204229	5647893	3780060	5047932	4412540	5103247	3589124					4287890	2630959	3157513	4368283			3583317		2973763
213.15	174	4275045	3114567	4202937	6002064	4663947			2811459	3474042		2793345	5133325		2588853	2750686			3127958	4458645	5479848	3411997	3138585	3112471	3578023	2665249	3381164		4510498	4624310	2784396		4187504		2674716		2930072	2798384	3843864
213.186	175	8254080		6928338	11263400	10208548	4049988	4784958	4836702	7035538	11219174		18415654	6711602		6338039	9888838		10547377	9113261	9877698	7469623	5349683	5395760	7037887	4629563	10739142	6900829	9930298	10776528	19521958		8391050	5603919	4717941	5073840	5284529	7553356	7323700
213.964	176	2944427			4120501	3324716				3806338	4455673	3124638	3333685				2687053		3829980	4067252		2779211								2859258			3160507
214.049	178	246304992	129063288	234836992	344004576	279253856	136097456	132958616	136391488	257691312	244831024	119067608	236425840	111313296	98821304		274895488	114675528	207835920	338497760	268046112	271356032	144805520	141978752	260837872	144771968	356718624	153955456	287412352	277156416	166187024	131649488	245698544	163696752	137244592	128266760	157905664	225202128	221466304
215.033	180	33088398	21746628	35448436	54098536	32335324	27375960	27478056	30485986	40190228	34219448	23134790	33436910	19705900		21036478	37635320	25434550	29838780	53711716	49172916	33702668	30564644	26961680	41620572	29164042	44964528	32716490	36717300	40576216	30134960	28191308	43061924	30745292	27451946	29494428	29529482	36696728	37511564
215.079	182	3018670		2936977	4778119	3484153							3300619				3165462			5046657	4057043	2792490					3789004		3771153
215.08	183				3672712								3005196				3019799		2770909		3104724				3272567				4157714
215.129	185	4923344	3079165	4007856	7533223	5594137	3258264	3580775	3229731	5116749	5670390	2907266	6003499	4425323	3056794	3667706	4950838	3610482	5128190	7339936	7193076	5071179	3962724	3546702	5284501	3193160	4686573	3643907	4666161	3965721	3556593	3564682	4673254	3381254	2751847	3584475	3906504	3775454	4700625
215.165	186	3188201			3210430	3128879				4017506	3725069		2855746				3219788	2663177		4684215	4993549	2757474		2579558	2772651					3061042	2596618	2580385	3225086				2946783	2771448
216.053	188					4800080				3307626	4009018						3412330			4998104					3605182				4097900	3682170									3019613
216.928	190	8478828	3158254	7786714	9387756	9120342	4791345	4784089	6703792	8300889			2981498				3886956			12220384	7921269	6546859	5664223	2612148	8313014	6010534	7517018	3806209	6382966	10402214	5268862	4416211	9176968	4275980	4313755	6240073	4296748	6529468	6710453
217.072	192	5997768	3168826		5229376	3706025				4445096	5343394	2844926	3621838				5946815		2570215	4467251	8934094	2583041			3852807				3477193	7175680	4327895		5498852	2726747			3864962		2843414
217.083	193	3507151		3596593	5011270	4177583			3163408	4206510	3279528		3739861				2819525		2821870	3957306	2920405	3381256			3726605		3434936	2591830	3810256	4490758			3736043					2963492	2818333
217.119	195	4300518		3458374	5038427	4530373	2671273		2841895	3176642	4583614	3008792	3877354				5623770	3152774	3657989	4548687	3527659	3162142			3392289		3599822	3031146	3243493				2595586					2579260
218.103	198	190995280	98124376	173432160	279945600	213687536	119396616	108925848	114800000	159963088	201366768	110116152	215505952	101272488	93093608	102357216	200252416	108787872	146218336	222681728	214686016	187931232	119314592	110253672	166927168	117036376	221979152	121337208	189454864	172137584	111278664	96262512	180394592	108493184	100923688	92961792	109739232	115981000	128309696
219.174	202	2877643		5413276																																		4177264	4403822
220.083	204	8917978		8063337	6785964	6150922			2851312	9297856			10158162				9619475		8935892	6237345	7489972	7526056	2774664		7922487		7833697	3022937	8529472	9946341	3754681		7877883	2637920				7905187	9311905
220.084	205	12028890	6024220	8883561	12202413	15444234	7881095	5443049	6545393	20665280	73802032		22753362	4465538	13375297	10317061	6898708	10120340	6472149	3022753	10664372		4569865	3151280	6546232		11386465		2623296	15317221			2748412			3050827	2640942
221.06	209	359965184	162928608	340828992	442214304	387818240	189407136	177723888	191781888	329883040	333521696	159351552	355541568	145572352	149407040	150363888	322445824	153960032	275293152	366190720	441262016	344367264	198778640	183655600	348791040	174644128	334309472	222747440	340828224	372744960	178643152	157802352	338108704	174038832	172695296	155714112	169911088	241345008	253698288
221.082	210	79692296	40984548	75072336	113141664	80265984	49409964	47462904	48753680	79510944	84296496	45927176	96830032	44952084	42036560	45756152	84656640	46591600	72418296	83222680	99975128	77037744	52141856	50412728	78209304	51084204	78547056	55147316	81690688	97305344	56180948	49037184	90243376	52154164	54382352	46838356	54526780	66019836	70074616
221.118	211										5091651	4815642	4886116			3096075	5420052		3975689
221.155	212		2976003	5154675	4836295	4986144	3442386		2671670		5698389	3393578	4979830		2778486	3296028	4418597		3669533			4034265				2896851						2697123		3174741	2657715	3646583		3109672	2863654
222.06	216	2577953				3885266											2907603								3203295		3847260		3681564
222.092	220				5264267	4664033					3140388		3272516				3131106			4311173		3124147					5040236
222.101	221	2767927			2727823																2687988						3419761			3026969
223.028	223							57765312	56352760			40644200		53919196	56520980	55315084							61952768			59932532		46562968
223.046	224	3522090	4783913	5295829	5566279	4689561	5781416	5237193	4514049	3635475	3843820	5099121	3356682	4022244	4967963	4672915	6272407	4203220	3453166	6363717	4192473	4162181	4727047	5600380	4510870	4494717	5008957	4955809	3280367		3514300	4659475	3552075	3208338	3798919	4229907	4349196	3996266	4599143
223.064	226	2988852		3110621	3438927	2978210	2675634			3224859							2963359			3675213	3766755	3172494			3093150		3146822		3763447	2576512				2686618					2571889
223.098	227				3034719						9286404	6800007	7757346	5578749	4544948	3823530	10205614	4847593	7079944											3322384			2680165					3735175
223.17	229	6135403	3489628	7070475	5812608	6191826	4653031	3770885	3478590	6785865	6320422	4018342	4709444	3865631	2943062	4259530	6976975	2964488	5439533	5036670	8019480	6469825	4078404	2901687	6957260		6542456	3786966	5499689	6769972	4643065	3785034	6367627		4669628	3196238	4586312	5369008	6208940
224.028	231	13744162	9397426	11377789	10324224	12549198	6704012	9475479	7977950	15098550	19263664	6902280	15546318	10229680	9723618	9726018	11523912	8602472	13104593	14363138	16332227	18783830	9793760	7212099	5590074	11092811	15752714	6390847	9378223	13308118	8623764	9498814	14503745	8432166	9518116	10326999	9478363	9637002	9144196
225.017	233	3981839			5184684	5011447	2764385				3924073		3765126				4276973		3610536	5326771	5117859	2891546			4184016	2607629	3840460	2621905	4144741	3797673		2574683	3391788			2731788
225.062	236	2828581		2904107	3579071						3169661						3576064		2593213	4284359	3658168	3158062					3294688			2788542	2615923		3007554
225.113	237	3276094		2768960	3950805	3043360				3112052	10302099	4031924	10332592	3750296	4489410	4821515	9710869	4187410	7257045	2901469	3110353						3556598	2701048		3278806
225.124	238	3156036			4111834	3239460					2853272		2706357									3138634					2673915			2762459			2645857
225.15	239	3368784	2579550	3665487	7190244	6537263		2977170	2621675	3834498	5310115		5874112				6498084	2699040	4518886	5210604	4255202	3675222	3131879	3053365	4563462		5025799		4286878	5275367			5511533	3405792			2901720	3616999	3089630
225.186	240	16116322	9701995	16917086	21851892	17435198	10060719	10417570	9440763	15250577	20783794	11533264	33384912		9230049		22417716	11285805	20585462	22304764	15278067	16695398	9923832	10792005	17297428	9316184	21956630	12418581	16494510	19405560	43964588	9180320	18508158	10970606	8645620	11165653	10566377	16270074	15876593
226.997	245									3012947	2982834								3790634	4584174	3759932	2618746
227.045	247				4126190	3283250							3576548							4439298					4175845			3103454	2664122	4475450			3548657						3348397
227.129	252	6848000	3954976	5828951	8082960	6244179	3451669	3276766		5508486	9911784	4315287	8089862	5462253	4260612	4103718	7918657	4475377	6906724	6524707	7437688	5055410	3176523	3671922	6015749	3062683	5483866		5554397	5133406		3186579	6523160	3855035	3487434	3048951		4394217	5159896
227.165	254	14433809	7739949	13026660	18303518	14142817	7881509	8473837	8410470	11879315	12888567	8452772	14073109	8539387	6739986	8554804	11384911		11704180	14228274	14668680	13112257	7499867		13964050	8736938	13814632	9563914	12448491	12846702	9225226	7700385	11573545	8472776	8949974	6922502	7720507	10234619	10940906
227.202	255	147926560	71536952	134671728	158724656	137801072	71457592	70661368	69273464	118253472	139963904	76606640	183840032	73219336	58656800	67569984	133885024	75544584	128626560	134212416	150498208	138750928	72366696	68896656	135555872	69068472	129954680	72025368	121383672	137145984	177646624	69233072	130329912	81963224	77203680	76524824	79457864	126627600	119041528
228.049	256				2763896															4153489		4050225			3502167	3258899	3593427		3706958
228.064	257	4324270	2627930	4291252	6630270	5248702	2569891	3621976		3858146	3648867		4249730							5855384	3950361	4696376		3488997	3401309		5230298	2957906	4722260	2834160									3027111
228.161	259				4588963	3382498	3742667		2811655		2620041	2692600	2824360				4379598			4161725	2785860				2668160		3987712		2709370				2918127	2682146					2627542
229.012	260	55865688	26682252	54554636	73880808	59068452	30924330	28596172	30900834	57543224	63860952	28202768	57118712	22812624	24439504	23444436	68898576	28662372	49275528	61853192	46689976	41668280	24984912	21563984	44621232	20789648	48825940	26906528	43285960	55980412	27756282	26068022	49782892	29576000	24851280	25302984	30142756	40305292	41877876
229.058	263	5512556	4804507	8888347	7604473	8706100	4118588	6384093	6449268	6339658	6246635	4786718	5753355	4774625	3445088	3858403	9874205	5803636	8897180	17892888	12086987	17897162	11211105	12240482	15732159	10657187	12782182	14021552	21433816	11561359	5485324	9537606	16062590		9477982	7023065	8070966	12395171	14098825
229.145	266	9178514	5072311	9447482	13468953	9512020	6096992	5446655	6891159	9745000	10503437	6460730	9149485	4231425	4359936		10861373	6140559	8701632	14095929	11230960	10151661	7727492	5586563	10937821	6846405	11794056	7623630	10086906	9637298	6268718	5912164	9421989	6330732	6270843	5976569	6093144	7566030	7439795
229.156	268	3928471		4225598	4848925	4184665	2855268			4730477	4176657	2931006	3782193	2892806			5037890		4951237	4011070	3273461	3211506			3987425		3144588	2828498						2671727			2819932
229.181	269	3091362		2676295	3620135	2761314				2698357	2772251						2905931			3258439	2799872				3535338		2695062		3107336
229.196	270	5228969	2983367	5538892	5215532	4904296		2914066	3791531	5454971	5430049		4569153	2699541			5979985		3479253	5511757	6278406	4755202		2795414	5386224	3566297	4173468	4208608	5437966	4628936	2751938		6176955	3585404	3309708	3448332	3271020	4062951	4432331
231.062	276					2752267														2576900	2990362						3187047			2690485								2711389
231.099	280	3603939		4582110	6108133	6170392			3110282	5811985	5036532	2756243	7480088	3683784	3506090		6614526		4475865	4941586	4172329			2737480	3182199	3178150	4333428	2889309	3165913	3922116			3468271						2746950
231.124	281				3236590	3121697				2710809			2887970				2812678	2662380	2636003		3277875				2859647		2684286						2789882
231.135	282	3254515		4604650	4481522	5710117				4111133	5389825	2814110	5069094	2687957		2813854	4331019	2815727	3391463	4964639	3194424	3019509		2845269			4226434		2639590
231.16	284	2874878			4552187					2966822	3110411		3480367				2760723		2746609	3905320	3034690				4843659		2976395		3493103	2990812			3497737					2628746
231.212	285	3174676				4634944				4250935	3564062		3568962				2938917			3561275	2936920	3388435					4145566		3158274	5666544	3059264	2631437	3246623	2632186			2574949	4562082	3333498
233.078	288	3635234		3955562	5972125	5003208	2619193	3083913		4292007	4804297	2957511	4914675				5358764		4603100	5016022	4983632	3324876		2748907	3852536		3624521		2591139	2601662	2725341		2928678					3406841	3569092
233.155	290	3564609	2778450	3582851	4637880	4221410	4190292	2886051		6494144	8565476	3904220	4767759	2689027	4899137	3380501	4791494	5016873	3668730	4300785	6781294	2723048			4862737	3119489	5248613			5671388	3919608	3258207	3216710			2902357		4016156	3154662
233.168	291	3284551		2739335	4117180	4694503					5933289		4252691				5402315		3805951	4113909	3998067	5443309			2723605		3980393		3535299	8063968			6801227		2934589			6355490	6339820
234.077	293	3013052			3408885	3407131											3199487				2608094	3559992			3098162		3229101		3113475									2702522
236.06	298	4207837		3409175	5569686	3007665	2670146				3415276		3049506				3228312		2762556	3860444	3482089				3825812		2951778		3623857	3176977			2772440		2617670			3114276	3142358
236.078	299	33914084		33061150	27307676	30706102	21581896	16124257	17499230	47338352	46930676	26396378	42990120		20267936	26559586	43104416	26405408	36769092	21186530	25745904	21956868	17104690	17759140	26748570	10941265	28078184	13591632	21424056	31722520	21788882	17806490	18840542	17767272	17210186	22323410	19272438	22560556	21876190
236.093	300	54197480	24654682	51034400	67501728	51952060	30224462	28557670	28630114	50271092	38701816	24114910	39823916	20709666	17697700	19141734	50141348	25967140	35663176	63444968	49527284	57694472	33064760	29545386	52999836	26002262	56336492	32682068	58726332	43109404	24701142	25361566	38783972	25123690	21674830	24502486	25012988	33386290	32980452
237.055	304	3854442		3009099	3604965	3875578				5284009							2682084		2724780	3073327	3979116	3653724			3071425		4483513		3603717	3805564	3256078		4642146	2628203			2648629	4235989	3843966
237.062	305	7925357		6031949	4415975	5934845				8309931	9660492		8440711				7713254	2990355	8254126	11753777	10655599	9823839	3569777				9913787		3524360	25230718	16697872		26279268	11556973	16892996	15955440	17888310	20525272	15949697
237.096	313								4373931									2727195						3079898		3942550		4195188				3040171		4199030
237.132	315				5127678	3471636							2982816							3771209	3147146						4072403		2894624	4805528			4004737
237.15	318				2944772						3481707		5528486	3215968			3447300		3654350	3004495										2616222								2573822
237.989	319		3984437	8653674	11708703			3515572		7327186												8757156	3868566	3556836	8261850	4230575	9206521	4013169					6793939	2905697			3579231	4331624
238.093	323	3906567		3908491	5809474	5832786				3731955	4705719		6233335	2989941		2654339	5763903	2810635	2855977	5122703	4028158	4507593			4035321	2770639	4374301		4033639	4419829
238.142	324	7813147		5901210	8781138	8164450			2652410	6251011	5390792		6595848		2660308				5233211	6343327	7782673	5353434			6371592		6309678		5465208	10782470		2637501	7511824	2648712				4466858	6098249
239.055	328	7052678		7013555	7302791	8530320	4149267	4059896	4150298		10955531	2893232	8830543	3724938	3676356	3729280	9309314		7627146	9180117	7492211	8985881	4091619		2582299	3817720	10389606		4725167	8303697			7402616					5216819	4430537
239.057	329					10087825					13035275		11314768				11033731			11013078	10131059	10360090			4066843						8651912		9097337				9313969		6992586
239.06	330		360558144				371801120	399684864	353548320			294582720		361905280	323485376	345520000		397030656					386906848	362592032		421902080		245216160								531545120
239.077	331	3694990				5799832				3924270	5915411		6583896		2906058					6370269			2950377		4696097	3674367				7058521			6168705				4802232
239.092	332										11980568	5445305	10615389	6177941		4718474	10941582	5887224	8806808														2967175					2867267
239.129	334	4310947	3271244	4484297	6179488	5581737	3813546	3701519	4031025	3064639	10393381	5592002	9600618	4580511	5048791	4325012	9691291	5496065	6399397	7272430	5646991	4761907	4022521	3685169	4032049	3989263	7797887	4267952	6553544	5863532	4609695	3985850	5025941	3630984	3237956	3988021	4941000	4247122	4312808
239.165	336		2580565				3549238	3387162	2904637		8100658	4657098	8614519	4132522	3248608	4136605	8784039	3951881	4787635	6908923	6391453		3583748	4085564	5578812	3891994	7420044	3932090	6019541		3526826	3619780		4840082	4525133	4649535	3965651
239.202	337	103612864	57863772	93306080	135283392	123354560	61549632	62604580	59566152	101021528	131874624	74848720	163593856	57691316	58498792	56190888	149077168	70817040	129483200	127335432	101318312	100449616	57133840	59365192	92011080	52979492	144721056	62047172	108329952	108789896	106921144	54867916	114114736	66934428	56686164	57007176	60112608	104825968	98550536
240.059	341	89178904	54337324	89619944	65086428	88178400	64535888	60896804	65583444	113080424	113131632	48130716	101498808	60157352	59424712	61835396	96992728	64140764	108020472	136052016	102891512	94928504	68639768	61585468	47209288	62269480	108398016	47830192	55631108	111804864	74997184	77617320	107053576	64731000	69752616	96173360	75161576	93980128	82142320
240.109	344				3351021	3542768					2850433		2773964				3227111			4182844					3943768		3945935		2577175
241.012	347	14685328		14692112	24796452			11907905	13069945	15450527	15903173	9235324	13570326	9803442	8648375	8652152	15646493		11255899	21020274		17817544			21118058		17913606			14508825	11846376		12829567					11619706	15060476
241.039	348														6895806		7534375						5587264		3680370			3211456			7011056	6844828				8825404	6544667
241.059	350	5886115		4100383	3165492	3930160				6062511	5015511		5225767				4225325		5266029	4334722	3700349	5428184					5790999		3777629	5189930			5040530					5200782	3855888
241.108	356										12323304	6715795	9927993	5906125	5549263	5699473	9701182	6604495	8943743		2766736								2615918										2637349
241.145	358	5871813	3828275	5672250	8023378	5432397		4026473		5542347	6317558	5421468	7022919			4428186	8004427	4022487	6336652	5918368	6227358	5286902	4143967	3344884	5561490		5310772		7158395	5250890	4415761	3531702	4999604	3147405	4055080		4001851	4885939	4809268
241.181	359	3882196		3479877	4822878	2742873				3823063	4621827		4338004				3188568		4093082	3819180	4324781	2582019			4242589		3435329		3641480	3289943	3406620						2633287	2660802	2991171
241.217	360	432522464	204288064	397197152	473875808	402964576	212172480	198424448	213252800	378059232	406045184	232242096	445104480	234634992	211714288	236140976	425443168	224818912	388285600	360693440	376553920	410435584	208993648	194820496	357612704	198769024	390973248	211498480	424328864	374195040	354631456	245414336	403686368	236763296	269039680	220741232	237519184	418039776	406570592
242.056	363	6015539	4114191	5741656	4524176	4838788	4853695	4067190	4881849	5943543	7983938	3044465	6057625	4683220	4899259	5361282	5681289	4176810	7400928	6088668	6427396	8152377	3908209	5004407		5169793	6588529	3546328	4222903	8322201	6138922	4930200	7435552	4451190	5607682	6022476	5080149	6035770	5602226
242.078	364						3552710	3440253	3123136				5680801	2760666		3434119		2593327			4888844		3561080	2967933	5393328	3050119		3811550		5423265	3385392	2882718		2968444		3136850
242.08	365	35812924	15608084	29540448	37762712	32289164	15837127	14977149	12720064	34945792	29479754	12897398	31863458	11458523	10092993	12453511	26902674	13536176	27919848	34402276	36504332	33067330	16844408	16153213	30412208	16177800	36042872	15515359	35028928	57336992	27242544	19085982	52626728	23425404	21115142	19140434	24142428	44845380	45991868
242.176	367	42161764	25254188	40235132	76891832	45531564	30773220	28801178	27466718	28646174	42206060	30350476	52765380	24444918	17897944	21742240	38244532	26755014	42661388	54657028	49390388	27406692	31116948	31345304	36863436	19219108	43714716	28923642	32964576	54650052	31580238	26575542	47015248	31676820	27199774	25948012	32313978	47499628	46573540
243.009	368	4578741	3125237	5358983		5423822	5181158		4160731	6763574		3304271	4552192	2752987			4707292	2945671	3260231	7080234	6265981	7001741		4224388	5987537	4041884	7349695	4240863	7372038	7305723	4761935	5329796		3519594	3289572	3689289	4359547		5012803
243.028	372	11102140	5004793	10160525	14309352	11958996	6081772	6232469	6507745	9842748	11547817	6534484	12381190	5163745	3301162	3778935	13289954	6303372	9356109	11368752	10434692	10230419	5771155	5948809	9410262	5674913	10675654	4473316	10094860	13700610	5660501	4186953	12615336	5679727	4254697	4937294	5709696	9365213	10736970
243.039	374	25540544	12185084	25166224	41854956	32125656	15102191	14783896	16590052	25128000	15109293		13306891		4928685	4928378	13504998	6481038	9360210	33485108	25060488	23892632	12911510	10922892	21280474	10403236	23833034	13260775	21156112	43165192	19562840	14079883	36157100	18076274	15735275	15550545	17992580	25299682	26777936
243.042	376						8127728					5866839		5553381														8007656								9846866
243.06	378					3095520				2841159															2744800		2753745			3111182		2747537	2669493					3130603	3307864
243.062	379	24868810	8048130	20308376	23926772	22913760	10208502	10641823	9113835	25762888	19791030	10379612	25273364	7725290		8242048	21823982	10800275	20764506	14004541	17274002	16024224	8546205	9104274	15867617	7710636	15636946	7795693	19767576	22414862	8502111	6817170	19619510	9129592	5997041	7383640	8260491	15598316	16044377
243.081	380		3217414		3899899	3366119					2954429		2648603				3538934		3459938	3261764	3290265	2973095				2891441	4130776		2867743	3251734			2655934						2914657
243.124	383				4000266	3444470					8477901	4159338	5724203	2706811	3186626	2696847	6248453	2703650	4831602	3216211	5196970										2795890		2786255						2744435
243.16	385	48515056	26288666	46072248	70961176	56025860	33454356	31060412	31720714	51231848	46490844	29384050	53003320	23240964	19631818	20683672	50520592	28932266	41768832	57508192	53347512	51266244	33828792	32770990	50544384	27315144	53488116	32008200	54501692	56747572	29426046	26518442	51037920	29006480	25979400	27752562	28201898	39979800	41343364
243.171	386	4294135		3535803	5581852	3922695				4376172	4993247	3926901	5925949			2629275	4129814	2691501	3557252	2794852	3895485	2901191	2730941		4237571		3834361		5334847	2908728			2842339
243.197	387	4848129	2735906	5428675	8369189	5784336	4624672	3624391	3174676	5891189	5992680	2850683	6778951	3116815	2963411	3471010	6955551	3294387	6124430	6540653	5781703	5842640	3931077	4064184	5421323	3627987	6279682	3327506	6098248	5566017	4716425		5661421		3774481		2913204	4954406	4797842
243.212	388	21254150	8219686	18414024	20205610	22692630	10409253	11794891	10820889	23104634	16475374	8553343	18381900	8975635	6889687	6647718	16044581	9407670	16992148	16959858	19930316	19636950	11286473	11316157	19875600	7105496	19182086	10536982	22819150	22894150	12199310	9344950	21503730	10359454	11162133	8991871	9913273	18916140	19136920
244.023	389	20848978	7895787	20064974	35719504	25048116	11294239	10833595	11074063	19471758	14497312	4824126	14142853	3797746		5466226	16399180	5977460	9455817	39072404	23139858	21605370	12128442	9808033	20594704	10136776	30685992	12046583	19634798	16238457	10425992	9992319	18131006	8896368	7831255	9032022	8663219	15023244	15129327
244.044	390			3139542	3856728	3967548				3944854			3819917				3938644		2715857	4730523	3101210				3309078		4521264		3200630	4530049	3106703	3051909	6123591		2701020		3113658	4117654	4477688
244.13	395	5553535	2711813	6545138	8293751	6909019	3277888		3803184	6267316	7307849	4233303	7881135	3131920		3664525	7555956	4324237	6578419	6001851	5561917	4499490	3082714	3043776	4163122		8140623	3687957	5224085				4422763					3228347	3387677
245.007	396	11940586	3155932	9841683	6097596	9217431	3051343	3689950	3746747	13428454	15292315		11773704		4890253	3946859	7218363		10240583	20308986	14337953	14445924	3298014	3038392	3288396	4449771	11115660		6519763	13940978	7247802	4612468	11119062	4354673	5740996	7304795	6786533	8157755	6088851
245.043	398	10405625	4781541	11155487	12749513	9005477	4519514	4359657	4559174	10204915	9694121	4740400	10645270	6183691	5228693	5443189	10403016		9947733	13831175	12365744	10582385	5323241		10938711	5737974	11338905	5843476	10949600	16199936	8985541	5867389	13013477	7768186	6973389	5738596	8239600	11004490	10515618
245.114	402	13353751	5905911	12618807	17744612	13884863	6818672	6699006	6538076	12003084	11702213	5138497	11595570	4878111		5568391	14656739		9939569	12864545	11061197	11169163	4686334	4766166	9861487	4913675	10669235	5111335	10742778	6304028	3730907	3391887	5877251		3525598	2757239	2641670	4634730	3720896
245.139	404	72403744	35222524	75998272	95455984	74950088	38978424	34274308	42598244	70221592	77891536	42151752	71247680	38052644	40064172	38759820	90621168	40979068	62687868	109659176	90228696	83625368	44470788	40218076	80822648	41881104	93555904	48622128	85885952	97847592	46617572	38854036	83757584	48336020	44387300	35701372	48408076	61795956	63696076
246.017	408				3972667					3201103			2647967				2707517			3485041							3206145						3048320
247.082	414	3771994		3202266	7316956	5125283	3231701	3108940		5281238	5667548		5397593				5202402		4330885	6566662	5077761	3513458	3113032	3283464	3921919	3079251	5378964	3760214	4759259	4472870	3240520		5059913				2908783	4003796	4239380
247.094	415	3593311		3157726	6784480	4858024				4354522	3693280		4474461				3658214		3534729	4378379	3431686	2883702	3256396	2650123	3405827	3045463	3926936		3157215				3515214
247.119	416	15912554	9591278	12445415	20860394	16912562	9369056	9255511	7596482	13504996	15614698	8603945	18858600		7340687	8031112	13514736	9597018	13628819	19732244	19061520	13938816	8578131	9913362	15533068	10199134	17586082	10119264	14855913	18889780	8576595	9146249	15340889	9404069	8524236	7582863	9185402	12646884	14127140
247.134	417				2643440						4885745	2954541	4906606	3959631			6074359	2601821	3505050
247.17	418	6523520		5570298	8889855	7570630	4029424	4321382	3971282	6642167	8642304	3725110	9464445	4220250	3062428	3682710	6540293	4791399	6757801	7831336	6530854	5776532	3554403	3826721	6137886	3938926	7478197	2941295	5829373	8605769	3797092	3233686	6970735	3798195	3102937	3674269	4664971	5429755	6244411
249.003	422	20089256	9229276	19390866	31756526	24865698	11815989	10007705	11542543	20260024	14657036	6010633	13399450	3427169	5579618	4399481	15532799	5543479	9143465	30677504	20565570	17372006	9090701	9024056	16731813	10086038	24208006	10792584	17799630	17868610	9754807	8724852	19624092	10002610	8093615	8574609	10922712	14841152	15483754
249.055	424			2856358							4170787		2667953				4265749		4106432	3675669		3305084			2629304		2952859		2823396	3058520			2802868						3294594
249.132	427	12616162		11919811	19890468	15850454		3129538		11740396	10583620		11898323				12401462		8495329	13810228	12856955	11926427			11011795		15977146		12386818	15366008	4764386		15474903	5386455			4600578	11806075	12020645
249.15	431				3724589						5725773	4174639	5914075	3869579	3800199	3171744	5779262	3640413	4915433								3277505		2710026				2592479						2957229
249.186	433	5659131	2643470	5659096	6586684	6273005	3559024	4461267	4218441	4523778	6970973	3899705	6282732		3900560	3722666	8091470	3979878	6406393	6473291	5018771	5685169	3823301	3264111	5642983		7561936	3121342	6286873	5925776	3675380	4122020	5653744	3713255	2863071	3382468	3470099	5310869	5641149
250.145	437	2717105		2689862						2601095	2676234		2793890	2960044	3798403		2754803	4000612			3503171			2657678	3216972					3639087					2752736	3434449
251.079	439	5159782	4067867	5622967	8221821	6100759	4165852	3048238	3067563	5581838	6663611	3893049	5966172	3448768	2953332	3479730	6277789	3552868	8217665	3268970	3610098	5138117			4187058		3723750		5158192	7505616	5144949	4055465	6836324	5160213	2826209	4222172	4204938	7558419	8628006
251.129	442				3063956						6131155		4719476		2980993	2632640	4751028	2642546	5017176
251.165	443	2893199		2765274	2635941								4710789			2605514	3272389	3008636	3981929	3148176					2583764				3666773	3114231									2589263
251.202	444	43341216	25209406	44223720	50894004	44248908	24390404	23692118	21102292	45590596	50647540	27686236	53662104	28678630	21699220	24601556	52915924	27164806	56169592	40529312	40862252	44445432	23038262	23586002	41421284	22916416	46102044	22192424	44977508	42496776	33987488	21748684	41915552	25989946	26079748	20691200	23461300	51116368	47232864
251.989	445	3647258	2920996	4188715	5202467	4620465			3859929	4329882										3436285	2765473	3257936			3752732		4164979		2592957	4175473		2802348	3732510					3842253	4081878
252.039	447	7723827		8350272	8795707	8223944	3796511	2705003	3880937	6613424	4034951		5137713				3635299	2890100	3410431	8906515	7867321	5717094	3811905	3921368	8558384	3354442	6667145	3422259	7486164	4219017	3097797		4634166					3158758	3123950
252.088	450	5218123		5290581	6261330	5535967	2590767	4187771		4767173	4276127		3785034				4187258	3045762		6209322	4231120	3670651			4830020		5978015		4147945	4165279			3753550					2902270	3112965
252.109	451	3198805		2801245	3822172						3577257		4173652				4106372		3311136	3618611		3039876		2634478	3900237		3604904		3238643	3452073
253.093	453	4840763		4466689	5888055	4041398		2749647	2892622	4011915	5338516		6417736				7234153	2745514	3823608	5642487	4757435	5131838	2744215	3170089	5022948	2781855	5384038	3384203	6654129	7963261	4612673	4986351	6757445	4668814	3729961	4620593	4373062	5578994	6208238
253.145	457	5086548		5366807	6096977	3600079		3125216	4138336	4371875	7979438	4882322	6975843	3733050		4083721	7522947	4919482	6766609	5784847	5654996	5180501	3879336		4615930		4676990		6798536	6459030	3232212	3627519	5847136	2931358	3052600	2957632		4801804	4579079
253.181	458										2956736		3370358				3320982				3315686						2764174		3187929
253.212	460	4316022		3510324	4901490	3366127					3205840		6281606				4802214		3595826	4803887	4102646	3982964			3229718		3518877		2895080	5516983			4936322					2851886	3704616
253.215	461			3875893	5307507		3218355		3490168			3771303	6455688					3889871	4245555	5589296			2631615	2902353	3992855		4369822		5362921	7132856	7411310	3133972	4606083	2780597		2738518		4966703	3656490
253.217	462	312400256	134380688	287723584	344971392	334287616	168529328	147195392	167102848	260656064	302700000	185141152	436327808	144264272	135154864	139527712	340906656	171999952	297785408	342806848	303486464	313447040	174033856	152078160	260590880	118720456	298310048	176964528	341692640	371119808	464440928	177653264	353294464	174048688	194823248	179833680	167235696	279567648	265050928
254.078	466	9839407	3740069	9666996	12517926	9768087		5209893	4145317	9311578	5194642		5671760		2751391		7531619		5738977	11936460	12894122	11203590		5948526	10612364	4437734	10804020	6756056	12790399	9001057	4298159		9552449	4421844	4237655	3762273	4117930	7081703	8854743
254.08	467	3346736			7107111		2688485	2940709	2724517	3196251							2640484			5276365	4473259	2729479	2772703		3018892	3749606	3464501		2818176	3249250	2586031		3060803				2824106	3581672	2820313
254.088	468	7891764	4145064	7737785	12358187	8830108	4623592	4108584	3750056	7763295	7711639	5080244	8094550	3370343	3581602		10036328	4321244	6434278	9984721	10282927	7847947	5347553	3972209	9082512	3959529	10236728	4926171	9972355	6967399	4779954	3053341	7438919	4576471	4553562		3629485	5954284	7210205
254.089	469								3261608		6727575		6478678			2845479			6848998	8429265	7791535	7240715		3526769		3866345	8014649			5849191	3941298	3121949	6112839			3626596	3759534	5723884	5265629
254.249	472	7883655	7221723	13240834	11750014	15856876	4553505	6860641	7498465	12522924	11696108	9650407	14710700	6498715	4967376	6201689	11973820	7177231	13353527	10083103	13617153	10511446	7636248	8009895	13393623	5921055	15954821	8021266	10363600	13303991	4656111	5619535	13775515	6543118	6250893	5613719	5856744	14653246	15310126
255.032	474	16430369	4999899	15035243	18848792	18589306	4179005	5409402	6037497	11796268	19147154	4473315	16470363	4177565	5765808	5857359	15978080	4788490	12340170	14234787	15546776	9381326	4392482		13154358	5403177	15926531	3540003	9653326	12134983	5134620	3771462	13663293	3994652	3775623	3988368	4977420	7262423	9105085
255.073	476				3170350						3007912		3023730							4153527							3538199			8680028	5633323	3799123	7764051	6036522	5170836	6119837	5701403		5405394
255.087	477										6342065	3282677	5442938	3055023	3406016		4950655	2730268	4247015														3394651
255.089	479	3608383			2628662						2945969																			5162084			3052635						3346651
255.124	481										8631748			3060155	2862795		5411475		2979322														3732590
255.16	483	7571813	3453701	8669096	9722973	9803453	5268076	3885736	4075559	8870763	8485336	4697101	8284579		5227222	4600952	9787046	3818292	7759885	9673955		7784973	4198990	4491741	9187441	3125845	8565059		8280205	11653769	5596493	4081775	10192002	5452873	4528561	3901370	5084988	7932187	8231680
255.197	484	3614073		4617145	4533360						5001709	2658585			3392224	2595204											4856149	3032413	4520608		4617563			3457109	3335869
255.212	485	18029952	8183574	17327040	15977592	20629208	7219327	8757435	7235642	18448262	14936565	7007774	17078720	6574809	7821541	7058057	12476099	5595973	13831208	16512253	18106870	15904294	7039584	6910447	15653000	5494375	18570588	6973539	16325799	23620260	9769313	6576768	20319390	9024602	6998722	6187978	10012495	15716662	15654682
255.23	486	112418184	47382300	121344968	84679808	116119264	47075460	42436800	45960256	114823056	105748992	53774884	139614672	56692448	60182248	48580752	114415312	51021132	95378480	122017032	167729664	114873904	51826280	47106548	146198672	45214316	130964840	50964072	86168752	197286576	63803752	39307396	131718312	48851040	46278344	36449744	52032344	137126208	117743392
255.233	487	7107829248	2466299648	6898111488	6182984704	7571297792	2473644288	2266810624	2498284544	6378016768	6673717760	2847984128	8269650432	2764623616	2834616064	2303510784	6918034944	2619655424	5582150656	6597170688	9012042752	7132993024	2981154304	2530003456	7040716800	2290403840	7276649984	2947597824	5858972672	9372752896	3572027648	2221459712	7264066560	2872100864	2799748864	2107952640	2986922752	5986902528	5345173504
256.059	488	6175563	3434038	5103960	9477703	6546585	2719674	4115956	4925297	5761334	5059536	3932475	7182245	4064760	3912672	4034972	7454877	3519073	5361645	9288369	7103421	8815563			7548437	6193550	9500425	3341204	8836691	8092773	5719729		9729649	5972875	4096476	5574370	6435988	8342268	8376534
256.091	490																			3161794										4790390	2772158		3544195					5480205	4639975
256.096	492			2995050		2645165				3661128	3019749						3073713				4555729				3384870		3518748		2949222	4078712			3551365					3688719	5305578
256.192	495			3530137	5060753									2670630			3375336		3461173	3684086	3218949				3589204		3441997			3784364	2892774		4000955					4986691
257.076	500	8074625	5293469	9584468	10905736	9564873	4340031	5918584	6226672	8829776	9039392	4781215	10255872	4147548	5010712	4236019	9553644	5118405	8129566	14848207	10661358	11305429	6249716	5639815	12884995	8204538	15503646	5581070	10029159	16684689	11895888	8400621	16611506	9360133	7902525	8133691	8980004	17863976	17130232
257.078	501					3286218														3396304							2614559				2741841		3825332					4671786	4681466
257.091	502	3859337		3151196	4810897	3416017	2623301			4023640	3866153	3469477	4267529				4836085		3297318	5856471	4302327	4218333			4833291		6055206	2826004	4128880	3923610	3057239		4610236					3498801	3623681
257.103	504			2595938	3601048						14046769	7072937	9686544	6372710	4877600	4469500	12251900	5979087	8585261	3954910	4183550								3633782	2820769			3109570	3058447	2658630			2842680	3325191
257.114	506			2639720						2663269							2795267			4340452		2721257			2879511		3654451											2724670	3075341
257.139	508			3256181	5079213					3436915	6854214	3037110	5147175			3116297	4214546		2868034		5386770				3649059					3781301			4557016						3981083
257.176	509	12982713	7305153	14993287	18434242	12081921	7201639	8009630	7093527	16169862	14552668	7498947	15150652	6809472	6296887	6933782	14072616	8418280	12150870	22493446	16338471	14785033	9080089	7636140	15447093	5972254	20603220	8004916	15868061	16621257	10724474	7685904	17244396	9067307	8404320	7380062	10147404	16696672	16522031
257.212	511	7650766			9869527	6722326					7004786	3953104	8614483	4465037	2840898	4074786	7859006	4811254	7252075	10132761	6524475		4201766	4639418	7318599		11452775		6484145	8401630	5579913	3384093	7131394	4877113	3988845	3954282	4341851	8253813
257.227	512	1709236736	599638464	1592317824	1569775872	1542773504	670028672	654166976	636669760	1906889600	1209851520	571722944	1397284480	513921440	450744640	477743904	1210112896	567789568	1207230592	1666767104	1584193152	1466751488	633721152	642763968	1529664640	565103936	1772413312	621463872	1497421952	2086461184	929354880	594004800	1922097408	804178752	652396928	612356224	778229376	1848960384	1860756352
258.033	513				2731199					2813025																				4599474			3599077					3309380	2672905
258.036	514									2636130							2646323					2774996			2808298						3055591		3357415					3155781	2909451
258.038	515	124822440	44135168	121559368	170320576	130030832	57463996	51866868	59478120	114660704	95101032	40943104	91414608	33092280	31924810	32709700	89546040	40540452	67117640	172350176	138469392	134618064	59757144	53767664	125638120	46693980	127083304	60140160	127720048	261480624	105731560	84462656	225469168	94899320	81529496	79622544	98408360	149710656	154232080
258.047	517	3509679		3152719	4350663	3330807		3463926	2831467		4926574		4570200				3407674		3101770	6629097		5853146			3545072		4689711		3812472	4993210			4758766			2873745		2803532	3166481
258.06	520				2668239															2931952		2983905	2588512		2772983				2764159	10086593	4675057	3769929	8977141	5253251	4216482	4276630	5075892	6776659	6720792
258.075	521	8732607	2956557	8753502	13265624	10874119	3772106	4020481	4618358	9559416	6743167		5871722	2635718			6670667	2603315	3164762	14189305	11661353	11879401	4664421	4166141	9590270	3829098	9956159	5083791	9218695	7181514	3016184	2801743	7262974		3235495		2617018	5202780	6133025
258.146	524	9604073	3150632	8570244	10832643	10452273	4099303	3563806	3673234	7255456	9644203	4798505	10789014	4067040	4045420	5545067	9344375		7509636	9526049	8815699	7399440	3535488	3606040	8388132	2942340	7984999	4791979	7921327	6737139	2614806		4969257				2679256	4445060	4408649
258.171	525			2641809	3405074	3640128					3140283		3764390				2907015			3885359		2606621	2963081		2704433				3558589	3518210									2718551
259.016	527	11693550		10621790	12076316	15251258	5141066		6439408	12900246	13333201	7965560	13591239				14919583	6892188	11730058	12768535	20259414	18648560	9037771	8538985	10725361		17917268	8532999	18418842	15704822	8206228		16110907		8100876	6986483	8066374	15319420	15564599
259.017	528	6328815		4821855	9052445	7091004				5889943	7797458		8178376				7966625		5447819	7173400	9731670	8972785			4204017		9087317		8287388	9669367	3985301		8107324					6944125	6781752
259.02	529				9041183	7950141	3234379		3224049	6741912		4356985	9558729				9246626	4254877			9286231	9385459	3659725	3523435	6029299		8942934	4385801	9391261		5130134				4086797	2894580		8411519
259.022	530	419620352	181929088	380492640	644277568	525197120	193746512	185224832	190337520	402184096	516481760	202526592	536928960	171873328	171037584	168627632	553312192	198822560	389801088	565894400	540795456	511172096	219501520	207638384	384096256	208785360	546694464	229526544	541187200	502194944	226383760	171937200	501015872	221728256	183487504	161141488	208460112	406514048	402450240
259.119	537	2590508			2620253	2722169					7175956	2666400	5442315	2765646	2905263	3660238	6228962	4183748	4318409	2756947	4105875												3031930						2792819
259.13	539	14679603	9110691	12372893	24474980	18435968	9089657	9296560	9638430	14727129	15936283	7764900	17576722	7112786	6628274	5982162	17082346	8318665	11769039	13796698	12493466	14245425	7323639	5832598	9525294	6522875	14579094	6856758	14738653	6937403	3968455	3129300	7637377	3079476	4154936	3009821	3299702	5417408	5743481
259.155	540	3818050			5167476	5278608				3720680	3889451		3979042				4483066		3996895	3073897	5085865	3303487		2735776	3150908		3005349	2775104	4448491				3626897					3283406	3464072
259.191	542	2957913			3770763								3008314							2914686	3136191								3131648	2984800			2979239					3008996	2779037
259.243	544	30180984	15390928	26729436	28923308	32804806	16846504	15478495	15665741	40540188	26387300	11579345	29578076	13217918	13618137	12393980	25473076	14117621	23450900	20884892	32953054	28180080	16802852	16275395	22546540	13748262	31782360	16344164	29572382	45572992	21983226	14339583	45237704	19871332	19360868	16597832	19376550	39897604	46499772
259.971	545	3453496	2764277	3014523	3277698	4635022			3108220	2819025	3296580						3820566			5021010	4041884	3985427			4185087	2803012	4232070	2678163		5588287			5033875					3507636	3753318
260.018	546																		2783476		3678905	2650158					3565986			3710300			3364273						2947201
260.023	547				4134308	3238319											3614265			3406195	3713213				2731549		3859365		3229418
260.089	550	7809154	3981862	8811968	11947983	9834969	4057614	4063303	4362158	9527834	9704851	4631335	10757526	3581896	3610364	3259199	11045477	3802700	8083233	10692506	8955109	5951576	3509873	4397848	8811074	4013939	8621005	4583877	5606162	10063240	3437437	3537733	7995359	3552714	2633654	3150474	2887960	7037948	6619564
261.025	554																													5226975	3425591		6112834			3133948		3259963	5694433
261.027	555			10209260	12669510	10150972		3540962	5254977		10033175	3760308	10403877	3584836	3655628	4201138	10599662		7409020	12388836	10477367	11565702	6312685	4072095	10931295	4920558	11280909		9824591	12492767	4497720	3740349	9935427	3863911	4577596	4296701	4211390	7849532	8096738
261.038	556	3013853			5508686	4403268				3023980							3446006			5969388	4220735	3827341	2596082		4657254		4469268		3861846	3020263			3398219
261.073	558	5117684	2898883	5772296	8681061	5961819	3093947	2601975		4927619	5053496	3550919	5816390		3074141	3188420	7725327		4731290	7531010	6674261	6878882	3687680	2678450	6912123	2950401	6440490	3548525	6135148	6262782	3307854		5591650	2772860			3113171	4434520	4922366
261.134	561	17148700	9431006	18153518	25565840	20763780	10422742	10195474	9630064	16630954	19126370	10978018	19200114	9837424	9495155	9944285	21071162	9969158	15759810	23048744	17979260	20673224	11994906	11121356	22092958	9593626	23706192		21504402	17643558	10697580	8640746	17783434	8003992	8612713	7855656	8009968	14610047	14701604
261.15	563										3896430		3549309	3036022	3203705		4092229	2892813	4211660	3262515										3018288
261.186	564									2798795	3357319		3577495				4224863			3333194	3181470	3599591			2733757		2712177			3168327
262.049	566	5148023	2643312	4500069	9348370	7068403	3124596			4776192	2988786								2743334	7085181	4559318	7024894			3780807		6027418		4592601	4521606			4131062	2610494	2798329	2686368		4581570	2822750
262.057	568	4603772	3666292	3625834	7721240	5018361		3713975	3199244	4871942	4337912		4598035	2616565	2688716		5751765		4320299	7486594	6277595	6072580			5154508	3176604	8089759	3380007	6249439	4571787	3069490		4409596				3016863	4208839	3743843
262.093	569	10151316	3730820	10025601	10476850	10247954	3433352	2757576	3834653	11345694	13728530	4121740	14818094	4122372	4701146	3972714	14426096	4013488	13831236	8948890	11164148	13511962	3756205	5070956	9109218	3364524	14529719	3672887	13493238	14807716	4857156	3947645	12854549	5739859	3097356	3004851	4873904	13682910	14847610
263.071	572	16293935	7202630	15627514	23298046	14170569	8301907	7547287	7915745	14643641	13491692		13624852	5763760	5889367	6009872	12661457	7849336	10708715	19978032	18435214	14143375	7888471	7546405	15952203	6544979	18374466	8361727	14612094	16784712	6927160	4988970	15155140	6843690	5027019	6075734	6122633	11952988	12128494
263.129	575	2817624	2688866	4840737	4641322	3995635		2835635		3196897	11839000	7434863	12922433	6488778	5093230	5624873	13886206	7340435	10813205	3894105	3320501	3724214			3991408	3354477	3041642		3500198	6154609	2790230		5806062	2656071				5782403	5636373
263.136	576																													4193142	2582362		4435955	2932042				3458952	3076377
263.14	577	3589728		3203880	3587122	2594299					3755553		4561482				3939591			2954081							3268466
263.165	578	5187697		4319033	7153733	4694542	2952576	2994117		4173307	6215220	2686080	6331997	3227354		3169849	6550298	3016613	5779247	5048178	6086863	5109710	2934400	2883664	6108552		4678531		6487743	5727627	2862441		6817800	3348825	2817272			5395355	5125421
263.202	580	6325387	2696068	7060817	8724576	6842920	4735377	3905495	4435231	7228948	6401616	3572370	6789753	3475179	3474827	3433545	6979383	3333046	6145865	7985036	7709928	6923238	3301009	3704417	7399840	4193933	8544155	3595582	7150295	11273636	5878653	3123300	8808482	3370347	3582729	4368271	4472522	7977907	7288132
263.977	649	4492975		2888030						3476028	4097195		3050207				3102105		3289977			2765804		3055564				2589110	2677230	2918354			3927639
264.988	802				15898068	6829938	3603718	2784088	3285641				8490012	3971626	3575411	3745152		3579702		7262356			2753477	3585463	5940819	3064381	9528462	2591411		7848644	4437831	3236779	7840080	3744003	3219062	3628734	2673245
264.998	804	21603736											19891236						13800565		31224308	24063152							20179912									25901184	24974848
264.998	805	59643288	16658170	55364140	131544536	77803384	24002828	22505822	25042062	62392112	41251812	11446805	38622244	9621039	12033143	10130308	45338844	12928314	27231350	89959576	73675248	63745200	23735754	19319228	52151896	20646338	78771352	27535032	57404360	74068680	23839564	18313136	70677848	23202056	21440122	17749186	21955682	47831168	49993216
265.011	807				4628967	3387268			2663828				3491376				2719464										3471519		3304914	6422230	3319123	2645942	8887650		2823809	2982089	4024937	6957193	5558794
265.021	808	7525801	3624197	7006780	9637358	10176395	3413783	3239785	3732121	8230720	3735543		3886648				4154608		3485319	8866987	7336452	6553792	3030997		6343273	3884492	9421990	3787460	6038489	21304028	8130393		18470248	8861972	7347846	7277774	7600238	15212688	14839313
265.083	811				4307489	3397565				2593135									2835127	2730714							3847892			3999500			4234649
265.119	816				4063295	2641625					4046920						4653379			3144950	3540558				3521199		5800175
265.145	818			3049109	4403283	3310573				2687390	11060317	4450914	8926367	3742326	3260599	4467147	10094936	3868039	8457446	2845960	3322977						3479809						3343816					2979047	3805799
265.148	821	45020680	17448774	84699800	62846548	47181808	22131032	13830572	19340506	32024480	27063392	16654948	122008736	11013751	18975928	19732428	43004252	20399498	32093416	79637768	32309858	22170906	20160018	13431302	20453058	10493448	64017668	25118470	28085302	170390336	53412768	18026490	55072204	19593560	25945800	25480458	14914737	31541482	36820584
265.181	822	3455520			5664369	4021258					6521980		6419646	2749831			4908407	2778011		4631844	5049980	4234546			4001498		4011292		4426831	5172055	3076019		5583333	2920299			2601923
265.217	824	188053056	79531880	189197008	290846336	250081312	84435320	84629968	87170304	214427600	219870368	97606280	210302176	82714264	84778200	89118704	223637904	95491504	199980320	183201088	225571472	194407760	89038384	83778088	172648176	75528744	245527856	91281192	200698992	373289856	165962688	127571992	368178688	144398720	146757360	115776808	146056400	341834016	330495648
265.995	826				5276950	3918491					2799147		4075897			2631788	3488305		2651519		3411685				4260131				3173039	6547922	2682760		6849635					4527945	5355713
266.005	829	16203921	6647051	20180238	29727006	21635746	7331609	8203124	8693396	19147318	12408627	4156976	13647745	3321887	4816437	3249521	11473977	4637526	7970695	26541978	22172908	17104772	7641009	5607353	21489962	11563941	24328072	7187656	15988406	33596888	10659214	7932327	28772458	8862512	8846474	8393385	10450561	19012432	21788872
266.02	831	2899101			2699051	3422383				3961923										2737574				3107265			3432852
266.025	832	10668193	2876438	8932638	14397743	11440819	2870052		3620511	9808455	9645893	3207228	11634579	3176489		4585852	11803723	4591458	8095639	14067626	14519548	8642452	3537339	2968515	8778040	3260335	14000024	3579091	9811654	11167209	4211098	3167153	9164923	4302652	2784406	3328180	3177100	7274335	7753943
266.07	834	2887876		2831680	4000598	2960089				3168875			2779579				3475059				3582751						3975099			2727437			3272863						2664695
266.089	836	43841748	14289208	44289360	45578596	50557672	13933382	13380514	14223041	41511544	46684028	15862879	48363468	14053449	15894107	15618460	45577348	13397893	39909320	42119132	51664172	38047684	12062682	12686308	42887528	12317646	47781832	14952693	39407352	58340892	21501376	13621714	52795564	15950687	13355192	12050131	18028208	39680908	42187012
267.015	840	5551018		4654101						4799843	4409002																		5753286	9312521				3024755				6699578
267.039	842	5301181		5751848	5295260	7237126			3621566	6946166	2617791									9261776		8102540	3029943			2621864			8980952	10303772	3718136		8387505						7427003
267.068	845	12507092		12310591	14433462	12039711				13266318	7517913											12446370							13205999	12376372	3338250					2912451			10424273
267.073	847																198473712		193919728	207385328					226749520		205978320					96099288	201718736		106060504			240123488
267.074	848	605486016	216912720	569045056	683998400	641922624	218031456	205479360	205611216	563408256	422443744	170319504	473758528	180150848	164814880	179346320	505214976	165960112	399244000	513340128	476772416	512160416	179364304	182148592	453831744	181984704	551615168	179886864	533393920	594999616	230287376	159800272	515636160	202300816	178772688	150495424	202107104	445251168	442366944
267.124	852				2983143						10605323				2762812		8032289	3439053															3641336
267.146	854	4299795		3455100	5591291	4479586				4747727	4557600				2712391		5844022			5122856		6009566					4399879		4202030
267.16	856				6228232	4556398					9241388		6985610	4582002	3173709	2965954	9709634	3487202		5859123	6076537		2776566				5325586			6472065	3619394		5157910						3319318
267.197	857				7538984	5953166	3286433	3054089			8109901	4215505	11821995	3702917	3541599	3159765	9117796	4685304		6293329							7747375			6653343	3200089						3215647		4650033
267.233	859	2388196352	857789376	2237722880	2663447808	2602628864	840099264	802872832	787145024	2192633344	2339961600	904453888	2630417408	978772608	864084096	949672960	2914056448	904452608	2349923072	2389242624	2270230784	2598433536	820830720	827252288	2087775488	795794944	2941319936	796711808	2664493568	3299408384	1365305472	863558720	2965961728	1072225792	979819328	817815808	1068558656	2709061376	2577988608
267.269	860	5887094	3222982	8337629	6250857	8564428		3552306	3430205		9810830	3867387	9034733	4433068	4027009		8888487	2964258	10558348	7480204	9478353	13474621	4091950	3008086	10695903	2953758	12241770	2661246		9513435			8970352	3791880		2667307		9094905	8279143
268.054	863				3706928	3108223											3990405		3518502		3404627						4323309			40655988	16870000	11843056	42827528	15564769	13305101	11840203	14902037	37986644	37215932
268.071	865		3555733		11071551	8956301	2964880	3362306	3461885	8779992	5950063		6647513	3138139		3140522	6939540	2877950	5974580	8379943	7750496		2951122	2962448		3685310	11316730	3539784		7969920			7849751			2937556		7586143
268.104	868	170950432	71374248	174355328	261193824	184580528	81618848	77176856	78226192	162099440	186482320	85467368	192282368	76145776	63005208	71138752	210467760	84728848	173080144	271447616	200407936	201979344	89678816	84221984	199683952	76914640	262012432	95640920	219968816	148438176	75459216	59596300	158596912	75685888	61725992	58893028	71199536	138871168	144441056
268.983	876	15389189	4319674	15713884	29963160	19766476	5441446	6639140	5947661	14179317	10801619		9589322		3252181	3069864	10958601	3465779	6514004	28698936	17768034	17336466	4642752	3986969	16523834	5214120	18796800	5786468	14583832	15122334	5337290	4383748	12745267	4055590		3272905	4391239	8784942	8327567
269.053	878			3391127	5143515	3324685				2749491										5917045	5521053	4995276					5310779		5798996
269.078	879	7440982				7258405	3432927			6594634			6328999						3955625	5605771	6568627								5275753									5031034	4876762
269.085	883			2674354																		3101415					2615639		3290735	5934072			6431373
269.103	884					3034940			3041620		10971720	2587221	7050944					3689599	4607423	3496353							3124583
269.139	886				6305838	6048094	2904580				15614571	4016492	11297508		4101670	3540993	9822116	3940502	8393184	7750082	10000104				5462716				5805214										5162508
269.212	890	40051400	14006343	36001568	48391284	39599524	15313455	13939376	13921685	39154880	42926772	18160538	54076204	15226587	16405580	14518315	40845292	16912068	32997922	47593984	52543272	37730640	17425982	15217311	36680440	11725350	40853956	16062446	35485916	48242796	24808802	14841994	39559936	16171705	23990218	15222090	18308564	30778598
269.249	892	5896733184	1462556800	5610469376	5419631616	5726862848	1645275776	1471996672	1641080192	5110297600	5024317952	1455481728	5504566272	1394403072	1282729088	1331224704	4671995904	1388109568	3859350016	4687723008	5930287104	5517146624	1489036928	1381294720	4785239040	1225318912	5198381568	1522851840	5563283456	8129150976	2680745216	1850269824	7321748480	2192106240	2009653248	1660478848	2318462464	5326308864	5289607680
270.005	893																				3008990	3276781							3080083	2870589			2999759					3115884	3374279
270.084	894	2799046			3345357	2968801					3816982						3566433				3055652						3305162			2948998			4153367
270.119	897				3693040	2827011					3771449		2894016							3159858	2773059	3463759			2778623		2776297		3115512				2998840
270.207	899	4566068		5390983	8464456		2618001		3498479			2833443	6104858				6317024		5498290	6329731	5010066	4579483			5193291		6275385			7750648			5268105		3190596			6111252	5559661
271.072	905				3143098	3175088					3893774										3941794						4358739				2674276		3234229					3909355
271.081	906	33458506	11830524	34356640	27360196	41133240	11148985	12494679	13695505	32299918	22190616	6284404	20257452	5082932	5844034	5563529	18478968	6009760	14743790	36217008	45548972	36347800	13394543	12486416	34732368	11560525	41175132	14908552	30515040	38987572	14576235	9972997	41060800	14219165	12858503	9077139	13927045	29625074	29681734
271.106	908	26282338								27114404	33393202		36653768				36849556		37144836			40542124																31419144	31058012
271.106	910	50407776	20241678	51150264	71683040	63325396	19840714	18999144	20429344	49617828	73534000	24332422	83643080	21232450	19515472	21583000	75974544	22909874	59263240	74252488	83871168	67010476	26307198	25032480	65517928	22378076	90474608	29545624	75186040	61744972	29266556	16921878	65161688	27891630	20259992	15124898	25944726	54176520	52922460
271.119	912				4117482						15055423	4742286	10005204	3510091	3147351	2847904	9541537	4377530	6829330	3746005	5973453									3652439
271.127	915				10963955	4790504														3853533	3686869						4060806			7690078			6185450
271.129	916				6776821	4857066														4539615	4385751				3558780		4336264			6606689			5439980
271.155	919	10668431	5652782	10976740	20790288	16569604	4481257	5321608	5210688	14814164	19946086	8050855	19589882	6094689	6256748	6646967	16463816	6329300	12482869	13863159	18339310	11339737	5751451	6130495	14539155	4602489	18512032	6090936	13787045	17590138	7390880		15116805	6015952	6315193	5384640	6823606	11975474	11497605
271.191	921					5861673				4894712	6181516							2771437		5866778			2755760											3056618	3010257
271.207	922	17320382	10245457	17813012	21019718	19203384	8232714	9074602	8508001	18160646	20245148	8988875	22293298	8827777	8999049	7869655	18880512	9917431	19495272	18628904	21620254	17367046	8835769	9240415	18401730	9123479	24139984	9741530	19107796	21698476	10089157	7104853	21457462	12124148	7354588	8023519	10666712	19340126	20400304
271.228	923	77449680	35728736	70581800	120310872	95372624	35254040	34793400	31521390	73088024	88230576	39938264	109235016	32742286	28420244	29963492	96045080	41116676	74647928	82198848	101041712	76890136	37817028	38135660	80050648	32302756	106858728	38937832	79396840	103303104	55767764	26756450	92146248	42149892	37922024	25926124	41972456	82054000	84723904
271.973	925	3711113		4469988	3703662	4777033				5185270	4172237	2875111	5751406				4962115		2838101	4865035	5953771	3926715					4660136		3586212	4706968			5624093					4591092
271.974	926	4312202		3326693	3100528	3443786			2622544	3343607	4078030		3826288			2773180	3533636		3088471	3032588	4389101	3490492			3225730		3855274		3107493	4334233	2641138		4353310					3663861	4093764
272.054	932	3818709		3529009	4131781					3846982	3431460		2962119						3804326	4620378	4152632				3642060		4413430		4447985	5670632			4150636						3921801
272.064	933	3760350			4077519	3126438		2809322									3466151			5331044	2989377				3546325		4276224			3973361	2618164	2837379	4406645					3958339	2778001
272.089	938	33221878	11868076	30843218	39694312	38054080	12769611	13187579	13110427	32907112	35802696	14660410	37654252	13569452	11373188	12605189	39209924	12871272	32459976	41960572	39356760	36397860	15645902	14272918	34807020	13867174	42699800	14526244	36274964	23575306	9256262	6446995	22248846	7426662	7077691	5934083	6808877	19316314	20974502
272.125	940	3479833		3181941	4170769	3481318				3339661			3090197								3726715						2843707		3432245
272.162	942			2824088	4106808	3683596							2824765								3102622						2797150
272.187	943	5529939	3248624	6911408	11653203	6688039	2930829	3634749	3807452	5142474	6582964	2802048	8248153	3465706		4155716	7705648	3637422	5806378	8317148	7434678	4857727	3552010	3148758	6163784		8408182	4090726	6108016	8613739	3227023	3897300	7033327	3237037		3242048	3458416	7017135	7559164
272.957	945										3216389						4626323								4135970					7896691		3041754		3948769				5957979	6167204
273.033	946	24809600		21185766						19215140									20000896			20461204			21770346				19400356										18476776
273.033	948	32419968	12022343	34186472	46724080	36990120	12772296	13532296	12713744	33891108	32297562	12733931	34697996	12734480	8523958	9382255	37687272	11598107	30806146	45697064	37661924	33973908	13199129	12727303	35455084	13771500	41267124	12669355	37504676	34688704	12922890		32354620	11629849	9619932	8482399	10926013	28082590	28155624
273.038	951	12492933	5485130		16758772	13452460		5783180		14529321	10898015		11796240	5674004	4606137	5444978	13801455	5482783	10686598		13413611		6886684		13186160	6895855				14931654			11495744	6434077	5393888		5701057
273.047	953										2796137									2776629										3849935		2955288	5105993		2808294	3030632	2790855	3768235	3408116
273.049	955	5296272	3069522	5862647	6627329	6103224				4970293	6536812	4578808	6641437	4400155	2703040	3226234	7337981	3658536	6117522	8906808	8408310	9680547	4072227		6358139	3126518	11360197	4360630	9000629	10157777	4239383	4458010	8644940	3973414	4655592	3930218	3912649	8999342	8713974
273.07	958	4731045	2659169	5173516	7263256	6249679	3319777	3011235	3597097	6845258	4413059	3356167	6768437	2978345	2724556	2722696	5886997	2763063	4170920	8300621	6821131	6581943	2942257	3033632	8634511	4472579	8720346	3647941	6437577	12164839	6272039	3881512	10072417		4846071	3741815	4478936	9277888	11048713
273.097	960				2790453	2811115				2685797										4502632									3572451				3426684					3085272
273.098	961										6589090	2997276	6088532				5302324		5708996		4464934												2833277					3260889
273.12	964				6475855								7769965	3406922		2724777														4857114			3856276
273.134	965	59363556	24953488	58688844	75650144	61181204	24613900	25148624	24342356	58508172	52638412	25329206	56742780	25083988	20643058	21514674	58863708	24451432	49680616	77088912	71355720	63866612	30084952	27561034	64422092	30763818	77746200	28854770	67503880	53210920	24086616	18041428	50033056	22781284	20290086	17034914	20514820	46256632	48303940
273.171	970		3721898		9487495	7310651	3358758	3451113			6617844	2761810	7768998		2885385	3299787	8126600	3428226		7446707	8541549	6124310	2991984	3801187	7018736	3500354	8235070	3149323		7027534	3784820		7342535	3776896	2606144	2813113	3157535	5200411
273.186	971	55914772	27427508	56714620	73979032	62377292	28144688	25435380	28512120	55296960	55636740	28528222	61117368	28328054	23813394	24635860	68489368	28879246	53809440	69077184	59952508	57583396	27926394	25394286	57221376	28425036	71520336	28289558	60589884	51818332	27428992	22706806	52736472	25513356	23472714	18546370	25094186	50729512	50351984
273.207	972				4591280	4279650							3376080				4218546				4119952	3660601			4968723		4058210		4362064	3422067			3795436			2643665			3160195
274.023	977	7268432		7891142	11190342	8280285	3639926	3833674	3719095	6988588	7462588	3125463	9783163				9009254	2599178	6519942	10400797	9545913	8581704		3372714	7543858	3985758	9718684	2873445	7836287	7312067	4135687		8163634	2612230	3427509		2871938	6860067	6844007
274.033	979										2850504						2792051			4226089	3496132	3000914			3765821		3805095		4236938	5608142	2998031		6972733	3378190	3140285	4280564	3598985	6129965	6341233
274.088	982	5576849		4714760	3418768	4762917				5980017	6192903		5534664				3596468		5448907	6938722	6992123	7647880			3353203		7539679		5035714	4856583	3483962	2623212	5087606					4520287	5084835
274.104	985	15279265	6481238	13605145	18610338	14917943	5805743	7417733	7118320	13436802	12844826	5947670	12339162	5078750	4689737	4321092	14005447	6808649	10804444	14621811	11280651	12280471	4911560	5489379	13091971	5291411	14513135	5650592	12778194	10681112	5595975	3842296	9930118	5821509	4662515	3921188	5356221	9137518	9239217
274.141	987	11304133	4134257	13146430	14164172	12095839	5586633	5374880	4660745	11728809	11407172	5079346	12105733	3718903	3666784	2744925	12778738	5014629	9807106	11386008	10574128	10492603	4087263	4455164	11508903	4050346	10959893	4552890	10650359	6155071	3698532		6469036	3216481			3339480	5790096	6376147
275.017	991		3856390		14216388		3735867	3379748	4033652	8446807			9055251		2696589					12245046	8359085	6805020			5783580			3155256	6340219	31512294	11965982	8767367	29550920		8896426	8094611		18573504	20858368
275.036	992	43112528		40340700		33264972				54709100	32381786		30055464						32708800		48944320	51007020		25555314	30009390		41408440		39399056		45850156	32481172	47978844	42423068	37400504		46759276	51370192	50337296
275.088	998			12731665	18255126		4991343	4362585	4758695	11516837	13009816	4497432	12334184	4376966	3840443	4643571	12091746	4486990	10850553	13949058	12371190				12058724	3781653	12732400	4279149		8709939	4890200					3436484	4832659	6244612
275.114	1000				3047733						6015926	2812460		2756504		2675461	5813121	3591010	4170005		4096272									3307342
275.125	1002	22829228	7282776	24259896	31210818	25212338		9052788	10796225	20335564	21834692	7838773	23022740	6764960	6199763	7073549	24287630	8974186	17074464	29139114	25695516	24772230	9606249	9888177	23402634	8090669	25753622	11118471	25005802	24385370	8978037	8331222	23062970	9319267	7677950	7459805	9260462	16714022	17163878
275.15	1004	93493448	32254060	92015952	110173536	95196624	41613724	36369032	41866452	87854056	79453152	37049416	90168496	29099442	27398626	29937438	80746928	34451328	66328892	108024008	104387896	103698080	43496568	39440836	95127712	34295868	106436656	45494172	106024712	87775096	40246920	32051176	79157720	37835640	32100368	28242926	40795584	67590464	71046784
275.165	1006				4022129						13908980	6862934	16762052	4106044	4490221	4609834	15075775	7584651	13195597											4460934								5026124
275.169	1007	6123737			6541686	5644772		2613909	3146208		5026808		7607497				6715844			7027929	5747017	7606963					7531589	2604712	5952281	12031882			5684713			4254203
275.202	1010	430577920	142108816	413732224	500112800	436344320	176355776	160133808	176125168	386468896	344464416	151417968	397548768	131511768	117535232	123252544	375134688	145026976	294852992	417272064	420484448	423169760	165573792	150663664	381225184	134197344	434968672	174682048	439816000	484710304	223641264	174845968	461642240	199193504	173174848	159544336	208207328	387324256	390534816
277.016	1016	4339821			3350570								4294061		2873531					7325897	6153450									5587852			6132172
277.033	1019	139796608	47910456	143037760		143089264	55688976		49863228	144610336	92398808		88647104				93561560		88220008	153622752	155786496	151655984	64207240	61339432	140513376		124690472	59372848	141563616		72533152	54146416	110232032	73136504	58914288	52623656	71091040	107520080	106012048
277.033	1020	252780672	80506424	246682944	378611264	306126432	91651856	91830312	99547704	241898528	189998288	50297424	189900224	46848764	52565704	50951292	194585312	53106060	132718952	345315552	306584832	254940720	96172424		242815072	88143160	286924832		241571552	222961568	99484832		227484128	99744120	78771696		93619048	169615440	182230416
277.034	1022				41559616	38084204				36901924	29091030		28992964				28877532		24158572	45848796	43883772				29446242		41181224		33117922	37560224								32104532	32480654
277.123	1026				12541614						25326918	9312922	28460596	10865472	8124165	9985215	31228750	9106902												5766149
277.145	1029	131178744	53423764	136058304	217523920	149855984	58376040	56039552	56834704	149099680	158475616	57277100	179906128	56048464	53458708	53327056	163947376	57873896	131539432	150444384	175578480	143824544	62241236	61159292	151130336	59307400	184885408	64533892	158603104	174432288	85099776	55866820	178430560	84523480	66532940	50362748	83706808	155590848	155852288
277.156	1031	7491843		7609797	11882199	9103101						2725046	11732574						10093048	8210791	13340033	8369837			8276197	2890128	10795186			4137003
277.181	1032				7856887	7591708		2680990	3317419		25798030	7025355	26523262		7383852	8161515	23782296	9086471	19460628	8085891						3483042	7181518			8994887			6512261
277.217	1036	1164779904	430108352	1178146304	1572415232	1414340480	444137376	429390016	447347392	1224283392	1175266688	407501536	1304766080	393345920	367392576	396227840	1203577856	418182688	1010639424	1057036736	1336745472	1116018432	424868352	406517696	1088229632	385283520	1317085440	434894272	1150883712	1783963776	807077184	499709440	1792352896	727120384	609810048	498661824	734987264	1547510016	1540955776
278.044	1041	15424711	5831028	15411621	24734510	20308786	5230108	6146892	5186877	16478391	10672592	3670444	12255949	3215345		3266938	12070903		7230968	19176796	15319373	14498397		5427753	12817584	4910081	17527960	4452426	13044544	9081896			9139797	4156623				6321216	6242678
278.047	1043	4195531		4414889	5363507	4717367				3529403	5757396	2722222	6340305				6151163		3616251	4475232	4707665				4768947		5947548		5388099	4765739
278.051	1045	9233615		9308590	8751928	11256636				9957568	11008473	3597746	12159702	4369911		4053888	11241472	4369649	10835456	10079589	12472661	11465316			13556920		11560096	3869775	11481928	18392112			18249310	6776022	4996413	5482522	7091852	14744647	15491453
278.088	1047	3514104			4461416	3701610				3127788	2895625		3802374				3879985		3423276	4354960					4290785		3477195			3289691
278.115	1050				5085065	5483403					4693547		4298025				5976148										5115113
278.249	1055	4073897			5105716	6738992				5245353	4750039		6618071				4449541			4884042		6162234					5358978			6379799			5648192
278.952	1056			4986291		2879385				2832108	6472291		4731758				4847785		3551780	13635967	10128707	11058742	3128042	2697964	9803942		12173483	2994980	7705411				4386924
278.995	1058	11813092		9188836	13414384	12869583				13505823	10401435		12904358	3570378	4269094	3710557	9991395		10740312	17265074	13473140	14007909			8618199	7021229	13848797		10848116	15407236	8013646	8289150	15874717		7201890	9342692	8798602	11272193	11357494
279.014	1060				5042185	3503590					3754675						4318972			3398601	2930569						3038450
279.029	1062																												3243419	6933677		2778521	6367942				3731879	4700197	5559642
279.03	1063										3245769		3150293				3386642				3483036											3599258							3044187
279.035	1065																													7372979			7385804	3627052	3501188		4512171	5297194	6790495
279.039	1067	23492886	11717816	23064086	36835368	27809798	15144235		12789828	25824596	19816148	12402961	22028256	9910508	10081349	10248831	25906462	12856405	19274380	23630310	21882278	21683862	11120426		21096712	11426508	24844560		24100774	27027640	14244725	12030881	26454736	11784240	11965575		12474798	21940270	22680932
279.049	1069					3250706				3633504										3745778	3679665	3423904							3016625
279.099	1071	6256984		5038684	9119862	6298705				5604764	6977314		7495728	3326234			9096558		6226643	4864557	5174762	5603031			4179276		5579093		4837355									3305068
279.124	1073	2857332		2808953		4326513					21331778	8304989	17727568	6433070	5322882	6067906	21360016	7821472	17066738		3226630	3112178			2823017				3122183			2791398	5146420	3028602					4694458
279.135	1077	3213697		3170438		4535423				2859463			4146784				4647327		5419775		3428883	3329791			3495285				4400148
279.16	1079					6629534				7326182			8456321		3398300					6009462	6836783	6295322					7191965		6925361			3367940	6627166	3172506				5399723
279.197	1081										18124706	9529757	19882160	7188838	7347383	7237372	20073970	8590561	18557768			3849026							4138075
279.233	1083	15563565056	5316867584	16291274752	17629261824	20087121920	5093524992	5177409536	4953014272	17075609600	16232558592	6220743168	16849121280	5333647872	4787338240	5767756800	18665254912	6416825856	16614239232	13770499072	15339169792	17784446976	5592645632	5721619968	14156371968	4963499008	16886867968	5229837312	16727482368	31164278784	11524443136	9253223424	27607508992	9259515904	10037558272		9339210752
280.02	1087																									6659485				23170384	10737384	8627909	24055634	9712535	8988640	8137213	10151132
280.023	1088	165162352	54360068	165618320	153367856	174042336	62359616	61342116	62374740	164274688	169391072	71730304	183416064	57779184	47021840	52362636	183120464	66256840	169684784	171779712	180726272	176104144	70517256	66781248	177610096	56278432	200813968	75120280	185869328	186559824	88887016	62275272	194162512	86492056	69582816	57606656	80678112	182955040	184691024
280.035	1093	40635768		39273124					24322908		28718070						29160034		23064378			45507300	31531536	28188746	46865788			34496160	43476004		24981238			27886500	24707052	22127112	26823912	30084144	31795556
280.036	1095	93842808		92136096	129086784	102870264			32670558	87400968	63173620	18457742	65271060	14955513	15386394	16252312	70759008	20594646	44314428	142550672	112011800	93315816	36758032	32276554	97574264	31882664	120761760	39001760	89547816	84438368	33206006		86044520	33432486	27762670	23048712	30510312	63040560	66922852
280.069	1099	8338848		8057546	11820396	9108767					6982690	2859180	9893183			3151283	9802385		7501667	10311347					8369570		9356745
280.265	1104	21728896		35193776	27956848	37400092	10975495		16585750	32981796	31446312	19023198	39540296	13204654	10586051	13182545	32781214	16330918	33050706	24651680	31877918	30667750	18080444	19054850	35954308		38694576	17370974	23930162	30629496		11102096	31547508		13357240	12825276		33910048	35121748
280.992	1107	5559750				3818953	3487068	2722523	2852454		4901116		5292583								5161583	4390686	2743527						3465357	7335921					3565379	3942652		4581914
280.995	1109	9744840		8838938	8880704	11377101	3299167	3831005	4012648	8990380	5511423		5483051				4196241		3335634	10056474	11513457	10362657	3883753	4651861	7422427		9912862		9162896	17285620	8192614	6485494	15272929	7106316	7572293	7759103	7661587	12136477	12569936
281.004	1111	6403540		4451110	5949006	6748633				6397624	5723404		6922808				5058463	2748752	4869087	6796070	7239293	5900076			6071782		5793322	3623886	5297308	10598912	5085807		9581548	4605717			4781083	7467047	8164698
281.036	1113			9504587								4473889	10207844	2912026							8079010			4424567			8012368		5746881			5720601	10380307	4745010			5229622
281.139	1124					5442186					29129156			7864173			18544732	8360910	15520902	3409868
281.176	1128	21512858	8731644	21411828	24718132	23818938		10220920	10213116	18470798	23927286		23575332	8408971	7476844	8606008	22550670	9927664		22756346	23609158	19806192	10276212		20890288	7713025	21644026	10424927	20916584	26051284			22189244	11593650		9112975	11139245	18182364	18013712
281.249	1132	34125459456	8802335744	31894087680	30333810688	36717539328	10347940864	9527952384	10196944896	30207977472	31617267712	9513273344	35048210432	8227719168	8154317312	8961720320	32355465216	9955771392	27628484608	24612777984	31810203648	31487240192	10150806528	10077406208	27594924032	7250444800	29700468736	9779610624	30266697728	54828544000	20405882880	15601304576	48704860160	17008494592	17715234816	15162999808	17234989056
282.014	1136				20680618	16983820											13688110										14653178			18577128			17979578
282.02	1137	306329216	204668656	294792192			232656560	203229264	209521088	301411264	236715648	110922680	231129008					133629704	233322704	295710752	281146144	287747008	228067328	217056928	292562592	162333568		223085872	296332640		288495136	247465312		301796032	266602224	233637952	280761216	342635616	345190816
282.02	1139	765146752	211681008	667102208	997670848	868824832	262147760	231802960	254151104	683748288	577060480	162761664	602095552	189237824	166397168	188253168	636828992	167577360	463943904	723333120	700265280	738012096	245893120	234292896	577185408	210305920	719009536	261489968	753085760	1007367936	392697376	306316640	895563968	378800832	334169824	277612608	361829248	661468224	686240128
282.036	1141				10983369	11867944					9260690			3434058			11519309										11968277			13825794			12415189
282.038	1144	40810124		34663436	51896268	45389612				35941324	42507924	13454282	41942992	17001036	15142141	17122310	44973392		32749802	40063016	40088388	42757072		15726262	32695988	15762325	37811992		45231476	37500676	15681079		35592408					27886706	27677094
282.074	1146	5032631				5810011				4222971	4694727										5110640	5269499					5349188		5886368	5379890			5910788					4755609
282.078	1148	7871164		6541375	7624707	8319841				7085056	6656717		7524362				7922057		6698268	4980828	6597494	6571008					5258570		6112677	5526328			5237001					6018205	5050833
282.081	1150	9410239		9428034	7876615	9103204				8719363	8249040		8392717	2818671			7941517		8313120	6535263	6726521	7650307					6376269		7321000	5928763			6949132					7158944	6719956
282.084	1152		114753320				115773168	110856328	112495088			74517496						89982792					110102584	108103392	138209008	74630072		105858408			109663840	92931480		113281792	105678632	87607408	102208448
282.084	1153	437139136	123764528	386280512	441466880	493827936	135925488	123046024	134908400	399977472	382156512	116722680	414400544	131254896	117376288	129090600	409550240	116328264	341129504	287780960	341455744	368847872	123013176	117147360	279848672	99156920	332937056	121374056	373108128	351876928	151197280	111936920	329267488	138840832	129074984	101910640	129700800	275199136	270086624
282.119	1155	19478252		17603698	24936508	22706072				15305780	23428870		24150084	9628303	9207099	9598025	27430340		18299216	22421648	18027430	20810800			16934678	7547859	19658620		22957526	15404907			16845116					12809417	14795261
282.244	1163		11800509										24756466	12270326	10204571	13415602					19964988				18659244					11147272
282.28	1164	12709802	8955870	19799350	15409433	24791150	6281107	8804662	9132690	20921602	20549604	10222767	24191268	11115284	8109495	9428177	19095208		24300060	13844825	21984360	22940906	10541263	12760961	21141464		23291970	11548181	17165978	22362166			18479618	9464757				21890422	21512874
282.995	1166	9097981	2988653	5106349		8385582		2836909	2772718	13127831	10357708		9362712	3585384			5665453	3108017	10483113	6778083	7897031	8706098					7173054		3798533	9774015	4890055		8299896	3954265	5379702	5854041	4702940	5343355	6796720
283.068	1173						6660659	5016558										4402936					5004096	5777949							6306317					5554069	6162205
283.068	1174	14490453	6462129	12663049	18093408	16452753	6357556		5750061	15323381	13956147	6778785	15447424	5425574	4556829	5121902	14861079	5716728	12785159	11668800	12697632	11815048	5419840	4727325	11322262	5349047	14109721	5077192	13202015	13151260	7780877	5913846	13245907	7302815	4891323		6860573	13762763	11380223
283.081	1176	7339877		7293209	7145842	8541347				7923974	6578245		6708627				6895403		6720024	5395793	6130736	5223576			5112742		6189098		6677104	5991469			5384676					5998809	4285966
283.105	1184	14584705	5546706	14868790	20178322	16960706				15798564	15873126		15410612	4638149	3994681	5029773	17171276	4864795	13159990	14656879	14743628	13185203	5527389	5861948	14115778		17357894	6127848	14930572	12762187	7424560		12219905	6305474				11858162	11341351
283.119	1186					3124950					22697082	6564817	14157256		4696132		12421984	5243689	10421832	3891585	6254685						3752537												3268150
283.155	1189	17730492		18891124	22889944	21220614	6965886		8260983	19972454	36603052	10633204	29566460		8231009	8486840	26166166	9145164	23207542	17995184	24619146	19935470			17837056	7544572	23460998		22905546	19459210	10037857		19160640	10413810	11043596	6656990	8963946	18630952	18126430
283.192	1191	8158185		8628642	11511307	9786680				8266133	11762912		13006384				10875850			8568286	12726454	6714650					9888948		7537400	8919225			7628398					8513873	9696901
283.207	1193	159366144	108823344	231518640	216483360	265567568	59675308	101485672	109579680	245641648	240469232	113643560	225199680	95882776	85592200	93784032	219104224	97913728	231947968	186332656	240072912	264974640	103615408	106695312	239479872	101566240	279133376	116885824	195867408	156679376	57596564	66996592	161922688	69668640	68078400	62917640	68278168	164182368	162641552
283.228	1194		10765124	22176208	28853822	25812330		9421948	9510324	24687044	46507284	20402234	50112100	19222060	16136346	15177718	45761536	20990866	41270996	23385612	28043490		10595263	10273445	22805594	10700597	28806370	10803540	19989284	25742568	17107622		24964762	13877047	14719825			25983352
283.264	1195	16601660416	4803068928	16538742784	14334642176	18493292544	4780003840	4479060992	4619570688	15402086400	15251096576	5318971392	18531043328	4393078272	3914926336	3338209280	16706520064	4843965440	14179450880	12088588288	18514262016	14856826880	5183704064	4760078848	15221730304	3911780096	17847369728	5157489152	15989289984	18954665984	7663589888	4684581376	17948033024	6958944256	5950213120	4124642304	6790125568	16991729664	16312252416
284.031	1196	3885022		4153796	4929195	4989362				3662299			3492582							4951575	3807419	4205826	2776134		5000249		3751131		3112203	5733617			3826317					4023528	5064222
284.064	1199	4446215		3878382	7291611	5177824				3192838	3224504		3468566				4285638			5441090	3082468	3498794	3059809		3598946		5464325		3749684	3297051			3390135						3052099
284.089	1200					4537858							4457274						3345198						3243137		3794213		3340116
284.162	1206	9236606		8255082	9286502					7061127	6670916		6849444		3306879		7438679		6175630	4716225	6505821						6378882		5285807									3560825
284.974	1210	4041825				3640013							3685445						3192249	3206376		3271030								3678654			3244864
285.021	1214				3899446	4427534				4372217	3376925		4391050				4726356		3890167	4170534									3162093
285.047	1216						5615859		6042589														9607559	9212113	10093876	7711974		8499126			3949981
285.048	1217	13624507	6758900	13501144	21819484	14982963	7139571	7547626	7701469	13968155	9699139	5244725	11411633	4611139	4681290	3593768	11583099	4974233	8067098	23809864	22434222	21883344	12472711	9138385	20002100	11959526	24835574	11573174	19999758	7732767		4488166	7899038	4803103	4807200	5248539	4812304	6700368	7235209
285.07	1220				3482748	3743059				3361594										3609447	4361674				4514130	2866425	3395603		4036651	3255356			4272572					3250537	3191970
285.086	1222	4182250		3061513	4790419	4828008														4820859	3039197	3763198			3539301		3445287		3642430	3842640			3037647
285.098	1224				3343524						7243660		4955387		3168883		4685511		4489308		3908077
285.107	1226			3923749	3908273	4284293				4302698												3533335			3663744		3183682			3822700
285.126	1228	5349660			4612301	3839904				3724164	6223797		6803748		2661514	3813997	6000369			5273521	5230096								3141234	4703366			3933187
285.134	1229	5015846		3532104	5178585	4474796				3296655	22876096		12671280	5530766	6096529	6063732	12052221		11526284	3806140	10166810	3436601					5181030		4484220	5436049			5127182						3548906
285.171	1233	8895827		6409079	8389901	9875423				7844800	16732150		10733926				9066292		9785532	5948396	14905928	8092261			8240593		7880341		8891563	9459392			9091132						7972626
285.207	1236	18101632	8051341	16047014	20595010	18507794	9007488	7783293	7785578	15211504	17674282	9230292	23802268	7740622	7759564	8273589	19484522	8844089	18716908	17793052	22450806	17812114	9114123	9552222	14087679	7161192	17417924	8634440	17345752	20141808	10603068	8327287	18126956	9316028	11354811	8118948	7861922	14111234	15769403
285.222	1238		21801628				12921230	20083594	20309110	42490884		22554594	39375280	20837594	20856536	22253250		20697928	46303488		48317064	55294628	22721048	24170860	42817044	21192052		24850518		27629316	10091083	13656197	25081982	10624715	13877962	12681905	8091312	26153490	28024652
285.244	1239	58590636	23960240	53877716	66785656	56453188	26196384	22360990	25506954	57269280	71667808	30734328	82956752	34501868	31485674	32394964	76369824	31060830	73091360	51159116	65192612	63355580	29438506	27259262	50755116	24272262	64767732	28889194	62651656	62293792	37323360	27848856	62515352	28940000	30372574	26096322	29687490	55468588	53698404
286.05	1242				4544013	3292340				4055133							3390563			4074109		3663005					3725074		4764946									3272117
286.054	1244	6172060	3089853	6342643	8795667	8420538	3452022	3781261	4765529	6835298	5174532		5795459		2608516	3074985	4336746		3866454	10321026	10253990	10251938	5835981	4398160	11004471	6051871	10992407	4756307	10017047	5301074	3164558	2810756	5195955	2819079	2739708		3171758	5146042	4536054
286.079	1246				5206583									3407307			4612240			4454564			2831586		4546136		3589432	3502954	3874103		2784679	3105691		4125216				3371478
286.081	1247	11088317	3721687	10954774	11564602	10661088	4564110	4469414	4988785	10121350	7554347	2748739	6819499				7339154		5592441	9649318	10163912	8748739	4471012	4805735	8364634	2844213	9767738	4231020	9486649	11180917	6023593	4871068	12838102	5249570	5190166	4844951	5444038	10438104	11318036
286.104	1249	3534298		3193397	4591196	3865345											3433654			3657414	3708134	3938016			3208824				4123991				3865332						3190574
286.141	1250	3893768		3529828	4632210	4640053				4117719	4126083		4245252						3209162	3623670	3359508				3644582		4475785		3240838
286.177	1254	7897654	3084852	6074516	8642247	7317864	3026148	3464448	4009927	7993608	5368249		4923194	2841122			7212324	2786065	6180347	3990823	6012739	6909754	2969396	2915006	5052117	3168900	6448057		6596021				3194195
286.202	1255	5671509		6012085	10575596	6184332	3542267	3966743	3228637	5350698	6570462		6629216			2870063	6294859		5612060	6608201	6127459	5320537	4520266	3976404	6318838		8053722		6505942	7851031	4047395		6742388		4128398		4505143	7931489	8004510
286.959	1259									3273007										3687237	3890989	3461894					3990467		3637164	4560396			3981650						3940604
286.97	1261				6808408						6025810		6340577			2709735	6778338		4345385	6275413	5319483	3916564			6400727		5875667		5760443	7779355	4519216	4200155	8156513	3579298	4745612		3819779	6456778
286.979	1263	14179877		14582964			11521979	11135473	13081240	16676171									8628789				13735899	12367761		13136672		10254000			17779000	15763171		16350635	15669653	15235242	15729931	20048340	18994962
286.98	1265	32812582	14385477	35251380	37165928	38244832	14868412	16116209	18176664	37406028	20355680	8709848	24857582	7172844	7904391	6040815	19593712	8632906	15340086	37874016	32074568	33342240	14710747	13510545	39288548	18690848	35868640	13194929	28476870	47525928	24561978	19760868	44208492	21401004	19257750	19466410	20620556	40233428	41731860
287.05	1268	3233406		3991825	5940174	3993156	2803707		2937559	3850155															3378494					4036742			3222473					4056612	3189604
287.054	1269	4629123		5486870	5675988	5148234				3585969	3965647		4007006				3671138		3457690	4772294	6052775	3709308			5646147		5411906		4823592	5098636			4906447					3978793	4150120
287.065	1271		3621272				4337673		3767013														3933219									3726131		3909122
287.065	1273	9942673		8291621	12954596	11039322	4069385	4150850		9401792	7549664	3399983	5987440			3130685	7529075	4312738	6182569	13566421	11273141	8659850	4937764	4828127	9580369	4533096	10578001	5004033	8228406	6896795	5148048	3550004	6430174		3857899	3719414	3904860	7205429	6760309
287.086	1276			4386113	5702660			2958934	3007224	4659677	5366527		6013071				4528788	3186360	4149958	5564914	5338065	5837733	2846518	3081202	6131565				5979730	7653559		4060999	6812153	3054616	3426816	3385608	4135280	6378062	6707085
287.101	1278	12408511		12506453	15318042	13388430	5693483	5219940	5731078	13702642	15624982	6156117	15973542	4537177	4566253	4912478	15739563	6501064	13540059	15280646	16473060	15512504	6682691	6385664	16240513	6333318	20209792	7835427	15611493	15071436	8442293	6408022	13824525	7433767	7621136	6105366	6841726	13689439	14049183
287.114	1280										11963176	4601697	7543993			3361641	7470782	3616469	5696236														3124254
287.136	1285	11286251	5929439	13350275	14255182	13097664	5380170	6699653	5671718	13407777	11887434	5597048	11816155	5008248		4229502	12327649	5024492	10556170	15276598	12594193	12270563		5599263	13320110	5057443	14620847	6827844	13915795	11524346	7213529	5538679	12157499	6342219	5683762	5255476	6858143	11190918	10809286
287.15	1286	8480509		10032534	11803747	9767636	4809815	4062866	4393778	9324084	20962142	7333767	14030064	4844421	5385494		11645686	5536506	11045661	10807881	15395875	8723445	5839980	5376044	8736704		11823298	4988753	10981029	9996557	6117863	4380548	10230349	6001241			6747564	9923222	9222102
287.186	1290				8746137	7977736					9212821		9147687		3763509		8016687				10191954						8274163			7321918
287.202	1291	572870464	271913504	584402368	645618880	568939264	291381376	276568768	274144096	582436480	464083872	232529856	520314176	196320176	187536704	189732288	490167104	241769264	434328416	515721856	581389440	541279296	278141088	288299104	575225856	238162912	626479360	273946496	560547584	568283456	330181152	279451584	570380928	307895936	285088384	263395696	316351968	538790592	532760608
287.223	1295	13154137	7158324	15056374	16504015	16905020		5226199	6531956			7880658	17063262					9296710	12376960	12968619	18279554	14150736				5779436			16645892	13904239			16466605	8410787		7522689	8035824	12444393	13260842
287.238	1296	7829356	4552259	9911819	7603430	9620306		4441830	5766018	9463469	10470370	6522849			2965856		8562558		9079700		10548373	12401763	5224632	5700732	9625651	4050937	11589943	5295012		6218116			4682434			2788238
287.987	1299	9304868	3969322	8673777	8928580	8658827	4264791			9564852	5046345		5883368				5682183			9649856	8575074	8204306	5653307	3669801	11793416	6653553	10267940		8211185	16315771	7148869	6656669	15939233	5963184	6700431	7046184	7727298		13323162
288.014	1300	3580743				4023219				3474650	3754098						3285554			5510886	5448838	4316213					4311881		5056277
288.066	1303	14967689		16841308	19550652	16766975	5235616	6387194	6653558	11299618	33628352	10699579	35332704	12213952	9515038	11137236	39673988	11785910	31496194	21417774	18047178	19769462			15549553		17200526	8434355	18107226	11013607			11054858			4248687	5815566
288.12	1312	181752784	58021296	172313248	212525584	177395792	77079504	68902448	71737000	165989232	159342864	63546228	172745392	53567216	52230220	54401288	169566416	64249584	136435792	194760560	195088656	179390656	83123120	76061600	177128640	63280868	192861664	82565864	186862496	117773872	55684560	45194012	107173712	54272568	48299544	44399776	48621888	89640688	94538808
288.127	1313		12010934	14457518			11797465	11349556	9756333					7239416				9549558	10512469				12901300	13839273	15443137	12037864		14195437			11419094	9861922		11231809	11189789	9751717	11958599	13188856
288.128	1315	34567128	13788598	33409710	39232024	36870232	16430041	14970421	16236206	35548024	25362718	11627387	28148416	8935160	10328147	9208077	26484962	11341559	23398486	35516292	37744920	35096772	16473012	16833450	34997440	12365544	37828068	15604462	38153132	32814652	16129495	13462307	28899164	14709313	13905438	13765798	14547272	25116408	25283646
288.157	1316				9765443	9543810							6857452				7399696			7429034							8090121						3358595
288.95	1319	4070392		4134659	7391986	5342472				4715503	4160000		3223472				3258861			4021236	3765075	3933403					3224638			6751905	3725616		5429160					4124849	4024314
289.01	1320	5228614		4731733						4126787							9279052			6386760	5545379	5599529					4824208						6108153					4081399	4382785
289.02	1322	3434067			7156573	4709231				3919954	3194988						4273756		3456296	5212246	4149680	4666678			3330402		5503646		4412494				3141638						3099213
289.027	1324	4032603			4326759	3832697				3064923	4362358		3425319				3368551			6020191	4212153	4863806			5057899		3680935		4812887				3343375					3002123
289.03	1326	3777631		4066160	3711851	3662205					4701818		4653100				4537963			5275748	5334461				4713839		4776619		5189723
289.033	1327		57743684				63219492	61989276	58483184			47572784		33366580		30481496		54452916					81960648	79322864		67246576		80698960			50598280	48717448		53667308	47751612	48160724	51752104
289.033	1329	186374240	58612036	177229680	246507376	199941504	72918816			175493216	187426432	61515568	192669744	57041460	48560988	53566552	197060208	64135860	159014208	257381488	247027136	241388864	91479752		200132976	77175280	245652144	96509520	241389664	170220304	85963144	63118984	157539344	80471528	66183616	57204692	75230376	132731664	137941088
289.044	1331	4468850		4774788	4923266	6488467				4185204	4017809		4576323				4710019			5236856	6419920	6962517			4238723		7263936		5639278	5861156			5693479					7351071	5505129
289.068	1333	3495568			5001126	4030901					3253940						3776167				3626991	3498867			3333026		3207903		3728525
289.069	1335				4778920					3167382			4905065				5152426										3962593	3165812	4444304	3544390			3418697	2940433				3799868	4148102
289.093	1337				4318156						5048027		4552846				4910799		4632974		3883536						3268354		4175023										3104418
289.104	1339				3708381					3212487			3435679				4123361		3056029	4220107	3544607	3539361			3604434		3581713						4050039	2888758
289.113	1340	4702411		3795937	3666410	3231735				4655316	3278074		3516588				3872495		3202985		4238379	3732908			3841502		4058909		4275402	7511938	3542491	3020502	7139459	3771967		2926621	3405047	7486319	6384825
289.115	1341	4989134		5564388	4982254	5221883				5130455	4573949		4608176				4616947		4926893	4027611	4846126	4368304	3285777		4317665		4651808	2712224	4639949	3788165			3817094
289.117	1342	5218512		4770790	5631472	5676542				5073113	5847808						4379381			7793885	6806064	9176498	3305234	3789631			7484195	3969698	8131792	4713864	3307999		6001801			2875937	3133179	4411764	4093118
289.129	1344	18151648	13064613	16965622	31705090	21261840	16828286	15786491	15454795	16109802	28419858	19904406	24987846	17375886	15473584	16886964	28608264	17957658	21540288	30823662	26420800	23780802	18767644	17284938	22116852	17189442	25447220	19553966	24776928	20560792	17527276	17207014	20610202	18523728	16937506	14893100	19365126	17838978	19669196
289.145	1348										8011562		7981278		2759614		7716641	3572523	6386133
289.166	1350	36657424	13826506	36335656	46811196	40001092	18442144	15020574	16151149	37916956	37709644	17557436	38873344	14037679	13169616	13593813	35727168	15692610	31391218	40867104	44709488	41012720	19861308	17502060	34843172	15440481	43498340	19689168	44765456	35879884	22102546	15437577	33651912	21902966	17044040	14295117	21425450	29553580	29765878
289.181	1352	5802275		5372989	6654034	5790300	2701742				11415394	5113805	13170966	4250301	5466077		13209434	4494162	11744776	4338998	5875333	6143492		3277691	4077113		5251962		5058853	6724576	3147298		5971167	4236934	3084375		3343672	5871550	6351113
289.194	1354				8044646	4931183						3654107	7915818				7292783	4031328		5296457	4128406	3686420	3376982	3868551		2974330	6224780	3653356	4245815	3863026	7310896	2703140	4246768	4562580	3826276	2727014	4153669	3775437	4107544
289.217	1356	552425792	219027968	529092704	630155392	572874368	250685392	228401744	245703328	541544832	468936608	217786352	495806784	190653152	168139776	189766912	505505696	208479104	467492416	493049184	553866944	576802368	249306992	218898336	486230624	206510736	558717888	256646912	597250368	631725056	375075392	278273856	613637376	362423968	314122880	248914048	354233696	581260288	563302720
289.945	1359	4245762		5274704	4320482	4752067				3829094										3766629		4646364			4120122		4285331		3383592	5066753			5230823				3048475	5259068	4740235
290.082	1363																			4460070	4187956	3444876			4327155		4115536		3378657
290.088	1364	4347324		4493588	6540734	4300696	3333379		2996684	5174832	4647127	2851728	4734107				4871420		4610813	5038639	4282173	4794005			5294843		5621849		5263850	4153032								3700708	3431732
290.099	1366	5976523		5420323	9067982	5944232	3581710			5992000	7270632		6757036			2989127	7912718	3108650	6478605	6675007	7668556	5740195			5625611		5742696		6064633	3597528			4138424					3313649	3561793
290.965	1375	16867896	7026937	17709516	24023816		7329349	7147779	7100680	17464078			11645948		3864058					21221130	18026456	15122185	7961979	6348301	19010464	9902211		5932460	14025360	17329552	8289672	6897130	17991252	6508000	7121311	6637244	7678976	15018989	12413251
290.967	1376		17400058				21618248	19089668	19577098			12910400		15391038		11512707		12282582					18150780	17245710		15986820		18605486			19650954	14632427		19713506	16030112	15582910	18015234
291.036	1379	3323541		3426862	4532597	3968284														5721966	5295160	5158758			5367809		5593468
291.037	1380	4192407		4034096	5730167	5029150				3936116			4720750				4239087			6408048	5644346	5438312			4990979		6214015						4165302
291.048	1381		9711951				8185493	8767829						8225162	8546884											7909580		8197629
291.049	1382	23638694	10578255	24070720	35894152	24516910	8171157	9582934	9892183	20568964	28070572	10469271	29848704	10105227	8757828	10154961	28533506	11248431	21100618	24907648	22282314	19224438	9897413	8861276	21107730		25331086		19749634	16213510	9853409	8496700	18114246	8050233	7650807			14416975	15587751
291.091	1385					4759918				3409857			3951811						3315333		3185282						4335049		4090171	3814977			4366592
291.131	1393	3946258			6245385	6173099			4149670								4840326			8144886		4375522				3329301	7730689			6329978	6185529		6828855	4886160	4283982	4647766	5508259	5766321	5895689
291.145	1394		4596147	10681029	12751902	10328511		4312501		8582158		6703104	12483864	4973030	5474970	5084206		6155160			13025483			6983352	12262549		12375573	6317661		10292877	4355656	4991643	9416522			3837795
291.16	1396	91153208	38846916	90462936	129135672	89090520	40914688	37226948	35572160	88415264	101086040	48246800	118486320	43239924	39502504	42878012	99546040	48491432	92907752	97820704	106242272	83679240	44590632	49522376	100422824	39633200	110224936	40076908	89103256	100968096	51378776	41330348	94971744	50523824	44976748	43681648	51754176	101981392	97163816
291.197	1400	20951912	8550888	21179148	23983214	20945420	9205538	7784937	8653284	19860568	58635156	25006136	61388136	22190614	20800200	23323744	56251376	27593680	54307100	18600018	21426450	16668728		8117993	20063452	9427279	23115356		20331468	22451926	11348608	9414350	22411152	10417878	11451027	8890258	12322019	20557054	21535318
291.2	1401	4833133			3727476	4380178					4716440		13544815				3905014			5066840	5146902	3799612					6076002			5231323	3651203							4832515
291.21	1402	24167290	32260598	32004894	65057924	32778784	33148718	31861238	33196528	23567466	32756648	34402372	34928000	26954274	27402964	22938732	39777284	33745888	23165230	63758436	41902372	33749064	39577176	37447412	45184236	35373404	51103344	36849308	33758172	25872104	31046286	33154780	29808546	29576932	33942176	29091742	32945392	26713358	24492646
291.233	1403	400253856	168174096	400710464	452031648	414673472	159854400	164080144	156248576	397040768	361395136	154611808	383677856	145369664	132227816	144417920	364475424	159558640	331049280	355295360	404578624	367351904	157525616	171419408	379278592	157491568	417031808	151889584	366435328	489187072	256260768	209069808	489449408	227028736	223554240	194062256	232404224	474701088	467229312
292.026	1405		7802182				7602752	7738659	7920893														8350009		11934028	8064047		8786374
292.026	1407	24872880	9987398	24248208	34273660	25517804	9704000	9313571	10253565	24355068	15984810	4698044	14469775	3996969	4636077	5747584	17750322	5828445	10902970	34915576	29468026	26020986	10864953	9863685	24791374	9718831	28748520	11160006	24383548	22113126	9999870	8100360	21175300	9132623	8668676	9093782	8771607	16777432	16567863
292.045	1410			7884714							8415432	3894224			2962366					10419475				3770903	7274856	3042369	9198339	3514842						3425380				5274863
292.062	1413				3488181						4458723		3464905				4013420			3580204	3856811	3841193					4980507		4582511									3339523
292.072	1415		23242102				25227884	25578834	24382760			16749549		15060308		16607148		17215376	21073402		29484472		32393570	32778800	34748812	29377624		28420596			45456944	42297908		45937280	40611380	44821184	46168132	52011280	48537196
292.072	1417	53979116	25986422	54730704	82262472	55807796	30741100	29134162	30534954	60055872	44054772	21955566	50797272	21298518	19088854	20592556	51804540	25268112	42913276	84567352	78144952	68312248	38226276	37521968	74750352	35529816	83651368	37980660	71688320	113142696	72367664	58632756	111406152	68121216	61812276	61942464	64813124	103850256	103538288
292.097	1418	7280655		6372339	7105004	6275929				7252323	3705114		3409153				5018022			6063454	6680027	5520600			5112239		5745485		5159071
292.104	1419				4506103						4285732		3757835				4696496			3571560							3405654
292.13	1420	5813307		5873697	9273888	5846923				5245330	7455054		8983349		2743307		7700955		7155279	7480718	7773704	6653187		2974825	7799261		7725947		6302924
293.011	1429	4882638		3526900	3706761		4451835			6463114	5107392		5284023	2955480					5380928	6625927	6771392	5720465		2963901		3455906	5532761		5139853	5625052	4581933	4635109		3969656	3568164	4824626	5040108
293.011	1431					4572355											3628412								4350623								6084952					5252465	6312665
293.051	1433								3295449																			3420616				10110477		10086052	9609807	8640088	10218516
293.051	1434	3884292		5042478	6363082	4936960		2885931		3261125	4106497		3569912				4427711			6474435	6120185	5262791	2811106	3221477	6401751	3614663	6502547		5614022	16838934	15057497	13889038	17846672	16049828	12911184	13463128	16440340	17135010	16110346
293.063	1438	4780820		6743358		5042450				6040278	4183827		3707659						3223436	4142292	7809801	7135703			7248615		6253732		5575126	8263975			8807840			4252260	4197408	8236464	7794456
293.081	1443				10862585	8535341			3810551				5505321				7335920		7551910	8354542	8592162		3899646		6061824	3377122				6099265
293.114	1447	33525080	13412795	34317700	48226348	38770016	16193119	13939050	15634710	31119136	31989604	13776995	34414940	11563323	10131844	11369381	33947684	13132817	30118870	33991452	28015440	29303322	13511964	12484130	28172078	10733568	31674604	13016584	31335964	15636847	8348318	7585357	15716839	7948009	6324884	6805140	8897619	12047853	14388054
293.139	1450				8843348	7912838					15581069		12185990				12705871		13190138										10028608	9732499			8782346
293.151	1453	46615944	19937762	46171576	53649512	49386904	20960898	19796368	21516602	47228756	46440352	22030476	49070488	21741918	15743397	17812424	52166752	20767802	47715340	47991636	49097600	49103436	23588158		48701280	20973600	50401568	24784428	53454416	38310308	23986886	20295282	38875672	24024848	18719420	18992822	25488504	38495768	38134656
293.176	1456	689139136	280111616	747726272	767656064	620066240	356464288	302461344	399716704	650995584	672890816	422525088	756777408	301347200	264186304	304360416	741310592	370881632	611677248	786262912	795438016	768041600	356724064	352398944	648765312	371009600	819818816	346500672	609183360	900952512	518079200	340995712	603812416	400373536	373895904	365768384	516635808	709846592	640508864
293.179	1457	31894958																		50621308							37957960				39846628			24966958	28365530
293.179	1458	68365744	30362112	122611168	77742224	70596032	44226208			46491520	43925452	29833386	157778368				55468176		49280052	111176576	52956072	39182960			37732232		80359752	35565128	43116152	154890704	67289832		74150464	39425840	39138008	38563536		47752764	50594724
293.212	1460	62385628	26053154	64235024	80314568	69154296	30553790	29331918	25260406	63481776	296321024	131807440	313033216	129053080	106211808	120400904	333480128	140850304	321680480	60386220	62909400	66757276	27151734	27864704	57909172	22284376	68661624	28413546	67249832	85242360	49758984	38670000	82571888	45512532	47338236	39948016	45620404	84452960	78291920
293.242	1461	11472387		11511354		10122786				11311065												12092101								13828645			13335193						16155632
293.249	1462	625700352	263268944	630154816	673808640	684029504	267269856	260321776	261960096	621504512	602374208	263534832	603292224	246821312	205203968	247344176	639074560	269890720	604730496	561474560	611281920	659251904	264187280	262024864	587161600	243476608	649556416	264384144	663316160	879194688	476005184	393424608	843412160	436156288	407712544	368324384	451624160	843671168	835019776
294.015	1464	4921871			5358017	4825792				4894782			4372235						4302063	4625473	4084782									3718775			5272271		3372643		3258333		3792794
294.025	1465	5452316		5057165		4557519				4444237	6417682		5941019	2798764			6725124	3935242	6086909		6983740	7188186			5823524		7452159		7283473	7096965	3850885		6524636					7305780	6088614
294.036	1466	5899819		6425245	7140834	4440799					7077155		5652269				5678614			7719007	6035531				6542387		7409167		7207712	4593300			5568235
294.04	1469	9830961		9450147	18912744	10832614	5925354	5561623		10976355	14148907	7122018	14133044	5627067	6292690	5551925	13825565	7362587	11933971	16121957	11561041	12549871			12760121	6229831	13938197		13843239	11437723			11230962	5901019				11311687
294.043	1470	4583477			8170990	4527851				4222055			3416889				3487778			9790570	5435990						6741530			4314783			4573942
294.049	1474			116550320							74663224								61110560			126854904			138486848				116288304										87058368
294.05	1475	263352896	105164184	266234544	429491712	301234944	110836208	112932128	114799784	256601200	176063808	59423852	161122112	49624260	47787228	51015484	185992752	58488868	116750624	446132352	301428832	285370112	112603264	108179888	278094912	118074192	337344032	118731192	266103600	245233328	118769312	100119040	235566848	112343784	102512264	95334920	114999296	183790160	191621056
294.084	1481	17969772		20994786	16932400	20937514	7091733	5724484	6149320	18291876	18851186	6428819	15626108		5050619	6548320	21878374	7544909	16054612	19976358	19546254	21616426	8566941	10377685	17665142	6620016	25638484		22895460	28968666	12189383	8753701	19420976	8712972	8554159		10643491	26876540	20064238
294.11	1483	8110734			9436760	9950033			3324128	9882824	8314266		7380901				6338193		6773112	8417483	7958706	7382860	3290293		7916698	3032966	8619641						3385683
294.118	1484				7295589	5706589				4879572	5111207		5511090						3997060	4756695		4715351					4413061			4019978
294.119	1486	15127196	7581155	15100692	20584040	15338336	8075832	8052071	7836906	14318807	18519466	8737978	17938356	8713480	6382875	7268227	18044576	9191540	15645062	20136154	15823040	15042393	8689854	8249848	16856232	7359376	19097222	8311296	17673110	10276620		6083145	10819425	7213874	7007957	5489228			10991641
294.244	1497		6013544		7638830	8913951								4550017	4759949				9839163									5216895		3425727			3305487
295.031	1502	3545961				3616987																3399715					4091302			3399724			3742303						3686514
295.047	1503	3264894		4152380	4406321					3726884										5276207	4246991	5096504			4220352		4533181			3857986
295.061	1505	5554065			5254215	4676872				6502969			4031919							4876867	5019107						4704209			4670550			3313800						4325525
295.067	1506		27963862				29703646	28997936	29292684		26545052	26943704		25082020	22990980	24015664	26610888	25656478	26230508			30297170	34264116	32568732	37833180	32165618		34837956			56445700	55784976		62177092	55327456	50247124	60244996	44470048
295.094	1510	4581310			6158460	4274491				3823209	5964745		5434853				5652725		5571348	4928116	4600337	3998839			4386306		4002816		3371244
295.098	1513											48447740		6252739			3592443				7088662								4013298				4594876
295.119	1516			3368611	4283556	4128098					24701938	8411411	17427982	7057623	8167605	6624100	17636638	8154330	16023353	3868313	5814836	3683481					3908644			4210858			4743386						4835549
295.137	1519	3301881			5731522												3466046			4238005							5418047						4445428					4540278	4145395
295.155	1522	5285905		6066391	7595231	5421466				5495492	16989228	5894460	12070473		5539031		11746651		11138926	6604495	7243367				5547608		6144089			6515934			5472525	5160870		3990057		5762956	4765961
295.192	1528	6707266		6757643	9315609	7138770					32173158	17662308	32583300	15087903	15147256	15647660	31837592	20446508		7489285	9234074																6843525		7937334
295.228	1530	157251696		156004672	184651088	169640464	78118528			152564528	440241312	233259408	490311360	186661184	189477152	193934288	467373536	252067152	438796256	154695488	155252432	148958512	78705864	79902272	148990656	61992840	169245888		147517872	201358656	135220160		191298928	112672760	127875984		109561000	182972384	180940128
295.264	1531	8108210176	2473145088	7674098176	7535693312	8185807360	2683911936	2515089920	2609461504	7124644864	7074319360	2637775360	7827197440	2149136640	2039034112	2125018112	7581830656	2780904704	6935904256	6587774976	7623767552	7248375296	2612081920	2619422208	6942190080	2000236416	8104016896	2476291840	7443411456	10062756864	4689841152	3201906432	9605577728	4275650560	3909696512	3041998592	3893970176	8611524608	8460529152
295.994	1532	13741187	5354938	13845897	13212196	15271597	6562168	6431982	5774370	13801367	12663162		10818470	5081141	3819492	5333712	12008152		11291710	17378220	16288516	16126266	7899037	7338293	13131516	3591755	17195288	10267007	15939044	22835612	13500175	10971598	22196652	15459144	12033756	10840400	12638136	20489096	22503694
296.015	1534				3518534																									5998010	3455783	3353060	6177226	4382559	3046643	3668324	3206606	4452257	5393705
296.038	1536										5709249		4967407		2920461		5720866													5014491	3067200		5095914					3412924	3419460
296.041	1538	7417027	4910573	7509453	11108975	8500981	4662695	4526366	5066833	6921180	6331847	3634462	5362676				6767399	3852529		11181042	7883590	7977337	5017546	4870500	8286014		10408284	5273007	8994342	4925920	3927876	3500542	4287982	4203388	3002640	3185021	3959784		4419912
296.054	1540	3259860		3648991	6585988	5178121														6990853	4496216				4432720		6044015	3919292		3664370			4121088
296.064	1542																														9205597	5885462			5971753	6514067	7396352	8338396
296.1	1545	15883538	9932331	15218208			8978913	10122586	10022027	16717874	20476452	12088671	18097236	11500700	11637830	11638585	18928520	13627699	22668504	12082249		12657096	9504769	8907166	13787025			8913387			12447621	10971707		13489085	12283728		12113956	16507911	16720272
296.1	1546	38116628	11372076	35943968	35730128	39143248	15675874	13995355	15424651	37967924	42734116	15283552	45929556	15572125	16131143	16119610	46560136	16720180	44319960	24902730	27761562	27693514	11520001	10721695	25898898	8651437	29139378	12196332	28251770	40231476	22179718	15432251	38658624	20882366	17813328		18241572	33305608	35729808
296.135	1548	33848644	15119954	34715220	47272712	36022152	21889540	15981951	19819694	28145766	32952926	18228616	33100942	15846591	15291495	16881500	39695300	16597340	31204622	36961404	29555658	28414456	17422370	15587777	29986756	12563150	34570724	18426384	29914794	12835431			17093234	13648868	9086840		11458632	14525490	14930364
296.26	1552	14114283			17839056	21776456				18073886			20014426				21161110		24618436	17718584	21572730	25133730					25006746			7189276			8395555					8795338
296.999	1557	3497436			4760701	4609224																			3232914					14501711	7756662	5277153	12912442	6621097	5962550	5372188	6200256	8904785	10782181
297.019	1560	7123447		7459661	4668572	5045478				9104770	5025790						4663702		8206887	5023142	7405744	7304876			6266030		5491437		7615378	7825259			8638294		3789643				9385469
297.04	1564				4686016	8393992														11119047							9959180			11437962			10542965
297.047	1566	201851424	119716392	187464560			118932888	123879728	128237624	294616480		80103824	188783216		128956352	130956024	133077448	128238960	283347520		227705040	264468176	153533312	126631248	71759064	132724256		80952768	116308920			179944976				227622224	201870320	198015120	182056480
297.047	1568	547455488	147569200	419920768	208509136	467373344	153830800	155894064	158941248	707624384	582064192	105925008	488479328	189874240	171390912	184105712	346069440	155141488	544574016	480084448	533954784	600012480	182762368	150322512	131429592	170997280	441091872	101662144	255818688	665290624	296768416	253705744	593856384	224937952	251216752	331103552	307579904	433682560	401045024
297.082	1572						11220409		10659935			8892852												15539572		15332928		18365924
297.095	1574													5464183										6745473							12076002			13375507		11138425	12246050
297.095	1575	15876703	8374881	15182779	25225496	18951518	9670086		9779308	13082099	14350459		12004027	6537336	6013934		15809046			19091992	14962972	14065428	7623605	8002946	13276443		17676124	9033202	14556158	22861786	16262114		24659906	17991700	14930848	15400313	17407010	20555974	21096028
297.111	1581	4893300		5030866	10965298	6697334				5905931			4169429							10326576	6399283	5771049			6052145		7289715		5498901	5013489			6469593	4027429					5185135
297.122	1585	5481092		5352418	4950340	6157703					5750951		5946087				7518788			7522881	7379267				6929729		7341956		6249509				5416937
297.134	1586	4097684		3691507	5896536	4946330					42481852	11368943	23972604	12021918	9256978	9544525	24640088	10831314	21080786	5304915	8802644				3816275		4134293		5350454	4132883			4616186
297.152	1591		64060064				81167872	75530656	65716388			68405760		65224880	58832932	62700384		70698472					93731816	72072632		39974532		77921840			85677088	78691968	85444624	83314768	127452128	79265200	77155424
297.153	1593	236094128	80558752	183172112	334862720	180686256	106251776	90948000	88260776	144571984	173414624	91933192	278240032	89276592	80148512	88505184	207985280	83641832	199822064	293896800	186581360	125826912	111164392	92716472	151188848	52704900	266635184	98221616	162561104	232032304	134009888	115752576	241403920	127125592	168870880	111689136	119688288	234453264	185857696
297.171	1594			8567848	10772883	9102803				7530084	16595190		11143991		6479925		10123926				11727240	8603515			8543623				9079914	8710216			8810541
297.207	1597	7103224		8318045	9193934	8545804				7087770	23083314	12986946	26016628	14442727	12482647	12282775	25164500	12092965	21674814	8614593		6852525					8153088			9476221			9431137	5859473	6344733	5397990		9486671	8787686
297.244	1599	339706656	141277952	313621664	433166848	350326336	173033056	140427776	148914432	340950720	514824544	241060464	578657216	253903120	233388160	244792256	527276832	239027792	481266560	386892544	378896864	342325216	170277952	165527056	321484256	151860944	407341120	161726096	339967200	388991168	233985168	186400480	357796000	217073856	211960896	190987792	233000128	339442048	326924064
297.28	1600	1239516032	432225056	1133870336	1100585600	1269141120	461850240	407061024	445202720	1035042560	990484928	379669152	1050778624	409813280	355154080	376060896	1036622656	362432128	935431104	986809152	1150910976	1060730880	430783584	423050816	1018263104	381564672	1223526528	427376320	1168997632	1414105344	686511296	565001984	1383696640	701057280	547964032	522010144	692931840	1170307456	1181579008
298.01	1601	7581507	4547139	7885031	8691431		3520863	3735841				5871058	9570468	5244936		5847750		4870593		10604408	11480629	10765303	6051618	6236442	7961144		13161625		12439831		4584427	5757440	7544022	4519958	4584349	4497651	4898772		7772872
298.046	1604		25370218			29668140	23439748	25888070	23864358		52354704	16436730	41287904	30327852	27179890	28450538	28205154	27421162	59215900		42321512	50265128	30465862	25715006		28711370		15176145			36821012	36536868		30354494	41625540	47612184	42094584
298.047	1606	103073656	33889900		41729828		31328644	30295368	32039976			23219708		42861612	36723568	38248172		33950188					39010116	34439488	25115244	39066060		19489234	48562508		60430356	54116904		41667648	50431940	67567896	60772344	86064464
298.07	1610			6092094	10923848	5906256	3157404						7115016												4742798					6095207			4415787
298.079	1611	10844065	17526414	13160778			18946468	16262505	16614471	10965928	16715460	14896671		14230605	12897168	14868235	18354328	17091088	16142411	24758240		14695509	19734372	17871200	18049690	16263656	18832638	18989554	13668730		15550520	16974408		16960612	13965289	14065974	15912987	10841466	12061469
298.079	1613	26199970	19193486	26452300	56123224	32879456	19667366	18580842	20231240	23495594	31694534	19848736	31252760	19575886	18131856	20143884	37830808	20261392	23535692	47228896	31114904	30702678	22867812	20734304	31038108	21244392	41774336	20804084	30015866	24862068	21375032	21140040	26496312	21621860	20883434	19018038	24416284	25062780	22174494
298.089	1614	9385903		9466202	11095912	12528494				9249720	9860821		9390376				10553514		8640603	11003887	10170023	9159779				4341234	10773773		10711432	10063235	5119044	4632147	10274119	6485103			5796902	9932167	9728810
298.093	1615	5935029			5520239	6332277				5824446			6900015							5562358							5054739						4877645
298.141	1621	5536758		6192549	6023100	6004672				5303301			4140414				4225282			4984894		3677354					4758873
298.177	1624	9173032	4375290	8882649	9963512	9139192	4838920	4153808	4365483	8014907	6874982	3679888	6655418			4231024	6720832		6721758	6443125	6934309	5821661			5333801		6395279		7160327				3913156						3301272
298.202	1626				5884961	4657184				3469408	3547535		5560804				5227883			4677786	4347209									4620841								4719122	4342199
298.239	1628	6168701		6240819	6522972	7011417				6655127	4437963		6542880				6275497			6711505	6136701	6225201			5109633		7302633		6345311
299.026	1636		302138016			314022176	301092192	307448128	314984448	479299872	480355552	295326304	414295872	338118656	258359056	235291344	310486752	362630752	551654848	410815872	421497824		363414272	321799456	202866672	342637920	383750784	250234320			426204256	416237088		419385472	441404416	395396320	429872128
299.026	1638	865176768	411517600	656115392	728868224	965843264	401558880	418990400	401426432	1112901888	1103209728	410341984	1082500864	437078016	405487392	325665504	794404608	496586336	973706688	1007521152	1023511552	951419264	492126976	431310112	365330400	453721440	1023513216	323110368	640255680	1093243648	648371328	574703168	1022464640	556748928	583617536	530793696	591877120	743014912	869105600
299.044	1642	73698512	26403502	57378500	31196544	65575240		26642784		98797896	82814200	17973868	70707032		25763624	25633508	51586820	29273708	71423464	66735508	71863296	75530624			18141192		61575820		33531616	93131512	40688768		82006680	30560420		45311208	40219652	61309468	53805004
299.046	1645						2903417	3437922							3570475			3866223						3367218							4879490	4872768			3849255	5605609	4426760	6344223	5610447
299.063	1648											5874306	7841658	4427817			7792420	6344322					4158236
299.063	1649	12631273	5939907	11306721	14525855	12165479	4937098	6551924	5629994	12042596	13483287	7043714	15763323	5935146	5883707	5704441	15824676	6702722	12002822	10313137	9204765	8020382		4732228		3569036	10726056	3565051		8469268	5465237		7711412	4406458	4856890		4619290	6457908	5991397
299.065	1651	3870444		3974884	4952994												3746599					4088224							5145343	5258007			4342454					4343350	3708903
299.077	1654	28146940	14312146	28182262	36513204	32708988	13168024	14420354	14919736	27670904	25912622	13501074	26367890	11212856	10954568	11109127	28649276	14913170	21558812	31862214	29109298	26956210	15438634	15328594	25342008	13188505	31691452	14910985	27653904	28934952	17075364	13588065	29586120	16228553	13241417	13186311	16364584	24904260	25305078
299.099	1659						7441839	6195609	6418510									7552684	9152060				8420160				10822364	7204385						6172898		5448989
299.1	1661	18091292	7275242	15800086	25224666	20867488	9483695	6916506	8067151	17029530	19109204	8524460	17110968	6488143	6680414	6963998	20662114	8726188	13932093	23432680	18697298	15401424	9134912	8207721	17137752	8461742	21177054	8859169	17487664	14732105	7361727	5969529	12641000	7649507	7058531	5983517	8062016	10203744	13099026
299.114	1665	3499311			4284913						19965290	6896316	11354063	6129757	6313835	5064492	12664698	7118525	9483858	3747325	8830054				3869804		4041458												3479075
299.122	1667	5853499	4546307	5483319	8121856	6851012	3609030	4052402	4171878	7014844			5825502				6542217		4439647	5772811		4884976				4044228	5649151		5417809	5142379			5674761	3470588			4354136	4328060	3986478
299.138	1670	7271760	3749652	7468878	10472985	9152987	4798934	3711426	3729525	6998483			8386551			3390277	9836451	4270809	7079542	9735714	8000648	6437381	4787045	4088207	7391375		8493846	5019209	8482663	4705153			5446430					3585679	4013633
299.15	1673	5700961		5353312	8443437	6914543	4299234	3972559			42091940	9511653	18061324	8853633	8069006	8061778	15194040	9125607	13536904	6389301	15273114	5519894		3689884		3293662	7639848		5906297	6092691			6001456			4838735			5912657
299.186	1678		7254858		14325352	14031400	6145543	4615669	4731047		15009250	6573839	12243016	5223590	6899633			9049873		13573740	18906318		6974357	5535169	9443541	6307329		5292668		11027400	7791905	5312212	12165987	6273349	7146692		6172826	9054923
299.201	1680	28577190	26493786	31188906			28536342	26544644	25913526	29076018	34129404	27120416	28354656	24856756	19210174	21455750	29681680	28438306	41244372		28847332	30245468	30753698	27403728	33251562	26451470	31003508	29419148	30164930		29113650	26420964		27398486	27053268	24225152	29095082	27181788	26525840
299.202	1681	61836712	33825628	60245932	77309568	65952320	38800920	35179012	35432628	59017780	68576760	38900512	66578528	30894262	27566016	29639558	66316304	37826340	68212440	66539140	66047204	60703324	39510948	37397968	58261740	35462672	68162416	37693068	60327876	63099872	43834676	35440356	60789624	38318420	36293844	32032130	38835368	58245852	55820432
299.215	1682			4714430		4829781			3176643	4048966							3742759			4455063	4082935	6150767	3765168		4802814	3599900	5693320		3967958	4567026			4276108					3410670	3423393
299.223	1683	12570053	6947697	12394441	21575332	16013921	6006316	7563804	5844172	12671570	20354590	13140793	22341764	9613514	8908756		22063156	11255611	17479412	17161890	17227010	12825209	7904184	7572966	11108617		15528851	7444131	13029345	14463997	9964875	6815482	14123927	8517998	8193261	6725014	8412352	11498231	11413675
299.259	1685	427920896	214582176	393119744	551265984	443128480	231231056	214059584	206981360	430541440	505783904	264983392	550217920	216615152	206127088	205145024	533178496	273370976	449812256	458460896	487820608	445088416	260522976	254756368	416907584	209337920	544969664	239486672	439453728	507614272	291921280	228280096	463311808	258101648	253644048	219825600	274355424	423461664	412713184
300.001	1686	3887605			7618463	5107498														5820226	6148454						6225939			8738930			6483952
300.005	1687				4119973	5136175														5622600	4524395						4804632						4113909
300.025	1691		62293732	65145948			65638748	63819116	63720444	102158080	97004360	64001744		63048692	54657752	44058324		78549728	113646504			91178704	76924616	67324184	38069648	63930656		52103664			86597856	87820872		86086904	90656888	82790568	91838472	73664208	82166928
300.026	1692	164237840	83822304	127831136	136883152	187539280	89624928	90574192	96619512	209358592	216902480	82728656	207760832	86838264	85148376	67307224	159591824	100553440	188324768	191959920	200118672	184878800	106055368	93571352	73450896	87490848	189470768	70978032	124750952	203069584	130048224	116705864	190879760	118510840	116445304	116115624	122509320	143328976	166200464
300.044	1697			9260150						14393116			11843039									14993126								15669425			11857965			7432381	6690841
300.049	1701	71307832	29148924	67603584	93465584	75341688	35090804	31821188	33278994	65916708	70232944	29054698	66678248	22309902	24543982	24340204	73002424	29561594	51338184	116265864	100733352	87967472	48711388	46631216	86836656	37675320	106190936	49138184	92523656	59463864	31523064	28600930	58923060	31716630	27218064	28960962	28956702	48277232	50283696
300.058	1704	59871812	48252680	63573132			55202176	51170700	54184988	60297008	41872256	29898486	40168952	22211606	22110966	21530358	45772232	30708486	35675096		51941816	51316472	44238564	40397112	58344896	39076160	53680232	42125844	49794196		38822148	37268076	37541952	42603808	38228124	35768524	42063912	38250236	39158972
300.059	1706	128455240	65095432	122293392	238529536	155492224	79434112	71699856	74288160	117280560	83323776	38631156	87272952	30829590	33891064	34047732	96857544	40006404	61742040	153359264	109121976	94373624	61196008	54823224	98403776	51216704	124360808	58788372	95325328	99178696	59105540	50383468	95098944	59053344	50090140	49776844	55744552	76318464	82085056
300.081	1708				7521315																									10930408	6832414	4875909	9984099	5795131	4701365	5507298	5541952	7657240	8621273
300.085	1710				7048234	5935023					4783022		5143077	3111986			6024695			9405379	5689824	6425376					8777871		5740730	4590830
300.12	1713	5869209		5883110	8616035	5797861	3180990			6015887	5176296		6648415			2786613	7206451		5137460	6402040	5820947		4876067				6380739		5292268	4783394			3964058
300.157	1717	11297483	5027699	10351899	15367327	12056607	7049699	5617143	6591617	10907589	9067556	4660070	9721500	4324474	4243285	4595547	10303089	5397368	8348778	11400239	10728007	7915394		5604764	9283150	4894110	10930425	5903995	9108768	5243223			4586190					4850549	4763959
300.182	1719				6074568	5156935							6409926				5440156			4315222	4250220	3442597			3844723					4728188				3359661					3681622
300.193	1721	16188158	9166747	16637264	18259162	18886744	8569352	7321117	9442469	16338940	12047456	5289872	13459161	5192863	5159800	4680576	12383920	6198179	10888352	12573799	12552828	13064116	7786346	7940545	12183171	6293952	14297391	7412386	13368660	5696908	3947933		4635907					5092258	3490148
300.218	1723	6714145		6082933	8250628	7051392		4756024		5827618	5805194		7915267		3584912		7302875		5244102	7310477	6449824	6153175		3609051	5580456		7930196	5882556	6235513	6790577	3638714		6086950					6375361	6739332
301.005	1727							6918523	7950307				10691624	7086040	7921288	5302982		8574805		14227775	10163990	12737560	7895687	6188287							10442047	12508760		8370517	11519179	16804976	11762696
301.006	1729	23861088	7447323			19731802	8545607	10359163	9187299		32436642		23225386	10457048	9582217	7361222		9758550	26542436	26425664	22574870	24017944	10287752	9000192	5890845	8887499	16960998	6459903		24727094	16282944	15728216	24006030	12061013	13665483	22318194	17460232	13495179
301.015	1733	76076912	28093220	61428224			32052560	34861444	36884460	90559688	96694704	12950336		22925282	27641490	31263440	39228464	25859936	71983472		79157024	92474408	37603984	26324234	25455402	36504788		17042952	35795444		58549580	48336484		34879840	50353364	83283064	63691792	51858328	43420008
301.015	1735	151754608	33901348	115216896	67711520	115254632	42480976	48107908	48418796	165680336	196653488	15612737	131839032	34385888	36636304	42371792	87995440	29423458	114696560	234330448	165123872	165252128	50023056	34196744	37800748	50922708	124558840	24235528	67146232	159391296	79275336	60919396	134815136	47094112	64001240	106810488	83041296	101632920	82430312
301.023	1738	116594552	54151984	90608144	91320880	125576568	61543768	59511180	65982452	142939344	150155712	53320520	143799360	65605608	55707288	49285848	110015552	68212584	136520064	125507928	140384048	125013040	70027928	60329232	48892728	62244060	128982528	50171408	86036992	137895504	89990480	78925416	133668264	82991464	82400480	78875776	87137304	96324512	113314160
301.026	1741				10912307	14191993	7132508	6781329		15459546	14938562	5677901	16741451					7489390	13660546	13767007	14810931	14269492		7075092		6720735		6510100	9804293	14966355	9102678	9985645	14529962	9496940	9719010		9561117	10216356	12401012
301.031	1745		4944695				5461345	5002646	5842941				13061203	5479410	4994721	5248736						11545659	6171297		4517698	5518564					7578972	6882931	12514738		8248552		8430627		11112826
301.042	1747	33019794	30722882	34984488	49230416	34383252	35476844	32797090	34795528	36566260	30650846	22379360	27694182	18345980	19273388	18000620	33125472	26335104	23814554	47389048	29636428	29428810	30935724	27364644	36399952	29263086	33717788	30150180	30495260		30778730	27504256	27205058	30808446	28480756	28216468	31677486	26266552	27117960
301.043	1749	65787796	36031300	62804524	137802320	83109272	47699308	41079204	44388360	67228912	54817248	26368864	58455144	25309182	25142956	26888940	66712672	30848898	37863836	85399928	60692300	54463564	39725740	36621604	61705044	36848880	74849824	38506020	55546396	71261808	40912232	36023936	64822724	40540544	36869364	35851412	39951408	47975352	51317128
301.059	1752		9134934	13492802			11703678	9470388	10928153	14710028				5555214						21612946			11197116	9725238	14084970	8688895		10743351				7591569		8671634	7691528		8320064		8354206
301.06	1754	27154346	11230038	26145346	40489580	32966062	14013822	13570484	14127130	24089870	19501562	6380404	17020036		5738173	6970110	20104318	6412181	12415413	38386068	31127396	26291300	13863613	13073719	22653804	12575999	31309366	15490615	23896630	21556868	11808125	8957586	21564892	11934099	10265864	9401510	11557953	16493518	18712990
301.065	1757		10550108				11068804		14045215			6562682						6391707					9089730	8979772		10355972					13768067	12603031		13638041	12502286	10366123	12143686	13261780
301.065	1759	23340978	13908829	24908364	34218612	28026296	17102212	13935035	16936992	25183510	14639621	7897979	18035854	6995989	6974146	7879428	18064520	8630172	11561405	22432156	19912558	17656940	13400770	11341117	21777268	13075717	23273022	11685438	18887230	28532366	17573252	14479000	28216804	17299866	15770895	15223980	18562118	23677908	25029030
301.081	1763	14272455	5647214	14426722	19716750	17053136	6544788	7649739	7395376	12766509	13046302	4347788	10665127	5208100		4453140	13636770	4229038	7094741	23054770	17016708	16292992	7496402	7914829	13110154	6060308	17862230	8887886	14541397	12949156	7247254	5588648	11951609	6910379	7451936	6509755	7756887	9106408	9574841
301.093	1765	6279129			9925282	7290340	4890017		4523068	5692736	9347634	5833626	8719548	4735025		5178145	9286840	5945276	7215591	8464838	9607061		5069534	5330265	7508892	4240671		5353051	7834215	4995766						3834055	4562020
301.116	1768							5097969		7486819		4783029			4436212																5494207
301.117	1769	12029946	5820310	11446935	16102090	13178378			6479957	11257187	14451290	5663670	14996708	5523530		4428601	15451361	5664729	11481611	17525226	14657464	13659315		8027506	12671935	5756215	17944204	8414836	14602889	10329817			11476526			4346079	5019773	7453717	8307174
301.121	1771	8505343			5374673			5606902									6915304			7297521						3339066				13156063		10227411						10081305
301.129	1772										23999086	7519172	14247161	6967382	6076161	7385926	12975350		10633757		11548618								4614811	4065003
301.166	1779	402298944		373068512	533312288	458597984	208754160	181490208	197611648	388404640	385528480	161471472	383366464	160419968	131647264	152128368	403944768	168515600	297378400	489134656	454400000	407801088	229460768	214453664	385190912	188368224	477732576	229789360	417305280	368353056	195192304	160419584	349281920	192371216	172742016	154815760	188832944	276794464	285313568
301.217	1790	125661978624			144351805440	128681877504					105697099776		110461829120							127943680000	125460652032	122474299392					134721675264		129923391488	131634667520			128111452160
301.238	1794		10542108		22123410	17471178	13178422	10646131	10883281		18191140	12962882	18695600	13029573	11921258	11377591	21169586	15243366	15246018	17021604	17512552		13478765	13749742		10683819	18071360	12816117			13026890	9703248	16654043	13933150	13374931
302.005	1800	5680327							2895332	5285527	7604253		5149367						5414723											6381555	3481019		4624167		3373370	3657806	4658211	3663964
302.014	1803	12057811		10512313			5298514	5369261	6276077		16381996		11320006						11679568	18698058	12958931	15806863	6329964	4364555		6895768		3341871			8786374	7334538		6276564	8745285	14454871	10862636	8355944	7730761
302.015	1805	25689300	6221687	17680314	10958994	17124244	5769555	7495086	7097326	25418406	30783532		23280328	5876701	5560924	7212763	13232874	4749299	19760978	36405068	26250452	26382736	8033900	5370123	6133976	9996440	19489732		10844059	26121218	12290502	10039946	23274292	8766932	11200837	15568983	13529133	15065192	12471882
302.022	1808		6862719					7861686	7850997			8359881		9358308				8616955	11892572				8550003	7780627				6115895			11360719	10396306		11181533	10508622	9263198	11001909
302.023	1809	18918622	9109375	13780933	15626398	21674912	9173339	9665974	9507829	22530738	24438842	8730569	24169172	9329637	7344740	7724771	18823928	12475388	21452638	21213016	21712096	20636060	10559092	9519379	7885027	10580128	20845520	7025208	14956454	21566476	13482447	13054610	20288320	14327261	14633294	11259999	13762613	16052338	16633427
302.028	1814		3370885	5187534	10025127	8491945				5057722	4765251		5595870				5146369		4410214	10149728	10523880	9230755	5957241	6781209	7108843		12774360	6595134	9680814	4458517			4640584						3934811
302.033	1817		5702538	11931604	15042735	13599665	5652837	4752833		11328192	11456586	4198357		3832815						13944679	11613422	11995561	5241470	5104926			13341663	6902339	11120565	13022236	6146523	5282461		6475241			5498944	8361087	10049120
302.037	1820	4382962		5034970						4414150	3573329		4393708						3617650										5057467	4601890	3339744		6179668		3271006			4576387	6717029
302.046	1822	5644543			13508805						6411360						6677279		4619136	10067835		4762043								8565807
302.049	1823							4546002																								4553390		5869051	5523820		5501009	5490834
302.049	1824	7771396		9125868	14059722	10355659		5576147	6355985	8655577	7770214		8704769		3648126				6040453	9670528	7736583		4735630		8610058	5428410	10929144		7206861	12524596	7502318		11774822	7126524	5847405	5442681	7274578	8986771	8476277
302.051	1826	7957766	5838750	8036335			6429048		6857747			6520810					9390888	6339613		11927427	8465673		9594512	7274800	9109772	7303356		8182358			5745136			5703166	5014895	4832379	5871699
302.052	1828	17091846	8843167	16521200	26683598	19545038	9470329	9113045	8166419	13384412	14776426	7229419	16747269	6847491	5161600	6102785	18795306	6951966		23519108	20872458	15851971	9330320	8479025	17096974	10086588	22225916	10439254	17328080	12543031	8600049	5950129	14025577	8519166	6424943	4511868	7616596	9498774
302.066	1830	42409240	39374768	44259332			47913352	43406820	49058848	45865712	35977344	37126140		33903632	26012302	31174416	37763904	39754796	37382044		41245984	43438552	46239392	47206720	50417952	42846408		47141476	45897700		37505536	37352128		39263760	35600768	33837192	38690916	34926760	34958984
302.066	1832	89087256	53350320	82614280	129743080	90680296	66165128	56317412	62510112	86137584	70400128	44802044	78969632	42710032	37407372	38268688	83983168	44473392	60204960	108109720	94706976	86168024	63032992	53956928	87773472	57411784	106226704	62804580	94607336	77112400	54585856	42930880	77767552	55320080	47143296	40603784	54222948	64114856	61591176
302.088	1834	47373624	28331976	46839844	79067400	57093128	29637022	27801084	29504568	44940052	56760488	31522836	59800388	27726888	21867172	25358118	68008808	30497864	43771840	68132792	55237952	52122100	32452276	31633750	50721088	29378782	65037360	34615932	54851588	37364844	22755866	19448536	36242332	24272424	19634584	16650400	23052410	28700866	28438182
302.099	1836	5786953		6959158						7017252	6830265		7095125				7107451		5392337	7743438	7429456	6226438			6333779		7842883		7645205	7060606			5425070				4092038	5007569	5090996
302.101	1837			4309560							4839612		5343064				5787518		4176851							3568876	5457989		4334616	5563520			7103408		3450279		4242568		4330166
302.136	1841	18328954	8984572	15837291	23951704	19221586	10240463	9545263	8270954	16497498	16492789	6340684	16468882	5413976	5823186	7417688	18987962		13531143	16683013	16498052	14148152	8613604		14209415	8200461	16508024	8383152	14272585	7816371							4478124	6824189	7280353
302.147	1843			9848956		14199909	4745691		7445621		12523784		11727781			4256612	12430285		10283032		11144597		5008111			4630808		5943996			5879390					4388058		6926603
302.197	1845				23873982		7604750				13900124		16223226	6548631			15658019			13774948	13055454		9264929	9552326			15922388	8360690		15713549					8364565
302.221	1849		7860736000				8812846080	7885903360	8366150656			7087939584		6215521280	5020142592	5582180352		7053335552					8838008832	7915262464		7740148224		9177748480			11342015488	8251855872		11014856704	9702038528	7282971136	10995982336
302.234	1850				14490106	18959598				14740461	16447896		13966391				15735906		15173786	16552091	18243092	21234368			18211350		19981578	12170008	15841495	15123779			16434286					12988790	13295451
302.953	1852		11182982				11361560											6582335						16712913				17090072			14773759			16695813	14089586	13071353	13587466
302.954	1854	32268776		30293274	36486816	38949216				32940070	26857030		23716082				25182524		17657048	43156720	43065904	37901992			25650734		41003324		36887784	39774564	19140096	15361652	37529720	19784198				26576110	28078818
302.984	1856			8432967						11903059	16821880		13414693	5527485		5704393			13675781	15062303	13394525	13100755		6575345		6657092		7491130			8320547	10888852		8741416	11025813	12919832	10863659	10142996
302.985	1857	21328402	8111017	18226504	22437586	25399698		8513978	9242579	25665620	31161978	8076320	28008742	7487421	8199694	6288074	22061426	9199716	23534854	30623008	27230814	27465428	9835055	5997809		9004100	25340268	7106106	16125207	32410004	10665507	13084309	27863204	10220073	14286230	12551193	13976619	18638102	19092232
303.012	1862	20914744	9436103		15777536	16314813	10001749	10795479	9738223	22155388	25116326		18895188		6053417	6525670			14794031	33203530	23294598	23590650	10166858	9491725		10824799	18610580		10808638	20974012	13078083	10161842	19294410	8694344	11216309	14369844	11912264	12428599
303.031	1866													7354349		6344442								8459553		7308402		8734316			8164953	6457031			7443915	5891143	8383581
303.035	1867	130720344	72176608	127671696	133840680	137933280	87874928	73882096	82499592	131801248	159301328	91612248	154190208	75339760	53661248	64312060	162513344	85188768	141307216	163095920	141763232	133863192	88592992	81941800	141629088	74779768	137898416	91149936	140909920		78917216	69211848		81846880	67706320	65295432	78832736	93984080	99586888
303.035	1869	261923424	100750304	242982288	362266400	297578976	106519920	104585712	101275656	238919840	308330176	107570264	316260736	85186544	80793152	82662144	327467456	109928608	226733392	315467104	274703008	246388512	100815456	100750632	233608864	91704440	291285440	111498864	268344672	231057888	104918624	79255240	227518704	104194656	86728144	74880072	100983904	161912144	169677632
303.05	1872		36180976				46554492	43055616	50190356			32736362		27006976	19447374	22549260		31899824	32419176				43094640	42366260		39734404		44078720			47205996	42784472		48161396	40623584	43455576	45048944	40015204
303.05	1874	86336112	54105072	84811176	152682304	103215608	61807996	62118400	61970456	94560440	70041320	39568492	77234576	31193088	30543438	32224014	79086048	37167280	53390696	110732680	89432768	77338416	51483248	48715060	78730936	49646724	101411280	53040768	85908856	89876976	61861488	50075356	88090880	60318324	55320032	49779800	59729008	69129576	69309272
303.083	1881	5004955			7550837						6491934		5878220				7946780												6421926
303.145	1891	15487728	9471066		27598810	20591246			9924728	16625988	32284548	13948120	26645044				26108550	12648736	21020152	22296086	25387848	17622962	11326158		17434438	9567456	22354524		19938814	18352766	11833052		19065224	13124320	9801292		13849812	13759962	16176081
303.175	1896	134079256	27845754	128720480	211501072	154563264	37461500	31246980	36911256	133210480	145817520	32900346	142180960	23435392		19846030	157008576	35668292	108047904	194291264	155951984	140892128	43365100	39581108	134682480	28220668	178858624		150216240	128854696	55955196	36378464	123660720	51495680	42434156	33191124	50799860	99358208	106091512
303.181	1900	5914600448	2207864064	5409185280	7695089664	6755561984	2321636864	2302237440	2306955520	5786673664	5429116928	2029610240	5772001792	1647925376	1542541056	1616466816	5719572992	2066833792	4166626816	6554232320	6516483072	5872654336	2419675904	2308527616	5299083264	2196327680	6776531456	2489931520	6237560320	6103345664	2576969472	1957779328	5542357504	2553373440	2182176256	1796297984	2543412480	3934885376	4144600064
303.21	1904	29713226	23831714	32251538	65142852	38253300		29285034	29931706	26960292	98123760	53650724	99025568	45668516		44979124	113918712	57794924		56403576	40969128	36968460			38131620		51178172		38993500	34450140	32280358	28563332	38832612	32817962	31825558	26662136	32990488	29029930	29291554
303.221	1906		93770928				108715568	93412024				91415856		79534256		67785664							111268632	105272808							112881456	103503760		119169848	110780064	98620672	116385064
303.226	1908	391684960	96359608	383032992	420397152	435270400	118562352	100997816	117414088	381592000	421773312	105096504	416924352	77338808	51908348	65098692	461488928	115810688	348368512	431859360	396010432		125752096	118740456	363239360	83717424	421636832	119756608		384609024			395291136					411801152	411538496
303.233	1909	27179720704	10268267520		32296779776	30728105984	10415071232	10545093632	10251491328	25942401024	22859595776	9318261760	24524734464	6990419968	6690525184	6965253120	24356962304	9450381312	19244101632	24864466944	26357637120		9687356416	9414726656		8737344512	27490101248	10027096064		38831501312	17486671872	12791142400	36247810048	16702333952	15039291392	11486712832	16207406080
303.951	1912	4591437			6871311		3882270				7513282		8849281		4865473	3772088	7280630		6585015		5711847	6061076			5178333	3554289	8058641	4086340	8206990	8118048	4153982		7245325	5334652			5179432
303.96	1913		8370147			14100376	8298792		10681281	13743626	9913553	6396038							8250053	18696960	16123892	16555040	13530620	11487455	14920682			11442766	14779035		13001352	12356263		13276805	12186095	12187617	12585009	13359560	16013262
303.961	1915	24237914	13215715	25240286	28837150	30242712	12947752	13391310	15363010	27657738	19457234	6985863	18798480	7918503	7690698	8191682	18192390	8699103	12677829	35621632	33744884	32439328	16315901	15407328	30194666	16527354	35647264	16001614	29278876	33910572	16482953	16177832	33844764	18331270	16916976	14817250	17881138	25614792	25384912
304.033	1919		19892276				23486836	21790236	21675022			29894874		25713650		21518094		31417652	44405556				16852550	15104299		15802433		16497308			33518302	28023542		34989784	31695426	29759530	33835136	40901156	40146988
304.034	1920	67282880	26974260	65872716	95946136	79837200	30114164	28630556	30055438	63972984	101582152	35842268	107661328	29793266	32707090	31340302	108415112	37659956	72643376	51071860	50096224	40467592	18994758	20044076	40639572	17268802	48484236	19663516	46400264	95629208	43438812	35281656	91434624	39945948	36086340	32077866	40568960	66853412	70539304
304.037	1923				13395357		4487543	4280865			8799569		12281874				12327050		9409337	12446583	11145317				7840859												4293763
304.06	1929	162506720	90429520	260481904		354924608	72311184	88170040	121199656	395945632	496878976	105801976	268486720	36166668	57971244	52533032	165857456	100066640	107950936	267037600	524134528	261987504	267408992	236673344	522689664	137941088	456110016	159144640	236167984	253996992	110523136	59742996	77016744	74114808	65806944	98457672	68855960	94050880	98375760
304.061	1931	348039136	124475472	517841792	700302784	861255744	94822800	120774200	161569840	814065344	1041614208	120383736	624805952	48061452	93606448	78649128	364431552	118973784	191017824	548383616	1167960192	539204800	321345120	291002688	951950464	168710240	1101639552	192961216	489923360	705802176	147813120	73243408	189410992	86042360	82797152	113170504	88762520	169220672	173709392
304.063	1932		15530069									14596348				10164012																		15644411	13668964	13531207
304.104	1937	64841760	26310786	68641712	75499016	75823224	26247612	27254376	30350422	65742560	91473344	36579628	98666624	28810298	27890262	29267798	93833472	36562312	82523040	70069216	77621448	74767592	31913612	31037812	69524664	27897990	78557176	32824040	75522920	77672448	34050864	30161730	75853544	36005676	33653396	26466416	35735752	67902072	65001604
304.115	1939				10028574						7198163		8700053							7857136	7172312	5856504					6967302
304.224	1950			25969762															23843922	27675800		26271120			25197932				27059226									26811150	28399898
305.011	1959				12313575	9694741							9311866								6245885						6108483						5459963
305.014	1961					11640346							10368639							9742686	6901250									7423289			7134208
305.017	1963	195931408	120315000	190294256			135652720	128377408	132800520	197209152	206556080	142863696		105013224		100522768	205475632	142600640	188791040			114237920	90855968	84565288	120529392	76846080		89153208	119711896		96368464	82779920		98495296	82110120	80174080	97086608	111484640	117398776
305.018	1964	387296544	155081856	369666272	576179200	455982624	176317808	163242560	174284816	357346368	443534272	150629712	450481792	151019488	143611360	153967376	473419552	158460352	320977152	273527136	256880128	214016480	100751904	100293928	207004144	100062216	261141840	107994816	233154720	269071680	116979536	93773592	255964160	109833024	99935912	90758144	111963280	181935840	192552192
305.021	1967				29264888								11443852							27541864		18264550			17932790		20657490		17143966
305.028	1969			9386236	16219138						14162883		14696086				15472442			8055155							9487708			11609420			13540371		4993715
305.047	1972	15633722		16255255						17669222	12295139									18121104	14790193
305.047	1974	29257018		33204504	53201956					33410150	26258404	12299631					28536668			35574160							36173176
305.058	1975				9118772	10309215				10585206			7169738								14011970	8075800								10009977
305.062	1976	77811024		74721584	120671288	93421160	23422362	18907756			58485756						56143732		41343300	107065768		72090144					97400208		78080216				25171012
305.065	1978	94694736	37772460				45122976	39805552	43434040			30666116				22055746		30730738	51378504
305.068	1980		934108352				1087989120	976577152	1037656128		1035062272	748514688	998887104	495673376	500585984	543775552	942657408	761883136	929544512				1162959488	1099521408	1630904832	922965056		1071996672	1550690560		445609856	349790016		446393216	356607712	352410656	420834496	516202272	544972096
305.069	1981	3871976704	1228758144	3529091328	5765712896	4846108160	1420649856	1238196864	1348820992	3744050432	2531380224	794914176	2668220160	692805632	756241920	791239488	2401882112	847604224	1694611840	4300845568	4286164480	3345064448	1347508864	1324440960	3331957248	1159812096	4360615424	1329159936	3640240384	1339143552	566851456	410607424	1274393728	481389440	422274784	387275808	469068992	864919296	929144128
305.139	1993										16161918	4182490	10977107			4417424	10133499	5446218
305.176	1997	97381872		92842456	157109488	113377048	56305168	46129896	47669420	88141096	114478264	50998788	132272016	52076680	46708340	52108212	125915192	51358324	90421744	109130328	118828784	92021432	56122048	60906952	93987544	46830752	115668536	53976936	99608960	114505256	56866820	48635836	106525928	55192568	50489180		56552760	91856800	92429760
305.186	1999	56897020	26713396				27559452	27001584	29900982			22801934		23187604	22091390	22002624		23267968					29735626	30514644		28832936		29507440			29079570	24371144		27380738	23455592		25537858
305.189	2001															3691459				7260781														4062215			4298054		5264850
305.212	2003	13211167	5979474	12278282	17255732	14942035	7548471	6848269		13589853	22105334	9002541	24076238	8329391	9160344	9120732	21196920	9138847	18221606	14570128	14184229	12796655	7367398		11016973		16082545	6629261	13830578	16373339	8650800		14996763		6535046	6313150		10285007	12205551
305.216	2004										6960381		16707539				6596735	3351203		7740054	6506282						7768694			6977120	4635700							6000595	4479476
305.225	2006	20586034	29457760	24173086	58092872	28528488	35006020	31974172	37052640	17636720	27467020	23195196	24702948	24862908	22415014	23985130	35311760	25070254	15706681	48165540	30027576	22901504	31054578	29597180	32998176	32199888	39425668	31465372	29125060	23877230	31995966	34676724	30192942	35499056	32008084	32750796	34614636	23490526	21241344
305.245	2010		115596664											99213520	78911160	95411200
305.249	2012	9894998016	3762904320	9565744128	11736304640	12122177536	3969476096	3802751744	3875102976	9647533056	9370717184	3319361024	9934852096	3389612288	3058259712	3488177152	10060681216	3586747136	7644756480	8584278528	10184404992	9272140800	3719912192	3823721984	8311645184	3422115072	10282973184	3761856512	9582520320	15695722496	6197704704	4936261632	14907192320	5313752064	5266565120	4503198720	5388201472	11811790848	12013117440
305.256	2013				21212540	18538392														14332628							16701106			24540826			22918490
306.049	2017		24740084	40095444			29329818	29386384	28189750	43086400		38375924		33440782	21625298	29286214		40840824	52231956	40556448		33376124	26254898	26607954	35325908			25363216	34590316		43695096	41476968		44298208	39349060	38977536	45740244	54240212	58253832
306.05	2019	86651560	34816244	80768728	112824984	101008512	37833116	35505808	37323828	82932288	120902248	44724724	123852112	42361872	36198868	40877896	130143776	44789368	92946200	83228576	81343480	70346624	30572082	29385042	64923604		81640280	35545872	72756848	142588704	58391544	45671272	133085640	57962464	50948932	45096960	50622676	95577048	100213256
306.066	2024		85729544				100886952		97936456							48832344			77594416				102948416	98722144	150382576	84465672		100033312			38288396	32039800		36728820	32557910	30081040	35934440
306.067	2026	291746496	111567112	269397728	391107264	346145952	129690024	112453280	119989320	277983840	199774848		214750576		64100836	70049624	190109248		139411248	311408576	319796256	248358800	125230656	120676712	256092144	109107208	314162048	119857952	272150144	109722432	52296716	35816312	102726112	44019700	37391192	36274192	40939752
306.076	2030	979874496	620192000	1073590016		1173734528	556886464	787572416	764503104	793096832	2648036096	1759605248	2588660992	1669948416	936204800	1271226240		1664183936	2817113856		1199682560	1364305792	520445504	561078656	1121429504	799889408	1276492672	992568128	1377152640		206011408	309945216		361721856	296971104	261775392	356348160	485467136	478126624
306.077	2031	2320610048	817979648	2428612352	5449044480	3541681408	731474368	995452608	954557504	1663414912	8265519616	1970893312	9255375872	2219402240	1576622592	1801019264	11077801984	1861316224	6514393088	4864980992	3235492864	3290015744	612851264	663314816	2270799872	1073043456	3787045632	1289839360	3281628928	1145682816	271481888	363553664	1318435328	422670336	368143200	309157920	408121600	839230464	830579264
306.086	2034																	7710372								8013853					9212963	7539598		9383947			9040124
306.087	2035			21831434		25277624		7925433			21586600		19201422				19744352			23234522	23909422	21530544			20842506		22068110		20872868	24423260	10890276		24582654					16159746	18088502
306.221	2045				9233333	6133131	4596300			5400385		3312315	5096048							7323819	6925556	5894250		3589636	5286093	3464354	7302231	4008905	5900134
306.939	2050	11503474	8971472	12993513			8740148	9042509	8155089	13395824	10106929	6161912		5458853		5618409	9395232	5137040	8367184	16960772	15288599	14654544	10109365	11171052	12168420	6187877		12560078	12948341		7542782	6524704		8152029	8830781	6822772	7269508	8460312
307.03	2060	9918447	5616949	10603630	14110957	11674246	7079315	5629615	6832176	11528183	9246921	4947553	10304450				10366142	4694779	6800601	13884817	13253022	12543183	7289362	6131019	14765417	9266111	16437522	7380784	13153273	11196607	5935207	4771714	11736895	5420102	4786085		5764324	7815304	8466129
307.034	2062				6068468	5408396				4173821	5752016		7332809				6708421													3841221			3991365
307.044	2063				7813380	8194716			3612734	4422668										8871335	5614003	4783331			5433726		6377768		5316621				4391763
307.046	2065					5680800				3616784			7314398				6804699													5544151			7100247
307.064	2068	6791200		6251681	9433383	8876733			3573844	6912043											7173586		3169845	3523951	6401436		6676807
307.073	2071	12329003	7669093	14853293			6948287	10681053	10448989		40982800	23680658	38542348	18806832	12107207	14877557	50306312	19956526		28589524	15321566	16477451	7168574	7806328	15441320			13076319	16979000					5526647
307.074	2073	22820908	8418661	25040046	45644084	33245898	7357888	13785822	10201181	16185401	67475728	22460052	73833480	23283760	17456584	19411830	90791176	21222190	58869020	44178900	30456286	31198476	6390334		20848042	12065770	33628500	13743967	29774904	11247871			13625214				5337363	9062590
307.076	2075				27572538	18471630				7553084												14777615					19198296			6648066			7098241
307.096	2079	12073035	9287039	14996688		13966063	11861463	8424183	11081845	11843674		5985966										9266476	8788565		12438986						12583092	10794953		13460626	8673265	9643024	12129579	13768922	15304485
307.097	2081	26896460	13260159	26227920	37902684	33516272	13159896	12348151	12392566	26908764	11741497		12176435				13696306	5032778	8344895	25247226	23259650	19684652	11371094	9301393	19185100	9636866	25747832	11294585	23737434	38420768	17715380	12416970	34758560	17839250	14135282	12231697	16176427	26372314	28051238
307.102	2082		7243141				7146973	8860413	8947835			8253108						9020240	10540357				9433691	9397654	12746194	8993798		9607038			10342587	10655695		11728024	9580536	8827926	9528624	12937441	13649708
307.102	2083	15054932	10327430	18306264	19544422	22928120	9027038	10117885	10684539	18475108	18819394	9567925	25709628	8712270	8906212	9894804	20344124	10918736	18076998	20884994	23169546	20786484	11502171	10745238	25021908	13970439	24830336	10745727	22099042	28295464	13590715	11073488	27983782	12870809	12185592	11314198	13026609	23541986	24078124
307.115	2085			8735978		12929804				9515126	10344790		11461713	4941915		4420513	10464593	4669279				8582469								9806139			7749561					7852273	7045948
307.119	2087			3601136	5578112	3955986					13836637		7498840				8961368					4412747					4569496		5815418				5929918
307.122	2089		25765274				24948210	24169234	23906448			49559244		24201314				34378600	29107556				38978160	48850348	60190192	24222746		50472852			24912082	28510180		38778032	29110286	18998314	29226310	31656184
307.122	2091	45365360	37586332	55112948	121280904	79022872	30813682	30960402	30369936	52582528	45824356	57456332	66804828	30984290	26607096	22844328	84565344	40883048	56591716	51666464	62503464	53316944	45163120	58320300	112668144	36895772	85836192	64219028	110376064	67469640	35168468	34080740	80773056	51164336	37892112	22758442	35878216	58026232	80226120
307.151	2097	7032983		7038240	13015477	9009989			6125742						3847700		9864592			11105869	9312849	7486840			8748570		10111432		9682088				5243884					5036317
307.155	2098				8346044	6880076					30579098	11634417	24603796	10375300	10161688	9231307	24575382	11969422	17917334								6617551		5797038				7307250
307.192	2102	37738704	19981800	33846620	46881272	45058948	19594810	19725150	19908824	35846376	64756184	29660956	65543376	27502762	26844732	26633200	66313684	30905274	50447820	37305996	39729804	32239024	18752182	18306546	34647636	17874014	42189316	18954206	37836004	42140076	21053730	16513071	39747620	20919550	18071646	17544302	21108112	30869838	31680412
307.228	2106	25868544	12314129	25650576	33045044	30124990	14036576	12331908	12835070	27044126	43244052	20875078	47693072	19511504	16903776	18531350	49708564	20480996	41264644	26361540	28728002	24960482	13234907	12293656	23801482	12115075	29590076	13580294	28284184	30933472	15151436	11225174	29712474	14050601	13131912	11633811		24938876	22230986
307.252	2107		9166380				10272377	9702302	11131159					8745193		7586865		10396673										9721888
307.264	2108	3277437184	1367172608	3174675968	3538541056	4059679744	1318153856	1338600320	1292200192	3100227840	3234454016	1322088320	3445218560	1152739584	1135435392	1212507136	3513376256	1338864640	2773075456	2709634816	3249126144	3041504768	1229808384	1269655040	2717495040	1198611584	3339305472	1268344832	3064575232	4989764096	1974567296	1570334848	4681482240	1851356544	1733914752	1500079232	1756984832	3715738112	3810109440
307.988	2109					4662376				3849608											5545766	5773826			3863261		5633709		4855137	5286451			4973715	3345039				4485406	4343678
307.999	2110							7179969	9505823			10177214		8358893				9082734					7568874	8409400		6647677		9341764			7517384	5569425		7530652	5921785		7803111
307.999	2111	26287400	9654633	26130932	22363948	28651642	8370560	10180290	10640416	24620442	37379860	15153854	38830624	14007277	11538780	12269374	36537160	13391727	34859660	22631282	25845558	25211410	8685034	8333625	22852334	9152381	22075070	11164484	23669106	22394436	10040521	7582609	23704738	9455772	8074234	8654737	8306919	16018731	17554316
308.04	2114	20483424	8384918	22354480	29359982	25358522	10662314	9158382	8102987	20385238	22232920	7498478	21246564	6966296	6503813	6666089	25179022	7956383		30106544	24166260	21017162	9641492	8890723	22041386	9476006	27719418	9894768	23427500	16854656	8985848	6337469	16770269	7878859	6751273	5819322	7237907	12766557	15203263
308.065	2119		4643250		15675288	12527842	5306821		5796965											12858328				4783485		5200831				7658148	4651286		9725185		4074565			5944700
308.072	2123	104185232		110803552	187457440	138399984				79511048	285597568		309912224				375120832		263637760	185877472	127582112	141374064			105296728		149899056		142031328	50849452			59180300					43158916
308.081	2126	31112600	12016067	29653612	56508336	39162108	9949653	15183641	12467317	23473682	81223584	28351260	85779112	29502530	20824494	25700244	102474712	27539406	73648904	54748144	38125488	41038468	9137725	9607565	29332324	15646670	41830200	15993756	39361000	16856762		6759401	17741078	7915770	6009943	6056931	7272766	14728591	13038577
308.086	2128			5205620	5803963				3672187	4976155											6976440									27809474	15516974	12512239	28292382	15988992	13943902	14325736	15481156	23641494	23067640
308.098	2131		49179096				58470888	54341420	60681352			69925680		51096660		47663012		69597152	66390816				66250320	66152864	73692032	59531232		67513264			50857276	43330556		51722508	44201068	41904116	50297168	45919652	50613256
308.099	2132	125025712	73198040	126237320	206888912	154358032	79327720	78376752	79047816	119389744	158457792	87620400	177332928	74525784	73605568	78063528	187884528	86669280	128437024	185156624	151896016	133706392	80930384	80685472	141177728	82092000	175916880	88206256	148781568	114411224	76186944	57338876	112887088	64289040	56931436	53471220	62765392	87764392	91794440
308.122	2135	7513553	5350897	7848616	18616310	11489595		5988166		8803919	7475169	9169740	9028334				12024859		9376580	8457263	9850860	9126588	7822951	9458104	17626016	6531063	13969269	10738632	17918498	10854134	5647703	6128661	13192529	7952681	6724742		6596969	9977281	13466661
308.125	2137	12836310		11188908	15286267	12116288	6095363	6825801	6354083	13004372	11714534		13660915	5850224			12190753		10044233	11732020	12234737	10752704	7511658	8153531	12997541		11106170	8899532	12966439										7341097
308.135	2139														2845155																4722022	4709411		4876600	4066453	4383769	4705655
308.136	2140	5300708		3582652	4916236	4718929				4538980			3823365								4896769						4064138		4664886
308.162	2144	8451592		9521890	10436663	10154361	3717673		4433097	8769162	8095779	3755898	8485681	4423829	3826174		9348192		8266624	8242285	7532583	7285491	3670671				7270321	3265523	7123548	4423472
308.195	2146				7338093							5956512					13505689				7252056	6587169	3438257				7933922		8602251			3326563
308.978	2150	18104938		17108868			8433014	7572190	8497178									5489644					9521615	7996720	14731389			9109346	14147315		11172148			10943740	8394839	7062365	10439923	13500885	13574222
308.978	2152	38888044	9246117	36257668	46089588	46364280	10065271	10613470	10891290	38495044	26658156	5836581	24565898	5326818	5266728	6054718	24963550	6849517	16166986	45320544	40862944	35338080	10693071	10624304	34846844	11182919	38349940	11452259	34250484	42167248	16210229	9705386	40684048	11369724	10684504	9651037	12848372	26636758	30019662
308.998	2154	3965574				4447896				3712353	4718990		6115500				5462529		5086312	4098430	4380924				3634330				3723025				4654635
309.037	2157	7254716		7569371		9064149				7521179	4911567		4353262				4534853		5068963	6883771	10804534	10858417		3699053	6444244		10085581	3915683	7501642	10042406			8946275	3810624	3820699			6649374	8513688
309.042	2158	5955267		3652067	5244383	3887837					4610519		6285559				5360205		4937898								5112021			5281838			4757098						4901023
309.046	2162	5673672		6256617	8508901	5584611							4559101				5130836			9873865	8756547	8165310		5201271	9230561				8009559
309.047	2163	6859465	4230642	8257514	9491943	8189668	4132286		4845666	7519146	5679583		7454974				7281238		6004913	10367434	8166724	8208319	4745750	3789175	10434786	4715403		4132781	8679255	7951412	5482885	3927028	9192048	5080395		4034465	4632893	7320106	7925925
309.05	2165	4340941		5995502	6141420	4331241				4586414	8902116						8845915			4278735										6627385			6840949					4242989	4940968
309.076	2168		4541969		16430613																10884462		4833843			5677992	13032710				4794790		6380185
309.076	2169	10920689		10797076	13977111	11298578	5139933	5307208					10778927	5623879						12311032	12399983		4704820	4844950	10782988	4961192	13643015	6223821	10796930	9002079	4888998	4919315	10521242	5530988	5284040			6357581	7940297
309.109	2176		8222262				9113086		9126050			8587194				7439302		8160390					7776853	6950328	10881339			8196080									4731262
309.109	2177	26493726	9946678	23564356	36169292	26990406	11216383	10396523	12464291	23458822	23909958	9035707	23902566	8392809	7667114	7887815	24570560	10026119	18419982	23489066	20768160	21215252	8151637	7722424	20564284	8504265	22601016	9170928	20115376	9616526	5986765	4351031	9380553	5136786		3609567		8475253
309.111	2179											9017277	15118698	7953515	7070124	8167369		8341641
309.112	2180		20811322				23877122	22958958	24580262		36152908	34152384		26800236		25070538		32619658	34951444				18811480	18275770	22686016	15717324		19152884	22114228		16796112	15401017		18849174	15755505	14564322	18546050	19079800
309.113	2182	58999588	28257850	56279112	78489168	65148748	34625028	31077230	31346854	59081740	84682312	38076352	87157104	41300076	32032174	39398344	87698120	39877772	68997392	51333680	48285092	41539608	22522456	22220220	43292992	23159756	50490684	24063988	44171188	44592276	23538128	19464250	39987916	23469462	19470578	17320930	24518018	33649272	36475124
309.119	2183						4591113					9457606						8459409						6645186										9252252	6043896
309.119	2184	8065836	5809729	9869394	19846748	13707093	6503945	4954998	5720237	9749524	14456406	12734406	16021879	9697395	7495092	8836049	19307218	10288274	14184733	10445370	10872239	8982562	6928991	8867266	16218443	7492563	12631367	9132027	16744383	12940445	8317400	8962113	15596246	9344413	7448825	6618089	8623497	11790977	15581438
309.13	2186		9657933				10049044		9699512			12070866						11582623					12876394	10710477		10118109		13922310			11071972	8011853		11447721	8251653	8328179	11185556
309.13	2187	22786876	9526862	22581346	31123056	25487206	12379669	12477314	12517561	21709860	27453034	13549523	30370186	14024831	11488703	13265885	35187428	12803231	24994094	34171468	30524864	29055026	14396011	13606350	28531034	14062558	34409816	17375238	34324432	23661740	13646309	11563085	24386278	14851498	11557126	9792500	14269845	19399310	21324044
309.134	2190										23594608		13103505	5509251	5065155	4534241	12546796				7480773
309.153	2194	13531994	4760167		16778900		6082093	6831002	5329104			6215662	16009648			5889012	11016972		11016528	14891631	10622433						14425466	5232671	8738800	10630350	6986239	5292133	12514055	5289412	8849696	5932042	5129645	9886379
309.156	2196						5656112	5448605					7162293										4672133			4806648			13754356			5428329		6030792		4848653
309.171	2198	53248884	25218682	67502240	75556528	64706468	30225982	29455278	37523684	56411232	98051752	50675712	97790416	44314792	34506216	38980616	91286312	47316176	67178856	59951756	63784444	59422824	34826900	37662200	60422548	38265860	71470488	32346162	50536456	73108712	35113492	26112120	59034400	32832984	31283508	26266652	37830080	53277376	51024192
309.174	2200		40636028					28005296	34656484			34136068		20205740		32902154		41286864								16823304		37572660				30904444				44788768
309.174	2202	112296824	55193212	249741472	115943096	116529064	53622340	39121840	44953832	75416680	52717232	42483716	339995104	29757612	46999020	46459916	101591856	53083348	69849456	197905040	70567424	51763312	37415576	35999228	50387356	24331274	139972000	54243380	64094224	127536368	123505176	42659964	111332136	39943644	60307768	56405024	30784964	56537796	63861060
309.207	2204	40838052	25005730	43999440	53708524	52975584	25065060	24835028	24219912	47637656	405137120	246710320	395241984	237072592	214984208	260533296	421129056	267877632	370921888	35760836	39405104	37361820	23628472	22670878	37820876	22987818	41897420	20697178	39911484	71601440	43764284	41758880	72239952	43220480	49838428	37235776	42860008	71348976	70267240
309.244	2205	41354200	18185930	39305480	47138600	42399768	19891850	18789372	17518894	41510092	88778536	40714324	92793416	38605044	33744432	38571092	90631080	42319140	79139288	38906620	46515816	40523984	19069662	19275332	37337600	18039886	47222272	18731136	42434676	46837072	23317096	17391814	43543432	21347884	21289350	17071204	23305740	40514328	37589400
309.28	2206	1461830656	530018048	1393672448	1387915136	1639569536	575764160	557282368	580481344	1282786560	1394206592	553353344	1479142016	551514368	439182944	514419840	1488579584	555187520	1217778176	1151453952	1371391616	1257617664	507996928	514158176	1201781248	497116288	1439026688	543649984	1322107008	1773784448	806193792	613380352	1734986624	744062528	687438272	580480128	725712448	1432204160	1463661056
310.008	2209	15943662	4850200	13616474	15866895	15715520	4962722	4076337	5553226	14063923	16010261	4508610	14786375	4257803	3323175	4311922	14643402	4116644	11779664	20324252	20581074	16854256	5846508	4866396	15613524	5906245	18322038	6423480	16966844	18338208	9299418	4932600	19173310	7424404	6534383	5336921	7913781	14722745	13411661
310.02	2212																3957982				5427939	3524863					4795015		3967181	4112817			5032910					3464903	4586844
310.043	2214	3873822			3844168						4848719		4241281				5805318													3922387
310.077	2218		6167140						5047442									5581045					5932594	6093219		6037386		6536195						6824419	5758269		5347710
310.078	2219	7610446	6146661	8119744	13390977	9127213	7551467	7491452	8854674	6848922	9389193	8057874	7761852	8084563	5814637	7466939	10139970	7811318		12763145	8340281	8338768	6102579	6322596	7628474	7436171	10597086	8893443	9958689	5275142	8050219	5897283	7413792	7463396	6389054	6545310	6793599	5194510
310.102	2222	7940206	3806847	7857635	11031720	10489170		3838869		9560509	9370800		9054180				7599467		8142556	8826926	10343260					5666723	9630465		7675203	9183784	4838983	3333212	8278082				4560281
310.114	2224		9196172					10254242	10839223			15397946		13849720		12238816		14303520	16619246				13434455	14451145	17747692	12736430		15373354			34229844	27972712		36364812	30047590	25317314	35586468	33142586	36468176
310.114	2225	25098366	13099661	23172596	35384508	29281638	15030800	13019042	13931704	22825424	33975492	20370492	42397688	17560696	14616977	17526752	40464768	17842464	31274734	38326336	35908464	34438528	14126680	17740234	34086636	17303470	39293716	19813418	37225812	84578872	47042132	40383592	85102672	49316364	40697192	35336128	44614052	70039352	73020880
310.151	2230	145246384	75772600	145966640	213118192	164060576	81476152	77133768	78034144	127552008	150138112	77595752	149516336	69727392	55814580	66809864	167375296	69484872	116938536	139776128	121228200	107199928	56061564	56373744	110870304	61564884	133681992	65516624	124044680	52556400	36793984	27915408	56414344	35496504	30948752	25882598	32211404	46929768	43832832
310.202	2234	7663864		7390836	12868940	7532015	3594859			7213649	7722326		9234571	4533460	3590632		7494168			9222345	7965681	5798396		5304869	6770542		9628567		6716883	8315577	5223098		7446735	5388914	4500940	3576857		8363941	7235134
310.21	2235			8650367	10743130	9989627															6907901	8388103		4313645	7456633		8362915			15110852						7018529		14206895
310.239	2236	9994537	5919510	13338280	11820424	11628071	4527761		5225786	12315270	9932178	5396682	13603016	5936377		4593762	13648470	5404082	10295209	9134338	9964582	10829358		4841035	11091874	5425195	10550221	5842096	11380231	7811821		3676398	7710979					6160337	6954603
310.275	2237				9897412	12791392						6481139							11200479	9695546	13839452	15785568			13766615		12989443
311.015	2243			3739400	4595324												4177800			5100980			3085810		4088836	4247342	4685904						4414789						3864107
311.08	2248		6448821				8519159	7619502	7112868					10035294		11555792		9356680					9998901			9216879					30438062	29317232		22963800	30106034	42742652	35931552	14519241
311.081	2249			10103654		9407298				9256793			17421892				14632953		14277776	31036954		18473654					17500338		6951612										23251580
311.101	2257	3784129									4380448						6698012		3800239	6175289	5423394	4164818			4490369		6508752		4222682		3892934
311.107	2259					5393259				4401023											4761898	4538586			4292745		4309721		5129954
311.11	2262	7523789		9442192		12823407	5527062		6127811	11534211	4732718						4753450				10115373	10586845	5421651		8987789	4179852	12906716	5752921	10482405	17381328	12313295		18728392	9299577	9431507	7453593	9715136
311.114	2263					4360054				3920777	28054324	9877680	17716858	8712321	6858098	8795122	18503728	9614768	13647041	4938316	7035188	4822755							3716843	4628437			4599247	4288126	3424728			5201906	4377253
311.127	2266				8332082					4979612	5884746		7589521	3715214			6307912			7763552	5962055	4831989				4558750	7317750		5083902	5705704			4197857		3557862				4020917
311.135	2269												5175966			3868680				4950637							4053762		4867849					3057302
311.15	2272										36811632		17503928		6849942					6547076										5045257			6005249
311.165	2276										27145096	18536682	40457936	15784117	10395044			19117546
311.168	2278								342849792			384534752		323320000		265974832										188967872		377190560								327381984
311.169	2280	1371917824	477067040	1019595776	1968305024	1046602688	515604064	525958144	455964928	749326272	1053422464	529762528	1805252352	462780608	381250976	424899616	1250818176	507741664	1028250880	1610208896	1054200192	696369984	529232512	454915584	824296704	316238784	1500895488	472086688	892193600	1215682560	645894912	495941824	1318704640	621119168	919699968	482309088	522814976	1169800192	958774016
311.186	2283		19687210	32410622	46437268	34284516	16424549	17009696	17058066	28348404	60994476	28674306	58537716		22146490	25564222	55441580	26715652	42859820	37197500	41955744	32817990	18686626	19097118	35611900	21752792		18155692	34999124	37476412	25039656	17852640		21956304	28926506	15291364	23201296	31382602	30800638
311.223	2285	86445672	48150352	85183536	105427920	98493472	43564684	47004744	42776888	89362472	513143776	293374240	529528640	270104832	254111200	277902432	525334752	308119072	445242720	76257016	86004184	72926072	35828424	40113732	67945776	38538236	79387016	35436756	75123592	123394160	79860560	66582792	125556328	75450104	85295696	60847112	74270264	117193848	123353896
311.259	2287	116182680	53589880	108743784	128840712	114287704	51494576	54230124	52001116	117919840	167310368	75254104	174749552	69384472	57388544	64894088	159742256	72943192	138632608	116709168	137679376	124273576	52851436	52835948	115098984	56929312	140564928	55523576	125193144	124246184	70357880	53573936	118396568	64800548	60097148	50410540	67520096	107232416	105937752
311.296	2288	921816768	374831008	841862272	739112000	921298048	342982368	354647200	345078144	781701248	736359488	326797696	804124608	295926080	237989408	252015792	752875904	311002752	649977280	693622656	881447488	790479808	325153568	323712640	783664512	343108672	844225024	331970848	897174528	954849472	478385056	356612448	937809600	489391936	403145376	305558592	438404736	788118720	816692096
311.98	2290	4605547		5588082	6583455	5040304				5270648																							3710601
312.016	2292	7402140		9203877	14809304	8818919				9708716					5013746					11498430	9602664	9729977			10336678		11521564		12591089			6005844	9349818
312.025	2295	82760360	50084544	83677360		87484664	63537608	57802656	61275256	81466552		30207164		25238572	23539962	25483174		29952468	38511116	128932816		89901000	71759360	65304960	98027952	62943004	89251368	73137200	84824064		60151532	50068572		64375432	56559072	48658204	61458820	60981304	63307528
312.026	2297	219534000	83163840	199381168	334100704	245819632	85590472	97091488	91683960	189748416	138606864	46189756	127532136	38403116	42103036	44545960	139427392	46483924	84337160	342088640	254924400	220317632	87913984	83491200	204523952	101642008	253156912	90438704	209440768	202824944	100079336	71138400	200923840	94767752	79267296	73479968	96012672	142131264	151142144
312.044	2299	11696833		10121421	13058310	12458258				10816725	15087916	6948050	18570372	6440001	5556494	4689851	17989222	5222891	13697575		11808401	8658912					10825286		9672729	16379141	7034625	5583985	14088930	6875805		5996336	8001944	13492304	13465374
312.046	2301				4689161						5720367		6543496				6565482			3970029										4743432			4204261
312.077	2303	9661165	3479290	8726779	10944827	11231557	3361276	4742104	4133038	9282820	7147873		7349435	4204642			5286558		6447704	11219996	10933953	10463245			11424253		12263030		12021831	11822387	7708454		14420751		4060699	4839248	6269370	10971255	12676934
312.08	2306															3491296														4861241	7587626	7019672	6009620		6231584	9619284	8858045	5293180	3979083
312.085	2307	5022458			6760777	5158226					11262320	3904769	12457161		3630391	3538918	11151020	5000731	10435173	6851626	7087823				6091274				7356500	5388608			6121243					4658306	4147025
312.093	2309		8790796				9515533		10058943									7481892						8014279				8694905			4489017	5751973
312.094	2310		14670605	6091028	15659350	7458143	13074958	15089642	14367936		7129469	10013962		7976052	9048383	7053294	7407290	8948260		12401718	6764251	6200356	9440836	10170824	7916054	11612000	9477775	11222137	6471776		6905658	7570598		7416533	6917678	6385505	7440844
312.095	2312	8071943		6699286	11700569	8288609	5066256		5138626	5827871	9759103		9458905		3648832	4969456	8400573	5129766	7875187	9438264	7769821	8499238			6640152	4047713	8781457		8173666	6969678			7295785		4710960			7112846	5967709
312.156	2319	7682906			9468348	7915968					5459428		5625151						5530318	6303895	7229239				6233712		7683821
312.182	2321				8145382	6146534					7350798		9874793							7959742	6642525					3852215			7822557	5498313			5696417
312.254	2325		5024701	10095098	10474075	10275414		5235862	5424487	9555462	10824325	5918144	14081505	5124377	4973023	4319381	12693452	5470943	11402079	10542382	11362248	9765120	6158057	5102190	8796925	6356992	11956093	5365030	10178884	7116337	8710130		7539719					6029645	5215264
312.291	2326				4960919									5191999		5054651														4774500
312.973	2331				4089575	4536998																					4529059		4223295	16900650	6912809		15663084	8111799	6173200	6742719		11670695	12067729
313.019	2333				8648496	7872236						3436833				2909614									3722053		4795367		4539776				4817963
313.043	2337																														12016504		20226124	11808517	12401246	11475714
313.071	2341	80795696	23478072	72242824		77459256	29246972	24970238		90110624	110378936		87491368				76522808			111223320	91544696	96849240	34314800				84698160			91038392	50863000	37372084	88055920		42347132	43481888	52063692	65627420	53470216
313.074	2342	95967280	53624636	88102536		82521920	61982208	61162496	62226616	116644520	124944320	39424352	95372080	57770084	43300108	58325992	80053568	62164628	109668376		105503872	118738272	67844656	54263228		59880240				96461496	87694240	77430968	97149048		82659968	97123104	97095120	84296992	68158480
313.078	2343	1546770432	1169260288	1436145280	522583936		1342801408	1314489344	1329168512	1823070848		850497920		1278836864	1025340672	1306885120	1197606272	1342279296	1785849856			1887030656	1511619072	1195998592	474730400	1371632384		745635968	787600832		1785830272	1667334272		1404145408	1787923072	2192145152	2023329280	1423557888	1165607936
313.078	2345	4449753088	1893302144	3883521792	2130837376	4013551360	1991869952	2288616448	2060550272	5159639552	5618925568	1276744064	4714005504	2312208384	1925805312	2369354752	3608806656	2071039616	4371113984	5246673408	5057928192	5446946304	1933146624	1641643392	1032703872	2239853312	4339655680	1026130048	2101990912	4902740480	3104414720	2594275584	4710850560	2157022976	2724825856	3331947264	3189345792	3822699776	3143222272
313.09	2347							22184976						15917173										22527434		20001600					35896236			40701752	35588756
313.09	2349	42375240	32636750	44717728	76578720	55635800		37594128	35053768	37665472	45981660	26571120	43631432	25010294	23221532	22744056	50406744	25382568	31033394	68149816	49183896	44060020		27213258	47017900	28717888	56034384		47117796	59466448	52075440	48038088	69394576	57282364	47434388		54971872	57607476	61883424
313.129	2360				7589858	5491604					46096408	16245149	23143304	13250718	10978627	11897888	22906268	14442197	16894060		14462161				5679075							4212976	7712964	5483367	5136064				6290511
313.152	2363	7956634		8445689		9709495				6880024			7681965			4166712				6912662					5850115		7595178	4048103	7745084
313.153	2364		9838482				11380305	9892948	10129673			9472439											10236548	9055755				9461992
313.153	2366	34232476	14069650	30783228	41000968	37851064	13960785	14857301	15651082	30464794	34316352	15073720	36152240	13336758	11425115	13409337	36537796	14855920	27609232	30917272	32242932	28241356	11090565	12869131	25923588	12772223	33957036	13353193	29726270	15508265	8520695	6649097	15958245	8396674	6599387	5773167	8046116	13944190	14009453
313.166	2369							3598434			27525206	7903686	13222851	7049411	5621095		12088793	6981375	10023074		16014599	6851037		4299288	6488087									4312976		3089275	5047857
313.173	2371			5090071	10172457	5678039		3590250	3933470	4586807	6321249		10302415	3017419		3121229		3055367	6227116	8557238	5864722	4298214		3355168	4494369		8586441		5358170				6725888		5553905			7197077
313.18	2372											6932950		5802194				6663952	11897015				4788896											5386144
313.181	2373	14723264	6127536	14759714	14006326	23175140	6284910	5993586	5628199	16653122	35274860	10486231	29901788	9586899	7452022	10759254	23377394	9453328	25004216	9888450	12242205	11892209		4386344	10199084	4957083	12500181	4875527	12877413	15901520	7009302	5835046	14651659	6297505	5870330	5237642	6703680	12690847	13735054
313.192	2378	4475087		5024562		5349364				6528850	4505727										5354797	5548544		3295795	4871227		7519461		4399732	9364319	5221411		8152346				6377036	8181164	7474332
313.194	2380	12761298	11182015	12777269	25219146	14401527	12670587	12940416	11354420	13466453	15519875	12009958	16724978	10535136	9256323	10011747	17503754	10874655	11024587	22139606	16497969	13192707	10447534	10747445	14475327	11176871	18048232	10940692	16434807	14955363	14441509	13988148	16691485	13701039	13441800	12311446	14761550	13018542	13681822
313.202	2381	11565277	7124936	12617536	16961624	18354180				13304673	27451536	14897647	27788288	13082856	13055371	12848236	25253398	13946665	20486360	13714147	23727420	12752398	7934647	7142974	12503114	6253488	15193332	7330077	16709251	12452718	9993262	6752573	15868200	8488888	8831761	6634399		10732984	12590248
313.217	2383	4068594		3954518						4173687										4284154	4976979	4831779					4896011		4539032	4307844			4049213					3860938
313.225	2385			7988064	4525180	8173606				8835969	10055861		11873316			5771395	9457213		10535160	5425925	6877534	8748588			5246059		5546262		8758946				3793223
313.23	2386				5168262	7768111				4542346										5700366	5865831	7982645					8906014		5671595	4293526			6447439
313.238	2387	70555920	35495920	65394548	96747664	80293944	37480104	37749936	36413796	68443032	172982480	96768536	192185408	94994704	83506608	89881744	180553296	97947472	147515664	83993368	89415024	68685376	37042908	35004004	65704064	34182100	86517032	37855556	72783544	78341024	52141144	39199076	79667544	46895072	45583164	35216320	45059708	67159520	67781848
313.275	2388	198957376	86867992	184014752	227016912	202174576	95749840	97617112	93585800	207117264	234881280	106533440	255919216	106725680	92566992	101186744	225052304	104894336	201910592	198533968	243129760	219926128	95615744	94568072	194826416	99382264	263710048	97223016	217241328	209740752	123739264	95748488	209805712	113479688	102468448	88521704	122326688	195282448	182306048
314.005	2389																		4409716	4658101	4434906				3696835		4838801		3859182										3776634
314.008	2390	3915031		3888054	6834537	5697744				5439463										5914554	4902367	5701206			4943048		5390742			5282780			5635454					4312437	4875390
314.023	2392	26041642		25467852	35366272	29807848	10803662		11105422	25387004	29279688		31574342			10377148	30198660	8985308	22683022	19929040	19227124	17347178			14984413		21092780		16984840	5182449			5415315					3905926	4256400
314.028	2394	7093554		5750739	8025481	8084719				6483971	5682639		5149006						4400534	8724440	8032764	6656625			6185188		8692147		6815503				5027226
314.03	2396			4640725	7589259	5162225														7475163	4764159	5073523			5079271		5188021			4647930
314.033	2397	5681464		4912090	8283537	8082678				6901770			7430486							4492256		4082295							4218646
314.055	2401				18781620	19789080				18862122							18176954					20968086					23890394
314.067	2404	5929317		5708809	9573831	5997865														10012691									6256453				4596175						3804101
314.074	2408		100303736				119769600	105809960	115180736		129435160	103224768		87114856	72333544	86032368	138218464	105845528					131530296	121176512	154391840	108328720		125404352			104275984	98698456		116233096	99061480	96370416	114463208	93997504
314.074	2410	294575456	149390208	298310688	635569600	387052864	174688768	177440800	183207104	276488256	378471968	166335936	376113568	161580128	140900592	154599408	422317024	163779344	250736096	552724480	402448960	337498784	173833776	172327360	341300512	187266832	462940672	186549440	349035328	297396288	184262672	162759888	300148192	186684304	164368096	151158512	184979936	241551808	238274768
314.077	2412		238650240				270699008	266635312	260736192			162371008	262670752	260867184	200636656	262471664	216763360	258446112	328003040				306019904	239829440		262371088		149947584			342466592	338527456		274764672	358584032	453345024	391877088
314.078	2414		341148544				374704640	406947872	391349440			240555456		446530656	367229152	444039168		371954464					373915200	310346176		417167136		201295040			570793984	509314272		411407264	527011552	635010816	599101952
314.088	2417	16952706		15948839	19830248	18437450				15495257											19436116	14271170							14375779	15202380			14390764					12444115	11395295
314.097	2420	17657230		19418164	24196600	22807894			11240666	18530406	15435327						15584256			19994690	18907746	17892046			20714822	11753259	22399512		17644400	42387544	24346666	19231980	40076792	23147430	20131582		24539646	35400156	37538024
314.099	2422	3933585			8855035	4037979														10643526	5525093	5465809			6160714		7936540		5260147
314.112	2423			4632650	6027792	4530542				3868795										5482586	4359800	4284131					5076527		4932486	5381230			5073421					4743664
314.124	2424			8270938		8949119		4057692		5816460										8235115	10736264	8569586			8113516		10330687		7968661	7124093			7407133					7087613	6039818
314.125	2425	6781363		7445595	8574499	8545665		4237406		6758541	11314795		9257452							7305324	7793290	7235315					7981632		6806423									5209598	4346123
314.136	2428	10022337		9841771	13581877	10476946		4498537		10543261	10030717		12542462				10886209			9910397	8866458	7858947			9497981	3837777	8931921		9778086				6259245		3602218			5390859	4757785
314.143	2431	76176840	29402054	72703096	93046336	82228640	36022856	34760816	35529992	72343720	61343368	26318352	67242504	26698926	21911856	25477176	63048784	25613158	51088960	87435400	83976872	73208592	32349822	32588292	69129608	32552792	86878808	35136780	79109040	63645848	36782176	28165406	62039608	33453018	27840306	24379188	32379438	51694100	54118688
314.161	2435				4075102						7292582		9161255	4775105		3712075	9243756	5524346			3890879																	3639849
314.172	2438						4848231											5200774										5279017							3074898
314.172	2439	15228402	7191525	15768734	18380400	18544074	7443047	8022160	7427368	16486609	14767800	5471792	15084090	6182093	6549837	7170134	14597247	6556551	11910761	13703349	13652688	14013236			12862897	6707062	14805638	5438762	14277593	6668482	3425408		5450335				3735116		5505349
314.197	2444	7789076		7109826	14730904	7464432	5161601	5540011	5457218	6763765	7763681	5256780	34671204	5454054	4508006	4423792	9532585	5034916		11419868	8348405	7162710	4922038		8080853	4595599	11137707	4676932	9466877	7893221	6733981	5953879	9805442	5983254	5825391	5316456	5778023	8061524	7504228
314.209	2447	53681700	23405580	50896080	58132136	56342016	24046220	22988982	24708428	49332484	45164276	20751960	49678964	21251314	18753904	21258364	48131260	19018672	39145116	50604268	50684676	46666596	21339842	20398662	43046372	20166554	49638076	22807888	47717388	6518004			6074001		4588412	3044211	3357298	7430753	5777777
314.234	2449				7744210		3862182	4427985	4392295			4281973	5769887	3334412	2952586					7467284	5911338			4060769	5389832	3060659	8184544	4468075		6226200	4346054	4276605	6103732		3792792	3231628	3417740	6095487
314.905	2453	18141636	7046910	17621158	29731588	24746526	7703893	8270745	10606619	18478310										32402712	17921796	13522707			16898496	10771024	17784502		12017629	18402496	7445441	6488127	17037898
315.022	2456	23388768	18302844			25615056	18603468	19008532	18204820	23348620	24562710	15682021	22646696	14452787		14656449	24957462	17958742	22631234				12247558	12330375		11496132		15681715			10421317	10778809		12093360	10568457	10572424	11896257		15076682
315.023	2458	62218848	23275388	58286412	83151808	72121040	26054094	27110422	26011796	51094924	63769624	24992230	67669928	24643636	24779926	23167938	69325336	22902614	49230660	65236428	55781296	47462320	18625030	14267784	46021224	17533636	61271908	20265140	41369728	39243108	17806406	16562362	45189864	20748208	16306954	15581833	19576258	34049568	32296266
315.039	2460															4641746		5748585														16566474		15755202	15131419	16499352	15861202
315.039	2461				9714650								13324228				11465266			14978533							13524858		10797208	28999034			33016576					24710708	26750302
315.057	2463		15050657				18083312	16841784	15907000							14697445		15988605					16863786	14263723		18316006		10782936			15524972	20007134		16144342	17445680	26772138	16111077
315.058	2464		22595490		8584183		26914288	25037882	23840952		15920207	17316364	9205730	32368726	32406712	26567654		24491902	10912630				21856810	18736556		27761384		13514968		14007700	25519214	33130718	16460569	23926742	30364464	41468588	29267430
315.058	2466				12033016																				10144409					34844052	21505134		32205594	22738904	20058930		21698022	27020874	28831094
315.075	2469	185918112	163415984	176415120		147979040	184323584	179342416	178489552	223208912	228461680	104241696	175771648	172329072	137559248	165774320	147526256	169056144	217248656	204598816	190965760		201097792	158500288	58792624	174357248	155873200	100403432	96788680	162065840	227845248	235243760	169470768	178493424	239899456	308249280	257267184	171822688	143183248
315.075	2471	489022112	232228784	446161312	249039888	441842464	261983744	266112080	263358672	564258240	595201152	161815072	517214208	288786528	258309328	283870208	415765088	250845072	492041088	596241920	544335872	599644160	264667712	218531264	136370864	287865600	499117984	138021104	253223120	523759008	395420800	354650368	514059072	284399584	383488832	454263488	418354688	441831008	366333312
315.077	2474				29551638									32344170	27229388	31572986									25574066	34962172			28745932		43295876	41617648			44618564	50889404	45700600
315.078	2475	83600040		80191896	86936600	83819296	47615492	45288528		88368600	99683440		90443776	46139500	44416204	45327356	85348976	44414868	79295376	114880032	96937984	96360440	46891584	41592256	52320948	50723580	96219056	33573100	62873804	82521520	60695684	55494900	85879608	50567148	59118408	62358204	64656892	71634528	66948492
315.081	2478	40100524	26814394	39854492	42429468	41466664	31034888	33082450	31426768	48342496	46255220	21019174	44027912				40096376	28129176		51752484	45393924	48273408	33178178	30721474	41360056	36813568	46395320	22243568		50228660	42919048	42273016	50473784	37836784	42439500		45061632	48811620	48008592
315.082	2480	54895276	26126268	49201564		47438632	31559178	30682194	31885520	62612960	65703028	19253798	55267336	34965616	30121168	33145854	45666936	29300634	55604120	63729188	58615816	62658560	32809538	26748356	16894650	31660798	54374328	16967922		54881716	46032008	41363704	53390136	33806320	42980172	53428928	48092672	47779428	39447952
315.083	2481							18656340	17758418	34924000	38898808	12048936	32653322	19351664	17050834	19334144			32740250		36407304	39434240				19413760				34213304	26215562	24709368	31406908	20686834	25334604	31056578	30455296	30617190
315.084	2483	59613872	43173824			58260268	51695116	44485716		60974564			55529484					42063772	54113180	75836968			61407812	57837000	73587392						52454540	46991608		55810036	49107792			53956200
315.085	2485	156000944	63244224	152461728	204770336	178879280	69864976	67882072	71108824	157836768	153291904	60889644	160436240	62228596	58424532	61604864	161714816	60675996	123106208	222228016	200566800	180738048	81314376	76940744	168188608	81623808	212660160	80742648	180674768	171306432	91366544	76024056	163605312	87529464	77960016	72188616	89363968	139939440	142331280
315.096	2487			11821489	19848244			6724707										5003179		17096252		10405908					15409101	6929666	11796711
315.109	2489				7928904						18156704	6488645	11278388		5784811		13787814	6545337	7801793
315.144	2491	12491520	4609022	11780595	14873728			5162133	5155089	10810936			10236014				10201825		7790580	14114436		11558996	5730947		11232017		13514771		11966761
315.145	2492				7945346						41790684	12192365	19210352	10447024	10091791	8944703	19755746	9400290	14726133		20461668						8239125				6941904		7711632
315.167	2495	14680864	6176792	15389205	17394854	16251817	6688353	6079662	6951209	14476889	11377919		10848404				12606216				14260356	13017204		5808667	11135795	5074773	14430261	6654285	13244746
315.181	2496		9209895		22740156	23727038					25160982		23695532	9511125	9385267		19354400	10496011		30092990	29739160		11408041	8425001	14760774	8706914	25907274	9443676	18248030	17227328	13935865	8053088	19549122	13490273	11350970	9689890	10018406	15228634	14249481
315.196	2498	41902916	33892408				38735484	32623820	34064712	46474880	106695984	88054440		86608096		76055664		94443552	116683840		36931756	40679580	35259064	31491640	40688476	26860400		30337388	39526772		41116936	41470320		45226096	42406860	39699248	43882100	48582380	47549980
315.197	2499	108913480	48891960	108388928	124423384	120191960	52219520	48745676	52332872	114976384	287051040	140843680	309137600	139954400	126942528	133563512	305140544	133535776	263124032	95153880	108783792	101931160	45597368	45385272	93444952	42679152	114225248	44960108	106586480	130936408	76113160	62802288	128805848	70539376	67179464	58049328	72865400	123326184	119623192
315.21	2502	140370784	100010056	148267600	280562912	187005936	113249928	113937624	119605592	146728592	259132736	136846000	282857696	131926256	134380880	135693440	289805120	140548144	212792400	241692400	183888064	168646832	117605064	120555080	175397744	131169152	206598256	117508472	173007232	205024864	179905824	175212928	216329184	184850560	182817760	166953792	185308800	186961664	187551280
315.218	2503			10154587	13874422	14298101				10739361	16579920		18075878				18326364		13730911	10831606	14188750				9458554		10092670		11401617	9737842			11428851						8650293
315.233	2506		7917663	18805360	20933902	20102156	8808100	8981747	9857389	18003638	17358184		15859967		8097126		16434038		13808757	18218764	18647268	18659532	8749790		18156432	8520598	21348500	8622483	20185510	23166600	12277044	10484117	22502408	12740762	10384372	10605396	13002396	22564630	19934792
315.246	2507				5488931															7270177							9658536	5355937		6591129			7895066
315.254	2508	102654864	44058740	93069968	121638192	108887080	50630328	43093256	47384964	99641048	143232400	70195944	159912224	66013472	63700348	63440048	142578592	68573280	122647704	104722224	117303552	105699560	52151028	51250804	95706032	49871788	127168688	51349928	108847552	111472296	69510472	56461740	103476264	59070640	58037260	52249448	64394928	99307312	93523552
315.996	2511		7211921				7317933		5905533			5850652						4936620	11593928		10857792		9080303	7952743	12046273			9383100				6919346		9276393		6202931	6556083
315.997	2512	25331562	7361426	25822874	22708682	28328070	10883501	9252888	8922237	26913516	28283442	10563101	34387416	8436756	8462423	9000872	29194354	10238892	23726282	27988890	29175106	29146316	11376111	11606376	26148802	7857805	26682604	11197629	24577484	23380646	16566418	9856179	26152978	13372394	9680708	9350707	10611123	20636306	20279774
315.999	2515		4173717		9320910	11401353	3872176	4849691		9284335			5893596	3008535	3117146	3111851				11832222	12393797	8821969	4734451	5050731	5998534		10253551	5072064	9899472	4512938
316.021	2518		5594028				7225799	7675954	7437463			8699448				6954945		9407433					9061897	7430529				7699671			11036846	10263757		11480069	10213216	12400203
316.022	2520	15185803	9294765	17385148	29086194	21713068	11215303	9109555	12729495	22268688	21680732	12811833	28857856	11975726	12918896	11777986	25925790	12991433	20322542	23331776	19303782	19143918	12686858	9775490	25976806	14798503	26637584	9575640	25085424	30937800	19953838	16133325	30478388	19155974	15673184	16168524	18123214	28832432	29544956
316.031	2522		24128438				25752016	27725884	31214752					10927159				13253587					31237650	25389450		32317104		26889442			33310904	31165654		30940176	29988714	31254100	33241558
316.032	2524	73869208	33377208	75196104	99553792	94519480	37507536	38948924	46648480	79604512	47116908	18906692	52876816	16202808	23388282	19658700	51714220	20757460	37853436	108688336	81096056	79863032	39069204	31885708	87302128	52068016	93353248	35654880	74458624	102478552	54061240	43027672	98316352	52861968	48273260	46679636	51190232	80695992	82301448
316.039	2526		13552575				12775896	12939332	13843625			12451403						13835228					9510427					10357994							12724083		12659167
316.04	2528	50227104	16665536	46966484	65720844	55492804	21156314	18931780	18767018	49326888	60297848	21560908	61314588	20036672	19431554	19118036	63379644	21322718	51509512	41677788	34966912	34544904	13059612	13547924	31326206	12803768	39900456	13364458	33670664	54506208	29165762	21249248	51327052	25623578	22968180	20199004	25762272	45494980	46526992
316.044	2531				16900628			3822666	5049518			3883601	9850404	3514437	3885190	4177880	12198081	5645282			7765383		3901984	3693976	6356997		8760624	4472047		7899879	5059783	5205220	7331922	4306974	4199289	5021281	5189092	7470793	6740502
316.057	2536		4196307					4859992	5782716			4134496		6148178	6021267	6193126		4564978					5143086			6092490					4969686	6075634		4710445	5864328	7978606	5053938
316.059	2537	33318844	25398228	35219184		38265060	32051692	29626458	34819260	42232644	21828246	16543330		10927188		13801448		19414004	19568932	32543736		31120672	31188528	26560936	41590808	29556428		25390334			14362840	13114612		13474863	14059401	11974255	13031923
316.074	2541		24472548				26153468	26431594	26406092			15564402		24841316				22969348					30279232	24832438		25837274		14003471			34842856	35835140		26680384	35903388	44811900	37788164
316.075	2543	70428624	36703204	64988936	39383620	66699512	38056444	38768744	38464716	80046936	87495344	24813170	75716184	39947364	39223460	40675320	62019828	37198852	73464120	87929872	77360560	87137592	38659648	31918520	20045872	45498076	72136032	21540112	39298616	75084560	60532972	50138372	73035896	43859008	57153436	70354560	62642692	67244784	53793340
316.08	2545		19598314				23212546	22646894	22834386	24669024		9795192		9571433			18221308	11297803	13781313				23422532	21604796	27263030	20618976		23645460			16697583	16940298		18230342	16074656	16955012	18524680
316.08	2547	58730456	26446828	57009932	105255504	70942976	29569538	27414640	31968466	56650592	39555768	15838841	38377056	13200490	16068778	14616573	47732992	14933003	24377666	106755096	67988920	60103996	31876678	27593150	58597432	33922784	76346728	31550742	59516480	52810520	27781360	22555914	51941508	26598470	25032608	23094916	28441098	36565748	40792640
316.081	2549	7216089	4146156			6909188	4037636	3841137	4174036	7162722	7484090		6102625								7719357	8539454					7656806			6857498	4986098		6387844	4683848	4172194		4475403	5302005	5628483
316.082	2550	6426587		6663953				4353138		6088548	8428219		6012514	3834988				4116494	7713094		6740415	6650176	4392520							6430492	5243123	4793612	5554310	4166729	5578659	6899334	5564940	4952822	5294660
316.086	2551	11352030	3699697	7474965	10701399			3843189		8115049	8643264		7808615				7747847			10302497	9104835	8742212		4141506	9134143		10882412	3989787	9555527		5157110		10668170	4664396			4450831	7715578	9103944
316.104	2554	6013943		5265199	9247347	6974757	3530266	3979400	3991787		7854814	3763859	7716485	4056194	3468481	4230165	8792357	4308006	5527909	9364540			3798622	3217877	6134873	4190968	7051655	4523310	7902817		4380939			3917921				4301583	4330078
316.115	2557	11196421		9555774	13445765	10914102	4680230		5411063	9360274	10349296		9721495		4469964	3952673	10559800		8173941	11150414	9387502	9201003	4076137		9121897		10802583		10602096	8433480			7857330
316.116	2559	9869319	10021905				9269799	9248917		10902419		8115873	10729113										13035114	12138977	12968042	9797380					17021208	16387375		18775150	16127944	17000102	16448046
316.117	2561	21436424	14031890	25511744	33223304	25715000	15876647	14246038	14269688	22547348	24515314	16404129	27940506	13999247	13529294	12113955	28858682	14969909	21682552	34673744	32386544	28999022	18392682	15800802	34209900	18165508	37500312	17800508	36185716	36287308	29018394	24562992	40284340	31358062	24975306	21636774	29489712	36057884	37966444
316.14	2564			4647777	4899501	4453724					4514584			3037351	3596517		6324578		4388249		4694547						4350907
316.151	2567	22014006	9886775	22136688	32649918	25465196	11162187	10336443	9127196	23276484	20546346	9219783	21198546	8475826	8806640	7571526	21657972	8365148	18381226	22373508	22105636	17833372	10004111	10330629	17997980	8292135	24122828	9794912	20932258	10474362	6224192		10045666	5717141	4660208		4761171	8897350	8391319
316.167	2568	7571530		6951814	7025367	8247683				7177178	9028418	4257497	9383659		3348735	3679318	10140046	3791982	8575423	5431453	8293946	7982513			6887601		7978466		6610616
316.177	2569				5591783						8336210	6412003	10225403	4608204		3901536	9693598	3429497	7373262
316.188	2572	10793061	4715614	12978083	13751032	13672866	5007984	5857505	4697409	12555256	8100708		10761997	5174487	2913556	4171883	10856881		8538590	9516220	9330264	8719821	4523700	4686378	7649487		10253824	5045639	8982229
316.213	2573	63547528		75540424	127636256	76038600	45437576	44994812		58256412			131700536							96318688	79703680	67591664	48301772	48581188	77635824		93042216	48696736	75343608	85341136								83039120	76387040
316.228	2574				4647736										2965820						5806740	5905923					4061755		4430605
316.241	2576		4422808					4231449	5375352			4607787		3509518	3048264	2984098		4175042		5439758			4183787	5276257	3633434		4382286				4573606			6014201			5163696
316.249	2577				5707610						4849606	4035380		3379478	3117392	3654826		3890379		5308698	4312755	4568607			4623653		5426778		3815210		4967855
316.981	2579									3953740			4279308							4250993											3300068							4432647	3659380
316.995	2580												4614179				4575470		4016745		4902642	4428289			3680567								4569423					3798808	3808902
317.001	2582	5672080		4396039		5038682				7653479	9349234		7296043		3213364		5221110		6581873	9083278	6127354	5484040	3418615				6560407			7087108	3245306		6267222	3570749	4416409	4462069	4258238	5250846	4917900
317.03	2586	7958710	3592160	8524847	11059238	8391301		3165268	3935391	6848656	8755361	3296909	9309274	3378222	3441745		9565991	3089470	6265499	7838139	6163237	5754415			6407528		7873217		6112095	6169644			5847422					5360448	5530287
317.033	2589	15957178	5828579	14629939	21202988	16598666	6180297	5479512	7065763	15286420	17320102	5158544	16182368	4627506	4982868	6411209	18525996	5764162	14065311	12440000	9532201	8331827	3482137	3761539	9010540		11385542	4518148	9630563	12720176	5932318	5675239	11660674	5517409	4660157	4910612	5643744	10776387	12535474
317.037	2594	5217471	11247591		8421425	5459600	12797388	14734427	12058790	4863130	8802476	14967444	7324774	13930549	15664215	10845132	8568626	14282822	6626981	12659141	8155951	5532216	11209245	10014087		13767319	11121355	10817800	6222696	7194677	13221154	16437483	7402887	13459557	12839873	14920216	13512163	6344520	7606967
317.039	2596		6680553				5862862		5179560														6013471	6880649				6953226				5613805
317.039	2598	15924418	8548329	17079356	18733108	18663060	6972879	8105054	7628969	17498268	12429488	5976727	11146345	4588600	4263002	5539791	12295990	6412361	10989224	18115016	17920818	16429627	7004703	7785865	11920756	5427865	21023438	9642250	17988460	14010424	9149733	8970477	14718346	9619560	8375236	9128474	9623014	15013706	13854394
317.055	2605						3294174	4341870	3942584					4297799	4466793	4133854		4598874		5317088				3625880		3775144					5184822	4495613				5868073	3569141
317.058	2607	7455962	3141629	7298133	7113810	9154222	3674593	4111473	3967163	9447606			6316167						4689603	7152101	6976333	7223892	4262450	3586460	9332110	3688107	8536809	4130078	7842693	5100625			3895714						3911375
317.072	2610		9558027				9221615	8897663	8089802									7823469					9415232	6821290							11615561	11198735			11516903	15026745	10575367
317.072	2612	25119982	10297356	23133288	12482664	21051076	11961840	12616832	11391178	26599626	30374116	7822011	24894622	11952217	13579386	11619312	21094252	12570733	24985304	31128058	25260898	27935334	14596673	9981354	5825954	13996730	26098430	5849389	12088216	24127588	19029322	16732431	23414198	13062284	18881512	20421178	19021320	21423984	17798880
317.075	2616						7794163																5667396	6182317		5391037									7828459	7277116
317.076	2618	10786034	8351760	13380717	25946222	12897993	9627123	8797315	8632526	8817871	12517609	6361790	10081443	4897885	5412989	5913588	14323570	5974129	8005340	19442176	12145510	10730091	7733829	7132590	12658087	8135357	17054466	7192881	12039069	11677802	9526605	10080531	13821370	10600592	8997867	8647228	9631243	11417460	10976997
317.08	2622	4465911								6688981			4683434				4168569		4533986	6195718	5012333	4917873					4591369				3899730				4948976		4366863	3848057	3527914
317.088	2626	11093250	6761501	12008574	18512000	13194971	7527936	7416977	7923930	8925408	12996861	8528588	13016247	6119529	7201929	7263232	14716806	7895167	9445102	18213394	15496056	12309115	8913489	7327162	12864952	6034122	14932756	8624445	11656110	7345275	6281563	6246688	8429003	7104669	6673401	5773896	6321688	8273794	8279795
317.099	2630	3814672			5687443	4272876					4996367		4762826				5463961			4875811		4833931			4594120		5546789		4507582	13011082	7755112	6175019	10991066	7870634	6755333	6351443	7194147	10127247	12158721
317.11	2632				8571044	7313148				6305023	7713057		6009052		3123359		8079276		5829390	8641076	8623001	6453914			7179735		8096565		7128013	4978841			3936745					4992924	5289742
317.116	2634										8470826	4412139	7308517	4199558			6655926		5204758
317.124	2637										15518007	6859508	9735410	4021390	4485293		9850819	6068392			9141165												3890171						4807455
317.126	2639	9721139		11306162	11225276	11239187				9490708	9201977	5223157	11486452	3584143			10217413	4251818	9572132	8239691	10134447	10173101	4115064	4123104	10876396	3655407	9876298		9446370										3652384
317.147	2642	12047694	4718683	11719887	14411997	12967730	4571707	5967054		12114226	11667802	4665100	10982678				12713960	4874434	9303874	11631211	10097614	8915657	4453006		8396298		11154281	4504956	9204735	5637323			6129177
317.161	2646	14765409	5658730	12938466	18360562	15185734	6499913	6102237	6553893	13357381	29612400	15176475	20217132		9882833	8068170	20869118	9613521	16818006	18459264	28488674	13918940		7220740	15214109		17308540		14609426	12519645	8240557		13612588		7351369	7121550	7849570	11102166	12220234
317.197	2650	27602320	13414545	29322516	41023788	32761724	15373934	14042370		29028728	30153130	15037251	29998438		13399284	11027567	31014970		23854986	34241208	36312088	28861196	14039745	15253032	29337168	13591350	33946544	15155632	34778180	28117262	19086806	14094736	27711068	15900949	15936625	12823216	16510599	23545856	24455028
317.212	2653	300543392	139071648	293924128	375986496	321259424	151000704	145757456	140153184	306704768	554703296	279159648	600710528	237015264	248481024	236227712	620896320	280404224	498597792	288029376	283374624	273539872	130321104	129568312	255911520	121799496	311098304	126390720	282192992	291698976	171191776	141955488	283768448	162570528	148151424	131107520	168042128	263182352	263509888
317.225	2656	195390896	185176240	223276352	438442336	246482848	204379792	202806560	204837216	179564960	887232960	496739168	893263232	415994112	460817696	434867328	1052385408	519807264	695599040	405142240	259126336	236970800	202083040	196644416	272623232	203653968	329382880	197038544	265415792	221018416	251899376	256348592	259913344	268476736	259300496	249203408	265592480	232249376	224253840
317.249	2658	24047060		23395676	25172348	24508360			10891646	23654848			23559610				22507664			24865542	24671330	22782800	11942646		21436056		25062396		24026250	25667924	15732239		27563682					24700986	25311154
317.976	2660			4890943	4780525	5185526					4523641					3030916	4243774			5817168	6404227	6373139			4755080	3475003	6518799		6406254	7738669	4861243	3136692	8700519	3943529	3384263		3876261	6275965	7543567
318.023	2664				7437878	5570619							5297808								6382791						7213138			4794732	3427695	4288740	5235366	4015261	3255290	3910081		5311411	5882694
318.048	2672						3457480													16097212	11682027	13000561	5600811	6033794	12913387	5029506	13549686	4939055	13297871				6684358
318.059	2675	15213041	11846687	16626095			14080466	13293701	12997815	15373854	14999291					7749592	16135622	10536129					16641590	13443469	17185530	11536013		14742842			11366806	10892552		11809987	9920545	11169250	11133434	10857435
318.06	2677	37876208	16655392	38490544	73277040	44608624	19159508	18487430	20464824	35124768	38690556	15476461	36545224	12334143	14944322	13860824	43591112	17712322	25912410	69976016	48388348	43460480	21532214	20414862	43617020	19359374	53780616	20935994	43856096	33021340	18117016	15037705	34052820	17552580	15351842	14478819	18592250	27515868	26176368
318.06	2679		16491553				20896212	19167366	21312696			12728046		10966079	11061315	10899417		14509250	15455323				17387064	15647118		12101262		15779131			18362776	17790218		17392836	17240098	17022436	18035196
318.061	2681	50041332	22557730	47059380	71556720	51416180	29743572	27097224	28087482	54064672	39788288	20834030	44180172	16397376	19494980	17522650	43443656	20767940	33932380	53362640	46577916	41641860	22736440	22737296	41593596	19945102	49963144	22672700	44282080	41622944	29077912	21607690	43268824	26625222	24879140	23088612	27935228	40180700	39656308
318.07	2683		5850155				7692766	5834896	6182083														9911873	11194776		8240792		10175813			5861795
318.071	2684	19280384	8594475	17588672	26082942	20053120	9230814	9697425	10132675	16516654	23654158	10600185	21938906	7984202	8974413	7776227	23860696	8752334	17233002	38395868	31676682	31549326	13893186	15065497	28715786	10868376	35930260	15320390	29634798	12496299	9587107	7931157	14887652	10196176	8505389	7126510	8866309	13534184	12440445
318.077	2687					4471945				4039734	4454167										5790996				5542675		5904543		4797686	5270964									3885957
318.094	2688	10121758	4407365	8735200	12342948	11535523				8757838	9234227		11082497		3938404		10448384		7935115	11694081	10012973	9306030		4801969	8340267	3851952	10238136		9378062	7790027	3934654		6627076					5524484
318.096	2691	4571681	6960198	10576354	10948262	12442789		5980332	6999261	9039441	16162613	8761108	12231427	6511715	7606374	7383037	13010434		11992205	13504516	12431664	17008560	5433948	8018354	13323053	5473969	16822458	8193377	11190545	12848589	3715520	9772334	15088389	7046380	9601097	8680965	6536736	15449094	13564828
318.131	2696	5712462		5561873	8928988	5115096				5923457	6231916		5322555		3271816		6516284		4536511	6044728	6451554	4700126			4932445		6790380		5763392
318.167	2702	8141437		6836803	10403605	7742734				7646898	5455781		6521717		2922155		6596215		4715763	6887535	7002519	7194638			6519695		7500064	3701163	6273394
318.221	2706	51057344	31413450	56160908	87498600	59067740	38967924	34388268	35886428	55179004	45080568	26478492	47039432	22254816	23980256	22982778	53479120	27780470	36398400	69763264	56768996	46868564	31952604	31527472	54832088	28436268	63373676	31815138	54489532	24403572	18960970	17298862	24353706	17552756	14926033	15777403	18305694	22109332	21068846
319.027	2713								9726093									13035766					10424855	9774423												9982323	10823122
319.028	2714	25024208	11749398	27506384	52438088	29241840	14298525	13229168	13097101	27564872	43844840		47155400	14870539	15846387	15643558	46156788	20523254	33376692	44139896	35438196	30698612	16273943	15504727	33910828	12450379	41010664	16648494	41129472	29250218	18564552	16144615	29466574	17557726	15471678	13582707	17901010	25165862	26599392
319.029	2716			15826642	24659018	20593140				14598987	11867371		11346123		3144693		13022199		7574967	26916220		16209015			17713200		20334058		15994369	13812397								10641448	11073505
319.033	2718									17648464	14091504		11880656				13872125		9210300	27518338		18365564			18821172				16074246	14336689			15359956						11128806
319.036	2720		237869088				265330080	255040640	258709648			108276488		88217624		101995440		123808000					278827552	253007200		229673552		282040640			214087120	197171440		221817056	201696320	208048512	206415328
319.037	2722	943584960	318740512	927332032	1639851136	1142821376	379428256	366451840	394500256	829553472	662185216	179874576	586688704	148412432	192973824	176919472	703212544	195930368	393218496	1775371648	1170865792	1008856192	402625056	363566432	959311936	322013792	1232209408	403413312	975042048	757859008	366130656	277125376	773980096	342862048	303801408	279679360	336963040	537780288	559931392
319.044	2724	33494758		30226148	45548640	35090952				32004958	35169536		36587744	10868763	10867715	11735990	38669324	13023496	28027338	43369872	35610248				30724164					26809024			27025378	12495088				19492920	21217266
319.054	2728		79665200			92082712	87268792	81566856	88873128		101131536	69053216	94513392	56350756		57086912	105491488	77441296	90507736	96601504	85950104	83422360	82121264	80221552		63310436		84318536	87062048		90256872	90773760		95758584	87598168	88281480	94184944
319.055	2730	245364464	110762032	249100016	377627776	276894240	128982456	124460176	132389032	233569136	279061792	121350944	287516928	98113576	106433552	103125952	316943392	124168472	219220448	337380768	265027232	247393440	119706160	115512688	233828432	92965480	295372288	123541832	257422880	241500880	158021088	130357504	251199472	156379392	134194264	123507088	161687024	214360128	216326144
319.078	2736		7256139	10544916	15443094	12298810	5590480		6340801	9843597	9452855		9040152				10425415		7021052	14693830	10555067	10618039	6681163		11126899		13329968	6828387	11978308		8900095		13074448	9175317	8957044		9442822	11976800	12093467
319.091	2739	10004258		8884005	12197033	10166861		5735602		9804703	7007563		8270125				7390300		6133262	25396698	10940110	8752328					12015170		9471573	11485951	8050190	6615336	14030881	6658339		6744495		9687150
319.126	2747	18839374		17504084	22373598	19378814		7355606		17931214	21542274	7781226	21789028		7267411	6939657	21929108	8358244	17594942	16631309	16092928	15469813			13041844		16545396		16586372	12669741	8070708		11432014					11505814
319.133	2750										9135501		10393967				9827488		9132617		6219531						5908094		6481550
319.176	2758	22042512	9058481	21886872	29066540	23024328	11730482	10104074	9976100	22408210	24962512	12794783	24177074	8915104	10574980	10671163	24624358		21187206	29886040	28327752	23588150	10969776	11441644	21754104	9390814	25540282	11639241	26269384	20173680	13358699		19103888	10795391	9979102	9935359	10634858	16789710	18747534
319.192	2761	45668260	17979584	43775916	66004292	44872412	24460864	20299034	20715828	42802216	53683688	24021936	55945676	19732656	22121618	20939850	53587200	24930732	44722844	53118576	52887392	42011980	24588992	25564666	45265164	17332974	54314704	23132632	48731868	49652612	27416188	20806030	45047972	25782672	24184046	21819916	28878456	46498016	44335264
319.228	2767	724826048	284203232	696121280	926295424	712905472	347577952	321559872	328702304	739769408	764945920	322874336	827730432	289380576	299535552	295474272	792603968	348760544	680659648	734004928	770965376	738454912	344298208	320312864	651292992	243108624	852887296	314087936	747632384	780665792	426751648	338270656	738197696	387557824	364619040	314282528	425567904	654303488	639492288
319.241	2770	46266336	65476852	62420976	128820624	63623972	83467888	77389136	83269992	37035112	59270708	64383972	60041752	51796192	60411076	43291772	83815760	65235428	41642720	136578752	78741416	64695692	89658096	80516656	85733712	63540000	105121560	87431688	75446048	47629252	69351088	73488832	58687716	83569096	81814824	64541244	79537832	51126552	46407896
319.264	2773	19920896		18847758	22205876	21373766	9662089	11089253	9488765	19303562									17464066	18417372	21192648	20458922	10175242	8578627	18198896	7619381	21059384	9003556	19998526	26616804		12196312		13953502				24273202	23003380
320.034	2780	6027220	3271211		10496589			3947644												11817815	8207386	6726032	3673630	3329345	7626120				5653318	5254107			4634857			3511583		4538513	4179057
320.036	2782				12982864	9770908	4410762													13982554	8387613	8229268	3748384			3563055		4113734	8766281	6398942			6452460	3719451		3919137		5712019	4546164
320.052	2786			6939691	10398311		4466073		4727958				8011537		4676567			4273504	6013776	9749361	7211059						7936909			8536050	4729389		6650111			3932463		5812388
320.055	2788		13253696				13062556	12386450	12749977														19248692	17381718		12492354		17177944			13335089	11250938		12660015	13187216	11511091	12900832
320.056	2790	58473456	17833026	50519088	70314608	59447224	22217116	19284114	20286618	55083188	26471202	7642952	27762454	6386703	7450587	8226729	26751604	7605604	21561174	77351800	72664120	70218160	27072052	25540950	61060516	18382402	71912336	26066266	75332448	53544952	21338674	16420090	55166212	22002992	20220050	15213875	21756384	41501864	44450952
320.058	2791		13907011					15683732				13432650	29151002			11409323	32641656	14443878				27529646	15820342	13392216	24937896	11593284		15236443				16432380	27936008	17784114	16234643	14619957	17791458		24593548
320.062	2793		6937671				6707619	5947544																6660444				7351648									8405479	10099887
320.062	2794	14527480	7605320		29268600	17917888	9890211	8585369	8520864	13779131	16362285	7532367	15695649	6661141	6627297	6498223	18985598	7644523		29256576	18572354		10229306	10549597	17204654	6954569	24185756	11607392	18062188		8227385	7304449		8191287	8151192	7367994	8729064
320.075	2796	27876360	21011540	26975306		28915666	23159216	21708966	23526572	28491980	28224320	16330588	26201908	13360161	12972013	14677947	27857554	17808760	24342384			29831620	25499206	22231400	32830910	18296404		25591148			15080006	14060813		14941507	13383845	14701893	14064116
320.075	2798	71236616	29170774	71498824	87403144	78845904	35258800	32514214	35069100	65945804	74509120	25964380	70332216	24812578	25645038	26646460	78410384	28355962	57773936	106335120	85541976	81916360	39327304	35821928	75871680	27348566	90786736	40836460	84245376	43976720	27712070	20692238	49341724	25111876	22415526	22050118	26241524	37217472	39388320
320.092	2800			10386528			8440256		7847102			7868270						7114123						6998394		7571046		8146303								4463957
320.092	2802	25648158	10011751	25992288	37735076	28768236	11477441	11378872	11488446	24514788	35228508	10366831	35426128	11902003	11108350	9664461	38523568	12680588	29036424	39013292	32203884	31855068	12109401	12228986	26138070	10305126	33901512	13929855	33594260	18462758	6740569	7040287	18965812	7794007	7624888	6339925	7848454	14906577	13759668
320.129	2807	7312460		7093393	8755933	8986655	3344869			6369556									3787707	6015972		5345802			4285959		5285882
320.157	2809						5528065		6124800														8308379	7532987				7378370							5998846	7001489
320.158	2811	6241393	8727722	9493688	11049737	9050184	7571970	8587515	8736000		9556928	6868916	7061430	6681716	6359101	7430158	10736408	7648724	7073764	16157710	12522698	12874288	10520220	11418043	13493806	8767142	14990370	11541955	10734570	7436413	10470049	9629025	9678216	8926620	9179390	10597778	10607175	8695066	7257343
320.162	2813	6653046		4693181	7170831	5943374		3470591	3755268	4938048	6536134		4711356				5754655		4854761	5913620	5658832	4602933			4818484		5081128		5556208
320.236	2819	9409748	5565691	9065760	16214912	10453177	7537232	5515595	7609679	8159652	6338617		6963249		3785866	4218972	7951255		4982865	15600771	12526907	10736277	8150764	7612937	12453529	6483700	14093456	7360020	12827731				4283885
320.26	2821			5342527		5198042				4485571	6098013		4763221		3294368		5059516	3967555	5593202	5647526	6115677	6511283			5345976		6411441		4963442
320.978	2825		6985716				7646508											6152530										6977808						6068485		5644424
320.978	2827	25280634	9142260	24572148	40071140	28499158	12780844	9829440	11010102	22058366	27857066	9444116	27432112	8433570	8620887	7883579	29603898	9498962	19522646	36532428	28756320	24446542	11127266	10439909	22203008	7367118	27480222	11608337	26026026	19905704	9614878	7954586	20572580	9146629	7418986	6994056	8334717	14751911	16505006
321.024	2832	7545013		6160689	13979688	7847190	4727130	5178479	5353572		8569073		8377592				10389635			8235281	5498273	5725833		3799315	6039229		7590110		6828136	4889828
321.041	2834				21545026															22987050			7369250				15073525			11564282
321.049	2837	120946896	83140672	111051088		116923704	94872944	86254728	89727104	122947032		87536480		75112424	58561436	71621504	143276208	97595808	136811696		96209344	93058728	85367336	80354600	100104928	65180180		82583896	97271944		159039088	149987552	182913536	164999504	152022192	145234128	163229120	169601264	178383104
321.049	2839	311886048	118890560	303104352	442118208	350625088	147170672	128099464	143302784	306841056	414069024	144749408	421934368	146612192	137466784	148609920	451950752	155529632	351147200	342757696	309201344	282457760	126818856	122690856	270531296	98669072	314708224	130556248	301400192	576720128	275365472	219128032	551291392	261271888	231517360	221550800	264154560	455862528	466610432
321.054	2842	14557402					10737015		10559618	16061921								10797477					10627631	10034480				9437535
321.055	2844	31645914		30884184	30347350	27008320	15455607	9444494	13865090	35866084	52867360		36123944	9439213	13337504	13863814	32913588	12698021	15676607	40759612	45197772	38131376	14600752	13892913	36633316	12325401	45846792	14209375	38584464
321.059	2848	7147745		6023519	8955997	6851912														8859972	8217043	8691382					9230606		9388182	5794065			7035403					4892929
321.062	2850						6188415											6121902					7735864	8543544				9802087						8638814
321.063	2851						8719743		5830795			12223341						10006958	7136459		11504088	11966138	10795576	14867768		8059425		15036776				7598318		13943135			6729169
321.083	2857	5011710			6872193	4212073	3588499			4055559	5394762		4851027				6193377		4102374	5154151	4922868	4201172		3180364	4044555		4720943		6076597	5623087	3657360		4311593	4117876			3732965	5976347	4634917
321.13	2863	7553338		7866812	10907848	8676779	4475330	3576027		9504326	9527699	3131315	9026972		3982313		9810221		8052008	10488237	9247288	7948049	4735613	3947899	9556811		10643825	4455853	10946804	7767405	5400260	3391794	7393893		3814667		5304853	7709007	6438236
321.134	2865			3795393		4440498					19095960	5446584	12613026		4999149	5247957	12241203	6398460	10691885										4219129									4010324	4367712
321.155	2868				4873454		3579867					3398606	5380547		3349505		6137173		4775242						4703085			3695047			3456735			3291585
321.171	2873	6845804		7547377	8505605	7425509			4340982	6418044	23847376	7805918	16610778	7594080	7724048	8137720	18426220	9247267	15463775	7004649	7178866	5106500	3583654	3393955	7336833		6885801		7061801	6490529	4643567		6462105	4530641	3896630		4341309	6463868	5945738
321.174	2875			3979765	6751498		3755501				4838870		6040032				5770611		5668196		5382775						5484974			5899685
321.207	2880	10776985		8863265	12986683	12756504	6501902	4817193	5724443	9096875	19935752	8266756	17700370	7864452	7959603	7894044	17246630	9040459	14386577	11655710	10410661	8945523	7348940	5758407	8862642	3945135	11608540	5237244	10174809	10147280	5542679		9620167	5503480	7292252	5563739	5204577	8599971	8370611
321.211	2881	18579870	8343778	14479909	26751296	22507036	10374673	5639468	7207198	13014704	18256396	8348679	31487512	6770823	6421559	8016928	19929516	7969359	15041942	26178084	19446442	13621111	11008719	8717770	13314998	6832818	23114208	13136383	14877021	29076948	14458650	9724290	22047434	14270971	9756000	10670430		15808935	19495350
321.22	2882	17740202	7637227	16151090	26435918	19459626	8916506	9037110	8823079	19531452	30052892	11924497	30332454	10440848	10478656	11320361	31259068	12436057	27800994	24486450	22923960	20936578	12081880	11648467	19196866	9149115	22663662	10261001	22155626	22506976	11253541	9331083	22416086	12505605	10931562	11221350	13626990	18274738	19954114
321.243	2885			73040464		69000776				81626840			93697608						97818048																				73853400
321.244	2886	201458112	88154368	197526096	251801968	204742224	111158832	96085328	104243520	214173408	258028096	113849384	273561152	117514408	109089880	113679424	275003872	125710960	249763264	203559504	223808224	210499488	108894960	106077672	187759584	79729360	233378320	107356704	212337040	226627072	132759360	104571296	220793584	118338080	113618304	102144376	128790152	195946960	190867936
321.28	2888				5985705	7075454											7423515			6663818	7281421	5993424					6711873		6447545	8341038			7799587					7963124
322.037	2889	14951841		14538330	20997652	19710624				14572265	21280498		20245260				22187720										20833878		18769304	19231222			16133854					13012270	13331809
322.044	2891	298321312	195601456	279184992	256063008		217753920	204646512	213427296	303434496	350107392	195671920	339229472	169780160	133175128	149626704		224835024	317069824	347608800		326237088	273718816	259301632	348520448	212506080	313267808	269591904	335021472	291901952	237617824	226141376	287182560	246855008	233746640	223714384	244429216	272559424	279440736
322.045	2893	826934720	291873824	805963392	1140733440	929964736	361474368	309373056	347972704	828508928	1063139072	341555040	1054489344	351380416	324245344	341548896	1135492864	371045856	893786624	1306662656	1213337472	1040841600	461610528	433037568	1000996864	346133984	1210717824	460563808	1087505792	966136320	427279008	338142400	935202560	395949408	351121600	349674592	405254560	729017664	767421824
322.091	2899			13620895	16340580	14721771	9924974		9254025	10865455	15148866	8667033					17321758	7398915		19015470	14700427	13454292	8300111	9451815	15863881	8635921	17180320	9334147	13919710					6346136	5562624
322.093	2901	6087144			6121064	4801262				4760371							5090082					3964888			5265485				4653537									4284780	4127137
322.114	2903		21734518				21842310	21424318	23069856			23771056		24044544				25703964					23502438	24797502		22009384		23971226			20808424	24151300		21648816	22180120	23706774	19861988
322.114	2904	48317952	32367734	48531136	58291848	51938060	33597828	34039996	36586656	49023820	72103784	44382128	73825152	44213248	45356956	45440916	73989952	43693596	66165356	60118864	57724844	50609140	39968360	38871356	52723816	35255848	57792192	42509724	56608252	56136280	33989352	35775748	51990336	32871856	31600920	35011736	32436708	46886276	50736568
322.141	2906	5158434		4015841	6350510	4926257				4772720										4799352	5035986	4419604	3238530				4352742		4999711
322.166	2909	4299330		3979009	5681876	4483924	3557816			3830673	5630900	3440615	5178322	4427827	4157388	3083208	4280212	4106835	4463282	4784029	4537334		3289756	3750256	4441261		4999945		3946048		3848992		4218753	4147687			3374615	4514235	4014579
322.223	2914				5366569								5726250																	5034723	3795806							4709881	3750452
322.275	2916	13715144	12104984	21297038	18724726	23884778	7399971	13072736	14038335	20196382	22927448	11389015	19942520	11510942	9515060	9662514	21708864	11720392	22805318	21547068	28127376	30440636	16043787	15475162	25067836	12351173	28596126	17225278	22546126	6620965		4099491	7743497	3867225	4086209		3762819	7335473	7337582
323.004	2920	4907591	3057650	7021366	8166312	7409622											8055987			11181151		10182735					12807043		11512444
323.021	2924	80185944		70273864	145423296	102344688		20307018		75960288	98614456		102727904				110396624			106519672	87102632						99670936			100783824			90837928				31307104	61051220	63443376
323.024	2926	99453536		90377040	129579976	110929904	51178744	45853772	48572452	99913696	113491128	43400024	116244712	37250936	29645568	33129226	119358672	48347620	88088376	117316736	102012080	94503016	56369668	53863600	96142616	44358048	104766368	56437048	97749656	103487192			94770096			46981068	54752612	76231000	79933880
323.028	2928		936749056				1100590336	999664704	1034528832	1567756288		887995200		755083136	625449728	680633088		1017494016					1176609280	1132045440		961386944		1166125312		1509562112	1115801216	1022994560		1136245120	1086174464	1006477248	1137816960	1289875840	1316614528
323.029	2930	5013899776	1578739712	4907994112	8156494848	5933508608	1999219968	1695657088	1902225408	4975104000	6082411520	1736555392	6147424256	1727637376	1606523648	1704043264	6625575936	1866578432	4704575488	7554604032	6522803200	5524553728	2210505216	1987683456	5418649088	1756469632	6690577408	2264508672	5688134144	5702817280	2111424128	1628547200	5310649344	1909045632	1696183552	1651613696	1929491840	3777622272	3988386304
323.04	2933	12300914	6038550	14277475	28675038	18372616	9637129			10917878	15848657								12490577	21073044	15934661	12419196		6884544	12569897		18084788		12573354		6112966		11293632					8378729
323.042	2935	10957429	4376600	10421094	14621664	13608970				11042808	12848339		13275394	4384650		5290779			10293075	16825494	15926472	13627518			13692203	5451185	15367094		12178093	13962986	5684935		12555202			6512605	6432116	9396587	11012552
323.054	2937																		6649700											9143033	3906260	4055200	9350097	4376962	3342572			7659896	7279062
323.062	2939		4551724	3998592	12811262	5199910	5651742	5090420	4892744								4751630			17771700	8551653	5461144	6851113	6780117		8397253	12381138	8020317	7398087
323.076	2942										9653511	4478860		4341676		3980092	8455461		9172866	9383113	10886393	9984170	4653624	6786275	7898457		12223462	5966187	9630425					4629913	4746500		4254102	7610768	8559087
323.078	2945	19020450	5820476	17746836	19225622	20592700	8189230	5887108	7876695	17600550	19541258	5335949	17965368	5043117	4939570	5346110	19862822	6359582	14135172	27811020	25769212	21479596	9306681	8377573	22226266	7326165	23927784	10355053	21994204	14395159	6790894	5316792	13104111	6590875	5321990	5255166	6081943	11028882	11600369
323.092	2949	4667058		4232102	5984298	5451855					4618526						6118717			6298848		6365373		3625202					4698861	4674345			3988480
323.097	2951	6539961		7148461	8999986	10444886	3626304	4511895	6256746	8814655	9944358	5049249	10758486		3435333	4236113	10308933	5291571	7935902	8989927	10298646	9263300	5049933	4407544	10935668	6169064	10341378	4521344	10343156	13526832	9537282	6052043	13739015	7125423	6700314	7053328	7490986	12642727	12587527
323.118	2958			6507463						6426714				6164436			10052965															4710623
323.135	2962		5017716				5676388		4536463			5739463				4637557		5907034						5895452								6951151				6375473
323.135	2964	7889639	5709941	6394846	10419305	7137418	6761829	6302909	6844560	6740080	8570207	5315528	7729552	5785573	4490089	4539253	7679360	6171227	5736401	13303070	10949964	9093363	7883380	8324380	8687013	7543309	12717110	7395751	9769765	6410079	7780139	7403760	8852534	8315350	6972737	7098418	9422287	7420367	6343217
323.15	2967	4987641		4774896	5841023	5943455	3156339			4939907	35659124	9608150	20382118	9797619	9358199	10179460	22525336	11696746	17883110	5099828	7292257	4315398					5729354			5288818			6792264	4302309					3764802
323.169	2974	14291728	5800086	11287560	24153242	13383864	8304005	6829278	7016624	10143898	13069712	5938154	21934530	6172677	5623689	4735894	15996340	7715454	15396862	21101902	14316923	8794397	7498389	6047037	10757585	3692077	19561572	7358920	11537232	14247817	9523022	7061777	14427231		9139555	6641744	6682096	13808115	12311126
323.171	2975						6475144					4750316			3824523			4174465					4639384					5245387			5146449	4198675		5212667		6539346	5379570
323.172	2977	4721428			5393567	5183676	6555016			4097182	9043349		5384646			5122969	5111225		5226498	7136595	6448511	4336929	4752024	3806527		5319216	6993000		9413460	4746125	6954834	4407572	4146275		4793703	7163986	5365235		3998297
323.178	2979	4086556	4580512	4568084	11529384	6335685	4892047	5104872	4939962	4449447		3664883	4784592							9934173	7431560	4837673	5329567	5170502	6800862	4464183	7375985	5312978	4842333	5285781	4509529	6549786	4999275	4465154	4564334	4606040	4068857	4848125	4517473
323.186	2981	10566437	4840616	11451422	13917364	12480720		7183600	6377666	9588913	46890412	18983932	36880860	18716694	17329050	19530662	39036368	20621968	33734676	12510568	13956499	10875187	6193831	5875022	10653160	4544062	11605115	4747738	12026727	11995039	6846305	6523170	11383925	6732299	7681398	6008928	6364673	9794054	11590250
323.199	2984			6331439		7023842			5268687	6885570	7570878		7686640		3645350	3904435	6112740	3219102		4862331	6969766	8360259			8066553	4416075	6288525	3773927	5376888	9619375		4520239	10382469					10813972	10183288
323.223	2986	11350866	5020876	9317453	14585065	11864322	7933370	5559572	5865702	9748703	31366624	17042464	29385236	14723130	14109628	15573962	35038728	17423032	28680262	11564445	13821383	10844512	5974732	4966769	11437592	5638754	12553389	6291967	12256149	12629964	7096200	5472582	12276898	7213616	7767452	7340160	6927909	10934829
323.259	2988	75041664	37193968	74828920	95829280	80767280	45493724	39161144	40708360	78713104	109461016	53673028	115851848	53897308	48569312	51946476	111625792	54426332	106635384	79683024	90723832	79806864	44196592	41641364	74581576	35043972	93166816	44804644	77597632	87693304	52545456	41773416	86070480	47790676	47887808	41050272	50378312	75510352	71905976
323.296	2989	115444648	50915604	112659624	111738192	122595688	60009984	52735324	59140396	101142848	108740176	47889516	112640640	49637504	41647104	44131344	116246136	51002116	105619624	98639368	121607728	103072184	57729812	49735096	106792568	44522152	118070544	55798344	110038000	127768616	66291668	56535436	130749688	68549240	62944744	55615680	66270828	111243896	110260960
323.994	2991				4220236					6626480			5696150							5772789	5858814				4903424					7121800			7227475					4750688
324.026	2995	28528414	12213222	28749892	41533816	33205570		12574768	14695415	28619992	34996868		32605894	13323074	11849397	13096654	39021280	13299203	27395190	40845860	37272104	31851844		15149172	31345192	12971374	38559980	15949094	30896022	30120880	14555863	12139602	29735034	12402024		12153676	13035825	22828418	24548876
324.031	2998			124063816		140062032							142165712								131177008	127305032			135957040		123707632		126554016				122755200
324.037	2999	29183788	10284017	29642834	40829324	33008978	14110920	11534396	12979202	28923110	33317524	14765910	35210968	11586381	11677375	12543704	38284020	12946959	28370054	23052850	21137978	18589010			18610744		22044922		19136420	32119742	13859555	11287645	27486342	13028723	11307234		13609276	25392526	24634904
324.046	3001		16649210				15032529	13705284	15649803									9428504					18605580	21194888				19713338							8513771
324.047	3003	57429816	24701946	60641376	54026648	67202400	25112786	23023686	26659852	60691696	43672224	22757216	38192868	17050454	16285384	19445474	35810048	18230808	35980436	69558848	76814920	67913056	34194956	35489928	53971524	18070914	75489544	38202684	64982960	25185224	13601518	12299366	24254610	13004157	11462892	10490719	11901254	21276056	21894690
324.06	3006				5063084												5739286			5346900										11729882			10576035	7964043	6340858	6183787	5466451	10599846
324.088	3009				4321237	4132247							4549411				4252481										5190975			4038652									4666960
324.094	3010		4803625		7723484	5434782	6019327		7541818		5657319		5123883		5188341	6676239	7258953		4530386	9521796	5974665		6092349	5814453	5984897		6694214	6864234	5887980		4221727	4302996		4129197	5063964	4672393	4644211
324.131	3013			4915401	6695443	5389777							5367651								5945021	4265414							4795420				4780282					4319729	4733568
324.16	3017	7618495		6912237	7123516	6294007		3335861		7449984	7056200	3395537	7141261	4096964			8008623	4004495	5950761	8012515	8659685	7679465		4320500	8063702	3658224	9060767		9041984	5637204			5734684		3425632	3312579		6276623	5342879
324.166	3018	6779847	4035696	6755573	10267205	7949824	4914500	4154555	3517568	4844936	6730578	5106648	7446423	4257738	3384122	4679508	7500729	4056726	6376754	8022764	4647662	4779505		3139322	4979422	3528694	6438312	3950003	4899912
324.193	3024	8251367		8304918	10818156	8146468	4960606	4016342	5037210	9272745	8887161	4747250	10055614	4476900	4343635	4851566	10558433	4271794	8506709	8194834	6695699	5380625			7254784		7868875	4800973	5985386	5395581	3823495	3065075	6693188					3797554
324.218	3025	10235909	5430435	9814325	18702992	9352773	8421750	6482159	5287091	8574409	11197341	7501836	12113891	7336956	4787050	6045574	8158216	5979852	11959670	14926646	11871030	7661104	7806651	6875436	9511713	3472936	12507629	7220710	8927369	13859995	6792098	6354188	10340707	8764972	6711707	6089719	8841707	12267084	12717790
324.254	3027	18792496	9981126	21696866	23638724	22425206	12161432	10606866	10441942	18462198	18854866	11223088	20551706	11228191	9170828	9729960	22780992	11890417	19498406	19641194	21023592	19506780	11896543	10770766	20527952	10747468	22209054	12205579	20541624	12534984	6333384	5999919	11934095	6829649	6357440	5563415	6531599	10567283	10448646
324.291	3028	5930077	5338346	10144144	8456953	10366631	3742139	7389494	7341306	9731620	12862472	8534100	11272271	6882370	6328239	7241675	11054199	6364952	13579734	10920862	14814107	15791753	8320772	8053105	13001598	7353967	15249998	8822319	11620581	6137077		3640658	7283131	3832438	4302309	4742199		7736985
325.021	3030					6297204				5452207							5216464			7880624					4799268		7029277		6250619
325.032	3033		14106556				16614525	14496781	15658952		26110016	14820148						15385111					18885102	17837106		16920892	22799916	18370832			19361524	15728665		18981220	17751254	15816387	19315962	21289376	19823190
325.033	3035	71750608	29519804	68637992	102385440	80818816	33821820	29979662	33247176	68901312	84265024	32768820	83315864	32427784	29852264	31591052	90034400	32555544	65448360	102442944	84385696	78268944	35031536	32640050	74501936	32792892	90859056	36843792	77452424	75030648	35221236	27914266	69328184	34480484	28785878	26535620	33783036	53754272	56949336
325.044	3038	8567775		8473912		9654931						4653888	8223911						7543222		9142192							4374813
325.045	3039	14730207		14390585	21473074	15786644	6831241	6024218		14322124	18790482	5028673	17312936	7628564	4987508	5620376	21397748	6556196	15161783	10790866	8529841	8452642					9889340		9237657
325.078	3042			8197475	8302433	8272576		4715579			7194754		9397465	3671860	5626515	4667063				11104257	10747871	9980491	5390877	5708893	13467500	7514472	12281448	5513534	10065090	14168241		6406213	13450606		7218437	6946540	6839590	12937679
325.105	3044		23023618				28579010	24007764	25186318			22004604	35925248				35221840	24265314					27208248	24980598	32960398	22405506		26153304			22286142	20000862		23454126	21454112	18532100	23788864	26098156	27826854
325.106	3046	109515816	43479044	104895880	149374864	118534888	53032132	45233236	49442832	110074392	109693096	45400956	112708864	43626316	41517740	44206800	118673744	46727780	90221064	126429224	112435208	102173296	50850360	46132344	100110224	47325572	115811984	50868568	105649384	87482576	42504000	33615968	79256976	38855084	38649120	33031940	40213824	64535020	65993384
325.108	3048	20788266	10125317	19383686	28108682	24302310	12444868	11920471	11829265	18967066					4474542					17684522	15601671	16556654			17579922	9410948	17381008		16397543	25686228	14274370	13209697	24759696	14569903	14073122	12633861	13589826	20625902
325.125	3051		55832596				66237652	60879976	64090144			48874384						49382008					61811276	58993800		51716500		65581420			85512016	80261232		93209024	89898288	78702360	91372880	70695424	69860024
325.125	3052	151131200	109752344	169022880	274352032	190427904	122172632	113947752	123383840	130521648	172214464	103990160	153603360	95530848	88089280	94776032	194531696	96911992	134654496	236333120	170598432	158894720	108833360	103984264	168988576	103850392	205498016	120238448	176264448	181739760	150884176	142618736	202972576	158613952	141507888	132753176	153697616	171145728	165542592
325.148	3059				6490052								4500799							5385316	4187199						6510277						6794689
325.15	3060				5286856												5635476				4060227						4454088						4578757
325.162	3064	18220138	8546362	19019210	16386008	21213998	9307383	9321612	10238021	13982300	18716922	8866740	18865492		8624865	8837894	19911076		16722511	17750136	19267666	17332912	9556593	8922284	15257558			10658193	16454954	9683222			11290066	5919206				9159206
325.166	3068				11974621	9802547					51792128	15365048		14835591	14369508	13966089	31568300	16618144		11061373	13156440				9011163					8517915			9659862
325.176	3072			14908891		16499521				11201134						3481363	21766588			24205452	16162918	10810050			12543977				13094204	20246824	10821513		20430306
325.18	3074			16864736		17150790				14178930					7131890		21434816				18686060	11922118			13500397				13583681	22085932			21462504
325.184	3078	1351488640	456765504	1024595456	2223130624	1035875136	630437120	496481440	526364768	733223552	1211255040	555205568	1972522368	523874208	440378112	505654048	1415729664	559006400	1083058816	1821517952	1186603136	806750912	632662656	524659904	898764800	341549504	1632249600	567128512	935990592	1303781632	694275968	568832192	1275731456	618119680	819051904	539731776	554810752	1226963456	930478848
325.202	3082		12161121	24438268	36964368		14517534	12649651			83249464	42664924	79449488	37302184	46916360	38882092	80089568	41337540	67906184	32041136	31719562	23632608	14023321	13688018	24981514		27518732	15425977		29868358	19775396		28048898	16572942	20012418	14460760	16760220	21723728	23120656
325.238	3086		11878532	21685800	29988932	25748372	13088064	12313815	11395215	23747258	56920424	30802944	56561092	30920652	27657000	30001998	58577432	30474988	49113780	26618084	28860604	23264014	11410110	12963060	22982712	13455874	25863996	12841437	22869386	26886514	17084362	15343837	26508846	16220723	17882534	14190456	18492864	23247478	22559542
325.275	3087	45118704	19804326	42726996	53569656	47993796	24671586	22836474	22761650	43776744	62704032	31261730	66063864	31207406	27575114	30559088	63525456	31777552	58469092	47106328	55451888	46975800	23472866	23547158	45232228	21692966	54781804	22548992	46192056	51175836	28946414	21844224	48463448	25076312	25894346	22931352	27590114	41491100	39943004
325.303	3088	6058257		5602936							5702087		6039075						4334344	5996864		4778844			5580938				5519835	6867392
325.311	3089	405017888	163295440	387454592	379668640	414856192	180073856	165917984	184332496	341515040	350177760	138789952	338710048	144748560	118498160	130952080	361779840	137347888	312027936	357312832	386146592	366021472	176401152	159329600	358551712	165192272	406202272	182497824	406066656	455745984	219009040	180138272	436739712	230081152	195476976	164079536	210615808	345766592	364510080
325.922	3090	5349351		4588907		5020434		3679598		5126652										6329513	5233768	5969476			5658517	3340435	5196481	3449982	4236504	7935138			6746454		3410003			5602612	6002198
325.942	3092					6342446							4521413							6344903	5139589	5032542			6990767			3219602
326.026	3093			4708842	8205468	5850010			4204420	4395642										4876604					4734999					4291869			4780496						3916421
326.043	3098	13138037	5042056	18782718	21855412	27686832		6438883	9845652	26648206	26185196		19800662			4404802	12177105	4607520		19729748	34112784	20586198	14798308	10588136	40350764	13071623	36203360	8647925	16693613	28861746	9159430	4666327	9302500	4845909	4778188	6754866	5218491	7937456	9207447
326.062	3100																					3961581			3745349					10806600	7217946	6929385	10586619	5836137	6564063	7309891	6635726	8465860	9293484
326.076	3101	8591515		8501798	11615458	11171803				8023735	9274907		9833093	6197991	3753525		11597571		8935153	12774786	11052347	10911485	5405190	6109192	9061462		11928459		11837846	6248793			5321227	3779958				3972562
326.109	3103		28160966				31455346	30963746	33534930			30574416		27595526		25472638		29271650					32812582	31805478		36496712		35140916			24073034	26244116		26191254	24494350	24300138	25247994
326.109	3105	36485316	55473096	42203728	98012432	45504520	63207540	60880932	64730068	29163230	55217740	65062736	47076020	68907784	64513620	70217344	66967348	57771620	39341852	98381232	49407336	46092068	61992488	62631976	54957184	71148872	69020600	73774392	53516736	32114048	45011788	44921876	33710640	43697560	41820428	47032940	44122360	30170612	28450526
326.111	3107	14026948	7693257	14494289		13926408	9033845	6692901	7418837	11982560	14388813	8609618	15860408	8948487	7423573	9547393	16750391	8322661	14303006		14685547	15404839	8218153	8036392	15733889	8316233	16509881	8574263	17033664	11951490	8702796	6851607	10912308	7329177	5781776		6742268	9258485	8419040
326.208	3119	10565942		8790727	11625884	10909831				10311510	9318104				4334256	4378332	9828296		7827356	7767612	6940145	6316956			6946044		9288760		7602745									4127321
326.234	3120				5929407	4442280															4050451	4930490					4550746			4846099			4347588					4080242	4541283
326.27	3123	7197053		7392018	10622450	8098007				6802336	8701743		9106333	4034462	3694313	4395797	10262564		7481323	9668242	9883205	9215973			9727304		10953865		8348292	5256766			4868846					4700823
326.926	3125	5305459						3164979		3742384																				7506237			7047656					5571887
326.989	3128	13356219	4762376	14294639	26481112	16804978	6771623	6116207	6141721	13153018	12174118		9873315		4809089	4466096	11947083	3129816	7408512	20517502	13154840	12092217	5331349	5129048	9939139	5847184	14692398	5127312	11515375	12335493	5467850	5109580	13149744	6828280	6270067	6303068	5454900	7631213	7574147
327.003	3130	3748044		4424320	6189548	4812932			3357990	4814603										5006994	4741676	3988299			5411029		4396097		4382209	5286294	3368665		6612545					4801916	4718226
327.085	3138	11015465	4141922	10917601	18416220	10675436	5465088	5240779	4524916	9757548	13984685	5397242	13682731	6407834	6582746	6232584	13778137	4153912	10269690	15450883	11827866	12153771	5018101	4359089	10817849	6449388	13299882	7000301	11949667	12487157	7814955	5261221	11384479	4919638	4746449	5942701	5267598	7752142	8536808
327.109	3144										12825550	4808464	7753805	4468400	3553775	3228190	7273723	3476047	6722584		4690618
327.121	3148	6134099		6416141	9765518	5784859		3108845	4042646	6067095	6605792	3529500	8734815	3467964	3305979	3498794	6876430	3453532	5353512	8031030	5938892	6865878			5771623		8011993	3202320	6347407	6413855			5956297	3634553			3472560	3956210	4210446
327.13	3150	4464988		4465430	8886937	5974309	3615785	3964917	3297182	5466017	5870572	3643684	5631083	3692227		3981873	7175450		4738099	6478657	5973719	5002207	3706401		5020016	3934486	6729955	3732760	5350041	6466088	3799896	3546062	6469330	5695873	4467965		4704439	5447162	5786391
327.145	3153				5234351	5066040				4229043	27898882	6318898	11563136	5402322	6648337	5863999	11078961	4404852	8801350	4299606	11827948	4669425					4108535			3851834			5052132	3593616				3792394
327.16	3155										13523990	3964737	12791958	4651744	3002398		12395847		10583129											5164620			4304629
327.164	3157	8072579		5826367	13484744	11543888				5788617	5062683		9066651	4178659	3326498		8801612			9585520	6139653	4970503		3256314			10164495		4571842	5580368	3463035	3426285	12201721	4370850	6673694	3417584			6355770
327.167	3159	6497672		6331203		6538581				6002637			5751969	3206886			5536082		4487266		4811530	5002252			5126559				5060294
327.181	3163	8789399		9787220		10681702	5643353		4510671	7830494	36025396	11668309	21633204	11394803	10375730	10912353	21613926	9695896	18777204	11694985	17210142	8621084		4191242	10584496	4907336	11008294	5010762	9922263	12096100	6428557	5151742	9410317	6617524	5946672	4932095	5973224	9161262	7609165
327.189	3165	8109472	3125187	6739804	13304554	5687664	3591264	3625517	3446742	5228518	7281726		10901694			2984551	7605617		5885053	10890130	6933287	5805093	4022876	3387409	5873081		8808751	3380561	6486752	6751852	6249364	4701189	8489749	4182458	5578039	4390405	3395822	7742005	5211989
327.21	3169			5355381	6814472	5776779	3703923	3293249		4729855			8218845	3040014		2988667						3857981	4034161		4448723	3364194			5164794	6129285	3762089		5673774	3391951			4485378	4096586
327.218	3172	25124288	14440414	26877822	37581588	33209748	13917307	13073481	13481969	24679432	119690344	67390328	123623656	73152280	69511760	73380480	122314136	66439868	102249632	32764858	37612368	27276358	13816441	12981291	26278364	14961002	31338836	15759725	31661826	32090766	23959474	17676320	33179446	21744086	22168914	18292254	19080458	27157074	26608500
327.254	3175	35036652	17377280	32505770	50639684	38182340	19446940	17079404	17762324	35341364	69162136	34024344	69048600	36468536	33548916	38269604	67001808	31763168	59421904	43455468	45239168	38638704	20632220	17564748	36035080	20253068	42668420	18889104	38756144	41511608	25098198	21575746	41117536	23505402	20686198	20565564	22766892	31998582	31687578
327.29	3176	40181268	19101730	38682580	51393400	43089392	18832574	16428174	18999350	38741084	50853068	23055292	52025680	21653336	18700950	22995654	48684548	20163332	41948412	46232608	48991152	44192924	18285248	17859694	41253428	21428656	53457328	20023732	45719388	45075168	24328186	20686946	44525452	23505438	22070682	20250204	24782156	37192348	33448896
328.045	3179		61111004	124658504	124573560	141640096	74858352	65568600	73022200				138698096	61667860		59438456		75451888	123353264	76658736	74002344	73488392	51951020	47331104	72506824	44018812	72004984	50052232	72721120	108293696	81058544	60554008	106408672	80923896	73386104	53670100	79480840	104236424	105875152
328.045	3181	415113568	151075552	403579712	597448576	464535968	163561328	151306064	155466496	401090496	476076256	173395584	482499968	185448976	163360080	182105456	497443392	169463280	397555872	313145376	282734496	266278928	101823920	92387104	252386768	108866680	302003584	102546568	277488352	363998784	171006704	137476880	344533728	160910576	142723184	128004312	157861888	262407552	268699360
328.058	3184	56959352	24558314	67740504	109959056	84951480	19951488	30285668	31677192	51292124	175102192	61525644	215637376	74676768	59387220	64140676	222716512	57691640	170637504	116176960	77557688	94459928	15672763	17299246	79945184	48802952	100693384	30710934	90153712	47222352	13576956	18414372	53717748	21384450	18360452	14532833	20142100	38880660	39929568
328.067	3186	9687428	11086579		24029080	14209473	10047368	9930604	10844944	7235560	12593410	9813654	9948564	9130537	7404892	8732043	14037615	7847427		18954318	12482504	12269605	9323972	9002806	14761447	12106896	18093458	10652831	13585146			6722348		8574219		6213864
328.09	3191	5790110		7789439	17115062					5777410	9462049		6788531	5540414	4989297		10674832		5626088	15517804	9482214	8710207	5350874		8431107	4924582	12567983		8153877	9612914	6951708	5696321	9423638	6411553	5873826	6291707	8175664	8682930	6956799
328.107	3193	25039280	17328920	25895828	38336464	29401586	19496876	17121170	17550134	21534742	46176568	24702652	43032012	28375630	22138240	26518958	48710312	23096874	36772092	40188036	27590654	27101268	18195948	17639258	21052952	22277302	35067332	16596165	26219306	13106822	14965549	14326609	14242601	16305457	14899378		16427072	11597251	11501329
328.117	3196	7741884		8393630		8886782				7168033	9890118	3330756	10585561	3799638	3882377	3372472	9659063	3189299	8053001	7661713	8591370	8151135			6622755		10022353		7473973	9686672	3595062	4107097	9394996		4169915	4245778	4198473	8074700	7651099
328.128	3201	17506760	8635179	20734892	31340522	25305612		7856037	8043337	16762926	20318550	9385679	21618152	8727137	8881555	8930754	22512326	7888446	16623895	26769568	22167576	19683436	9874944	9062254	21737008	9708746	28538336	10018008	24154946	27254430	18225986	15178595	30608192	17947974	15792326	14115099	17467476	24602072	21907238
328.14	3202				4296699						7762279	3985114	8381946	4922988	3462559	3880397	8938201	3932746	6748454
328.151	3204	8765922		8258503	12763146	8598058	3801044	4250555		8493129	8376694	3289317	9522697	4078198		3785175	10599145		5800244	7096513	8097849					3704032	8719869	4247791		5016248			4287323					3594734
328.177	3206										5294489	3837692	5750316	3228301		3316206	4574989		3852627
328.188	3209	15131147	5271394	15651825	20781116	17085014	7088118	6809566	5917569	13899891	17287592	6878983	18644540	7051928	6673866	7646712	15926045	7497336	14125409	14039282	12576873	11903153	5566011	5824420	10514041	4499714	13391403	5651730	12432265	6714081	3538813	3465114	7062404		3440896	3286349	4700298	5193234	5977956
328.213	3213	4192808		5443598	7399517	5164663	3255309				4835787		10704479	3208879			5247810		4179329	6035733	5468299		3166804		5612183				5875623	4653821	4027286		4397984	3298711		4120930		4120107	4201342
328.224	3215	9134644	3524483	10245147	9783404	11559556	3448855	4615168	5438371	11169949	10152410	4962089	12717678	5743289	5559787	5729817	10154834	4499100	11639182	5963044	8325274	10432731	4320863		8244901	3819813	11462233	4263221	10546100
328.249	3216	8600144	6671259	9294904	13637774	10580643	5648430	5967895	5612474	7540922	9777660	7028544	10112658	7723729	5867010	5646896	10910582	5778101	8993198	11086151	10201276	9738488	5939832	5617628	9367235	5922109	12080761	4982093	10220498	7024422	6644666	4905938	7459785	5377466	4494651	4444544	5744835	6960718	6137763
328.257	3217			5756994	10131609					5603523							13812610			8669522	8919238					3664196		3447124						4370881
329.023	3221	4717997		4021170	4751513								5302976						3833191		3918019								3833694
329.042	3223	6489539		6028233	8811699	7464564	3222269			5890114			7977691	3306407	2999504		7233508		6588799	5022078	5038302				4595320		4201055		4061045	5795484			5758780					5306704	4484815
329.053	3224	5809615		5277653	9123009	6491777				6471759	10372676		9923305	3748784		3951876	11438068		8875404		6512876				5806725		5479020		5872514	8880808	3719892		7215943						5531354
329.074	3228	21186022	8758922	20477932	26795228	23930522	8436506	8985368	8601273	20327526	22204000	9419319	19944198	8482243	8366316	8384791	22997010	8206804	20401574	24841640	24143112	23239848	8622501	8108742	20816542	10061894	24980102	9959516	25216922	20832958			18456414					15436143
329.085	3230	4261362			5765356								4145941							9244087	4170007						5230228		3897255
329.091	3232						20136746					15434311						19460580					22722998	20257494				19341420			78503672	71319240		80269528	76467296	74003512	85019584	46696832	41765632
329.097	3236					4995766				4659328			4504357								4463910				4624057	3034203				6875864			6692727					5136773	4463366
329.101	3239	22218244	8060579	22153226	30317824	24131260	9769778	8842033	6670034	20970628	23228036	9491024	22000426	9291228	7411972	7975215	23644216	8014318	18386374	30203340	28153132	26041544	9464255	9837278	22823614	10911839	29080232	9119861	26445752	27153116	12259075	11443924	26013564	14102753	12029031	10835007	13605835	19274120	21457674
329.11	3241	9727502	11302571	10598422	28810510	13223623	11344699	10928954	8945370	7341199	9858706	7094873		5997029	6582541	6183224	12214341	6646263		17743322	10618168	8702162	7366089	7170791	10427081	10752104	14889651	7657599	11139012		6917900	7556829	7081862	7561450	6841456			5996946	5827348
329.112	3244	14906895	11812525	16648216	37698832	19785416	11346748	11830076	10948316	12272785	27147924	15041114	21050170	14368230	11858190	14182713	26904648	13550072	18378196	38780380	24118586	22224084	13900234	14752488	21455562	14590057	30464694	15097984	23087046	12219112	12107534	11458270	14286728	12468460	12528754	10589257	12487637	11698579	10627861
329.124	3246	6487581	4978360	6932518	12490016	6979288	4057927	3203911		5913759	29630116	11625061	18867018	11181553	9378073	9683268	21239896	9267716	17567202	7677420	12719434	6948066			6091481	4576373	7930565	3573900	7813076	8114934	4893466		8968086	6725880	5508221	4536403	5127137	6652319	6773538
329.127	3248	5376544			6251811					4640930	4259496						5693532				5360974	4487397					5028552			6314745			5812120	3513594					4265764
329.133	3249			4318256	5710124	4822755				4448425	4983473		6014807				5641317	3697165	4275694	5420536	6290774	6478060			6808292	4280445	7490256	3393684	6416351	7197440	4025122	3437297	5971872		4306054	4544602		6771112	6124331
329.147	3252	6768182		5795904	7758142	6249203		3156828		6336696	5116611		6013802				6301817		5345790	4865547	4810088	3933436			4234996		5242593		5561326
329.153	3254	6610492	5216978	8724550	17390918	7196410	5978977	5325666	9021186	5948607	8023755	8055424	7328626	5487115	5729587	5824861	9711745	6212128	5192198	16354835	10612080	8936706	7006707	5368589	9128699	9932943	12462824	5959847	7575541	10175253	9305910	7071491	8128437	6869266	8084632	7009386	8657914	7477691	5100351
329.161	3257	4399685		4196431	7253328	4773636				4423880	25960150	7733895	11326333	6981139	6275386	4451685	10754188	5683751	8132112	6972958	18711930	4957452	4278779		5404421	3041431	8315634		5636095	5462815	3825470		5321662						4544327
329.166	3259									4387022				3336727							5593473	6128913					5391097		4762628	6480676		4194062	5745603			3384437			3771212
329.176	3262		4329191							11400409	45817580	16511637	42795920	17202720	13861192	17308018	42010784	15487542	37871136				4258314									6346520					6712336
329.183	3265	13551198	5124845	13469801	14957934	15169311	5610365	4076414	4845342	12260577	10460916	4606619	10273692	4432423	3619151	3394937	10010796	4377149	10483243	11036220	11828632	11855141	4121105	4730665	10531615	4417708	11295502		11706392	3917623
329.19	3268																						19520024	22207278				25067722			17301338			24506678	16284860		15268893	30534110	34433892
329.191	3269	59336296	37199604	74016880	108780920	87672616	33629060	37356420	33562404	66366700	83173120	61510308	82043816	41705008	33648980	38951296	102328504	40120900	79642168	73924168	85423520	86990128	42940952	48593712	137601840	39850164	115063576	54526156	139012128	67302208	39608156	40484644	74592224	52236600	34819260	31503498	32205854	75958752	85134184
329.197	3271	21628526	10030842	23681144	32169344	26060592	9399177	9767818	9004843	19004656	32227078	15278760	29598638	14339635	11313499	11827589	26380480	11993674	23707196	28073550	31495594	22261044	10840606	11467573	21488432	11395257	29604640	11194576	25708584	22315846	15253345	11390762	23343078	13500732	13077698	10321038	12221474	16771557	17247084
329.212	3274	5961342		5485706	7155093	6012739				5860610	7325468	4534966	8842180	3754561	3335017	3350931	8437973		10114638	5379683	6559167	6714694			7019330		7803699		8552506	6834008	4061040	3449656	5437431	4161866				5943796
329.225	3277	13149836	6553364	13445273	19443110	14808915	8756130	7521189	7370565	13595921	54959916	24482498	58221524	25779790	22184308	23935390	59173096	23523942	44105312	17100404	15672784	13827413	7092794	6449999	13673297	8069332	17181506	6342892	16398410	15074150	9271165	8664900	17141764	9943382	10151133	9116838	10255420	11647488
329.233	3278	73885336	34184988	76294304	102587824	87394144	34644904	31810476	29441868	74968344	170286912	75518664	191456224	75136600	73904504	70760872	178841840	68407920	148913776	85556864	88831448	74866016	35306048	32930646	71328600	35107036	89422672	32841970	83798096	95318896	53075844	40755020	86077456	49811804	46845156	37336236	46828612	70191624	72190864
329.249	3281	65545896	31735592	67627184	84516296	71616368	31368120	31638458	29867866	61091116	61054796	27693782	61940724	27524706	22794634	26933684	62449928	26194556	52264572	63897236	66647536	64970096	27179600	26344292	58090348	28430570	69532512	27410690	66922596	80458624	46325652	37470040	79589408	43471212	40389876	36099256	40987728	63392280	64129952
329.27	3282	29836990	16592699	31672524	43458016	35252104	15217610	16892878	15163246	33934660	44105576	24842986	46736404	24796790	22831516	20720070	43706664	23360144	41541268	33070768	38819340	37240200	16829030	15039350	31908742	18620670	42195836	16335125	38471804	36631448	21647272	18538348	35254324	22221184	18042118	17626314	21269604	28584490	28036022
330.022	3285	5461491		5385243		5132052				4286602			4978705								4403692	5451991							4596704	4487884		4143626	6101865					4193528	5474986
330.06	3292	95365664	39993856	84814920		97340224	46810768			97857712	121103240	58217908	128739400				124349824	60511616	110182992	74367704	73185824		44334444	38043192	66217768		67436368	41485308		202192624	131981992		194196368	130208864	109137904	83048272	133091112	189009184	190779088
330.061	3294	307243552	115065344	304360512	451174880	352799552	117655184	119129768	116867656	292368576	469132160	170448304	484337728	161825088	146453600	155991168	505048448	162780544	387859040	307446496	286669344	258875648	98254192	93437496	241641248	97432544	307969856	99795960	278801408	710555392	318694048	259244592	674116480	307680352	269668320	237746000	294833952	499911968	525602528
330.066	3296			8295500	10035702	11012936														10365662	10103334	9376008		4845118	8320814		11212628	4711425	9004051
330.069	3297	5794342			10109434		4233879			6162622					3030121					17011426							8130392		6144022
330.071	3299	8735272		8627282	9785852	10271566	4005528		4105807	9472191					2965098		7722381		7631454	9986789	11618860	10383630	3852664	5940802	7761716		11300698		10378264	14436097	7647924		13566878					12938534
330.087	3301			9483363	4545041					7352529				4193625	3850360				8387185	9868025		10158367			7923526	3410938			9163818					5360762		3938146	5556036	6424885	8906474
330.091	3302	6083134	4655643	6268008	9632278	6624102	6540970	5889730	6294113	4944086	8547253	6325712	8501358	8386909	7351420	7287968	10923433	6667679	7729782	15348479	9679431	7962916	5750155	7448148	4796235	7650302	13041522	6558744	7709743	18056982	27460296	26436166	24089524	26907774	24883210	29513574	26521416	18132280	16555759
330.095	3306		3859999					3843781							4067456	4971683					4875852	4896041					7249783
330.096	3308			4597870	8403485						8340412	3782101	7917685			3846308	9139632		6130300			4225322
330.117	3312																													4507955	3499745	3331678	4220880			3125115	3402591	3936593	4631305
330.131	3315	10859113	4297279	10830996	15127114	12454805	5177038	4555494	3827333	11104513	12862442	6043124	13617315	4669824	4993184	4860099	14020064	4522436	10207910	11082548	11182715	9136465	4054450	3801719	8275833	3094051	10923939	4829245	10058844	7399233	3681006		7392223	4153507	4081711	3234694	3323755	5447006	6618903
330.138	3320	9362033	4272709	9256093	14594644	10257310	5700308	4130541	3809932	9199881	6329332	3149306	5689518	3025287		3542217	6287851		6109871	12004158	10642052	8769881	4383161	4233854	7970690	3401770	12416940	3985476	10329189	12126025	5628661	5304944	11011046	6130858	5595190	4391820	6416242	7345509	7880478
330.156	3322	6309508	3572309	8324273	11510379	10720179	4367076	6442749	4637340	6481181	16303115	8003082	14907589	6629783	7406774	5951705	15871491	7042524	11539140	12786518	8858268	9265517	4805067	4210317	9944982	6359099	10373058	5121109	10169465	8279900	6066950	5365376	8825849	5631163	5093446	3923866	5026689	7542134	6676272
330.167	3324	16345744	6084191	15436989	22594170	17431488	7804654	6807303	7266983	15839529	13964314	4971028	14575828	5909921	5343424	5442787	15113747	4850150	12272337	16311141	14797482	13406585	4876758	6850199	12562340	6427717	16986064	5895263	14359686	6350697	3324689		5618694					5340545
330.192	3327	8688299	4251253	7533785	18395802	8698847	5023492	5862174	4971198	7678277	13550651	7429675	28739830	6810040	6038743	6444281	13131318	7065086	11207408	12872582	10709708	6589846	5041646	6370990	9373633	3570781	11630575	4896887	9196707	11722627	6953770	5942944	10345505	6243548	5740648	5746616	6225826	8627608	8425300
330.203	3330	16927416	5377663	14253285	20112040	16301036	7343886	6969129	7142088	14819665	11293770	5536309	11835653	6126018	4346081	4641027	13192774	4843017	11500285	12370837	13552346	10793378	4787705	6094520	11438030	5232743	13549565	5647489	11922607	6561680			4492333				3345324	3717539	4347743
330.221	3331	14039754	7402127	13987064	23061182	14527488	9791261	8640312	8250072	13902180	11768929	7056964	13945116	6629841	5688560	6836498	13090398	7204377	9106193	18232236	14011121	13132213	7095818	8074951	14079970	9088119	16465937	8778897	14363843	6112162	4163397	3628729	4948031	3694838	4706434	3406798	5332923	5885363	4353904
330.229	3332	17947346	9530005	22666498	39133896	21433354	11884325	11728703	11277023	15495533	31466604	15795787	37202216	14873048	12133623	16616729	33099368	16651808	27501340	24773558	21932796	18321854	12590610	13065934	22931436	9376895	27975708	13247640	24243404	25696170	13464397	12907200	24712264	15230206	14291082	10942421	16015298	24243642	21970808
330.265	3335		8985270	4053290	10081017		8771397	8615777	8010496		6167708	11290220	5765465	10414585	8723735	10427705	8816284	9356867	3796807	8127464	5335851	5657063	8699445	9051886	4428822	8373409	7385160	8903866	5133558		8604528	9347808		7077152	7612588	7602162	6750179
331.018	3340																			9215950	7548674	8539433		4307334	5973884	3729245	9630686	3169141	10246218
331.034	3342																			4167651										12890886	11058770	11509123	13621155	10997729	11477874	11342426	10977934	9109675	11039381
331.044	3344	5473853		4377733	7615205	6644684				5516517	7041181		7744872				7303888		5841637	6957040	6692644	5825861			6106009		5606397		6178919	4006672	3463771
331.055	3347	14892617	8828269	16613521	22853362	17936344	8163840	8053294	7837135	16680177	20027564	10076456	17579382	9286843	6653909	8988653	20632288	7706919	18183922	26208254	24289074	23938386	11426104	10109350	17161126	7665535	28312586	11954071	23126132	20122396	11830885	11343253	19167162	12031988	12002181	10902122	11313824	16978110	17531560
331.058	3349	5582412		5662869	6938359	4816861				5115125	6899888		8961403	3688638			9100004		5970678	4436483	4235062				3957673		5039119		4461687	12616479	5501545	4231575	11110332	6217719	5475208	4015725	4717219	8638657
331.071	3352				9197319			5718589		10812674	15210688	5099830				7127035	11080437		13760260			13008227	6523207		4870072		13898781
331.077	3355	10120800	3889536	8143017	10841871	7530483	5324307	3549762	3887586	7312649			5839252							10381339	8869710	9678185	4322637	5607866	8096703	4743059	10890277	3463084	9422988
331.078	3357	7769698		8671403	9707281	7944181	3132948	4176451	4662756	7695627	6811850	3967292	9035158	3979472	3031529	3598338	10300159	3560764	7446286	9656349	7716689	7761259	3560782		7180225		10161191		9730190	24374068	13911676	13907369	21927890	14260234	12403610	10977917	15123125	19820756	19972800
331.088	3360		3943819	4810934	7151390		4759069	4450892	5022189		6787287		5675427	4109529	4318194	5385226	7258893		5121817	10074155	6106974	5576054	4325720	4967876		4792222	8051763	4144054		12725055	17884806	18351538	16070620	18708498	16962468	20052612	18989758	11077853	10894025
331.09	3362							4610638	5094894			5162310		5588187	4612083	5190667		4484423										3572663
331.099	3366	11454072	5318036	11919554	14139180	15290381	3940903	4733526	4498935	10743073	15423717	5188943	16367026	5465315	3830780	4726804	18703132	6701392	11945766	14719033	13295468	11838850	4453731	5093838	11871193	4427688	14918720	4950977	13893797	15113035	8261264	5161403	13879272	7028765	5303214	4588174	7097031	12286184	11473620
331.103	3368				5777201						7244011	3459410	5005751				6701858		4825899		4879217				4548574								3790828
331.115	3370												5457350		3144201	3338785	5669682		4672313											8639323	5607071	5029321	7847928	5363755	5099452	4265626	6150869	7880950	7500516
331.126	3373				9090894	6601772		3597422			7483656		7180757				7449409		6437702	7999581		6040992			6116344		7188577		7506115
331.128	3375	17841814	7986605	19800288	25749328	18944046	8462912	8317552	8676880	16340288	19892490	8636776	17391064	8006908	7643157	8425516	20894530	9449834	16435016	25348190	25083792	22504866	10068350	9806310	21183482	8036291	27837538	10657754	24174788	26852200	16070315	14144980	28645382	14833718	13439943	12892836	16511712	22982914	23720688
331.132	3377											3217259	6132189	3162368		3960880	6609737																						3714804
331.14	3379				7098208						24115482	9949554	13704679	8336647	8114208	7647287	16200532	8124790	12058454	4842607	11769761				4851720		6422642		4442323	5468022	3831478	4287967	5595155	4567106	4620243	3787438	3631851	7020813	4814588
331.142	3381	6999718		8593649	10225506	9054271	3951181	3723901		7241040	6630686		7591403				7766871		6229849	5657714	6561700	6852018	4096396		6240266		7672948		5112022	7914360	3523257		7452694			3489456	3573485	5546255	5657343
331.162	3386	15777467	6788555	15974663	19564412	16367702	6908510	7383695	6725168	13927781	12198199	5510534	14282245	6352155	4317235	4704331	12624754	5790090	10884977	12701836	12758974	11636167	5575072	4591109	10241057	4508643	13755532	4891643	14217452				5056555						4730642
331.176	3388	5089994		4389142	8212366	5939303					12538186	6879634	8197656	5385512	5537856	4224087	8739718	5908887	6666113	5901471	11728848						6022301		4670716	4305820		3407358		5109859	4447220	3527371
331.192	3392	34574040	14726629	34197800	42084256	36311160	15460984	14699177	13915722	35968388	90614112	42768800	88485416	35570996	33839180	41042020	87077784	39303588	75319184	28567730	32153572	29877736	14197180	14254622	26102850	11327486	33850544	12265493	31830284	40524716	21341928	17561100	38287432	19966064	20718594	16120535	21230360	32010556	32830254
331.205	3395				18483122						24455534		23862846	13489473	10784856	11837551	25056172			16070852		13731318					16110783		13891867	16612282						9366241
331.213	3397	524693248	212780528	515256640	698116032	576475264	227330704	222939840	224314976	510014880	517892480	221174192	529034816	205768000	186038368	205504624	546206656	213309888	439502752	583289024	573194240	525739520	230080976	223003184	494021728	217823248	601507008	231262256	564277568	544881600	272426752	234669600	511719520	270260352	244700176	212646624	270258976	405016928	409604928
331.228	3400	16232192		16822606	19785680	15122595		7994058		14968236	19962252	10250687	20098652	8901973	7813229	9586820	19801036	9398727	17835966	17111266	17756178	17225232		8858174	16202860	8599583	20587740	9349175	18305334	18316242	9944842		16025712		10007587		11424568	15520094	15016786
331.241	3402	25616142	33637904	33722716	69838816	36679856	35777188	37022420	36939384	22304186	97462688	60529100	94547568	59753824	54950008	58015888	111834080	59038164	72550352	63080692	38486052	34981404	35242476	31998538	41610364	35067948	49415404	34187332	37654852	32521184	42297112	44910136	38574204	45471900	43291696	38992636	45634372	29176170	28029792
331.249	3403	8255255		9240933	12095467	9967803	5956267			8693186	17504680	8761810	18734712	9088360	7698560	8065174	17052650	9757147	14305239	11909374	10596398	9518631	5767668	6226513	9653380		12608757		9738573	11414505	9006878	5863998	9914502	6856869		5213957
331.264	3406	31149864	13375012	29421942	37095424	33804492	13535928	13327083	14059148	27473362	26429884	13437407	29257356	12080502	11557005	13160611	29004798	13048297	26740712	34629908	30302274	26166840	15360515	13984350	26242198	11511873	32580872	11958360	27472222	39681016	23586604	17708618	36853908	22395058	20919364	18500368	20984664	32305536	30716790
331.996	3407	12175913	7792798	14316685	19970972	15582234	6835512	6933883	6480159	15354078	21998958	13528156	22594124	10104829	8868624	9677596	24246240	9591947	19450688	20208848	20579316	17922388	8531145	10513627	16408532	5730021	23795830	11150072	23118988	19926772	13953505	11462851	20220818	13105992	12568285	10302801	11388378	15840287	16942654
332.006	3410	40407604	19237030	40580248	47401896	49361956	16268608	18308484	18897190	42694888	34753916	13745252	27439704	12552197	10781465	12858148	34559980	11037843	26520394	63884508	60638208	56617312	23635154	26502372	41136096	15157998	60377216	26561280	51090580	49274620	24316394	22452426	45538204	23583568	24049382	22748504	23811554	35804200	36255304
332.062	3414																													37502776	19028512	18032892	42851288	18893698	17753880	15682949	20010516	30790746	35051132
332.066	3416		5367002					6358458			11556297	6018200				4912984			9800593	14761259							11368649	3557176				6185215
332.07	3418																													5543744	4282919	4785411	6804447		3500832	4394379	4342298		3937925
332.075	3419			4976866	7697408	4669557					5198293						5284940			6171960			4177173		4444206
332.077	3421	4792958	3818723	4706532	7674882	5412983	3765630	3688899	3123047	5579060	5921239	3815586	6010550	3265604		3213153	6377550	3721428	5080989						4138031	3024687	5473494		4702437	6173511	4791853	3986696	7066597	5424016	3590950		4441632	4538472
332.086	3423	10171016	6863084	12252398	18156558	14058626	7910790	7411148	7111023	10471741	15846883	9204906	15282882	6889548	5458784	6728554	18356314	7859421	12118952	16444742	13325415	12335542	8586528	7978282	13103162	6761272	15407329	6632266	13415663	10284881	8749622	9169168	11439087	8207257	9631534	7906712	8930856	8809585	8625812
332.107	3426	72250016	25741566	66008324	85814312	79221912	27446680	26537438	26061186	65370452	87125504	29908156	90305248	27895902	26762098	30491516	92469368	30522608	72436672	75418976	75236480	66808268	24945972	28902716	63893584	21584716	74221816	25897822	71709960	90603368	43936328	32385314	83459080	42122156	33519426	31571368	39441980	65164420	67311272
332.11	3428	58274464	28576000	56833288	85978152	63378588	31100314	28257760	28821892	48494936	66973184	31079614	70267616	30509154	26516340	29705086	76593272	29261042	56118212	64376164	54985860	49359312	25707830	25240894	51187796	22825806	60590332	27143008	55604488	43237224	28043852	22550820	41565192	28654510	22714180	21962154	25613884	33584264	34731692
332.112	3430	8006306	12724481	13657353	19983406	15230111	7277980	13852130	13431174	9410904	19881476	16747711	15235811	14641251	13175670	13742975	19167356	12659956	15215558	21998950	17597576	18041298	14271800	14669120	18890838	14969679	22001920	15788897	13511947	13010795	7998030	18463014	16137225	13106095	16189253	16330155	12387902	16278664	15052461
332.125	3432	9763504	4524301	10724632	14826558	12479662	4341160	4538862	4884882	10365286	11640341	4406475	10869492	4494447	3945346	4584331	11595919	4855041	9003990	9362808	9362585	8169953	5043526	5352780	7798886		10137872	5042030	9559322
332.146	3434	15889094	7325983	14710062	25975898	17843398	7681466	6917633	7031205	14555517	15420976	6634718	15454992	7198849	6374292	6069149	16959660	5799188	12698606	16846228	14165172	13801975	5520730	6280542	13394046	6300528	15690025	6253441	14333233	6127503	4600431		6377517		3598181			5245095
332.171	3438										9901648	4793587	9372464	4060311	4309930	3723187	10870989	3839275	7898123
332.208	3444				9987238	6110477		3863096	4378076	4770750		7763219	28685152	5396663	5747658	5664722	10758398	4977996	8129589		6917380			3314067			7987570		5463413	6746062	6173352	4862328	10329197	4595718	5106588	4640247	5031570
332.236	3448	31519524	19712364	32200078	56290504	35181868	23997960	23432786	24955382	31209948	28421794	16186667	30118788	15886544	14216163	15655914	32504100	16444774	23096406	47074824	37201192	32254552	22406576	22627756	37720292	22780866	44181908	21797842	37524884	11765739	10291907	9005457	12330122	9378847	9496502	8803853	9045675	10341625	9848613
333.042	3455	10413669		10543332	16265395	11724988	3713216	3959066	3870915	9610530	13755043	4515803	14354324	4227985	4786849	3467930	15818073	4539456	13103091		7022894	6727096			5257318		8244555	3199662	5902596
333.049	3457		6544416	8259819		7268548	5396678	5036321	6194377		10085035		8603548							12771875		9375166			7283822	6551212		6536884			18623928		21741512	18415344			19716458
333.05	3459		11815969	14043371	19566780	16750788	12595399	13091105	12356810		26399404	14508001	28170142	16477079	14315175	13813408	21732708	14266439	24227836	30315044		21089728		12728424	13833326	14208685	27741524	13102772	20265228	58360616	55406008	56675396	60833736	50962160	53205644	57491588	56383848	44357588	48814636
333.053	3461		9022499	13957358	26329280	15468744	8057033	7063844	7906509		18494128	9181155	18548640	8207258	6616746	7081635	21138790	8769609	12963839	19616296		13397442		6660202	13694065	6661807	16530775	7265975	12982543	11135786		6437959	12892108
333.055	3463		3305509		7039170						5147315		6526884				6108522		5584897	6062634		6073796					6288730			7770924			6907854
333.059	3465	111375992								123108656											118835520		70387912								84831680			80109304	67017364		84040048		131013176
333.059	3466	413808256	176639024	399915264	628388032	442521792	197906640	188404016	188206288	392445248	454324928	184737776	463108000	183880608	152288944	166839984	470711648	179691600	370233344	494293568	486689088	438971840	203081936	198822000	421278848	186367664	532696416	201903808	462305568	503202624	262729152	223595600	466894816	237756160	233298576	219267216	250730864	375265248	368843328
333.09	3470			5217558		7356657					6910687		6905809				8117656		6432810	8653399		8308202			6589595				7641399	6983504
333.094	3473	33052314	18635846	35453208	51024116	37984500	20967660	20603208	20864240	30915928	42930916	27328518	51591124	25168830	20201166	26486470	53460380	23863406	39645228	41210460	36489584	34418160	19167468	22018190	34059424	20586196	41282952	21692124	38525244	114836304	73657824	66047080	110673912	73817880	66460340	61997220	69687696	94803960	94739032
333.107	3475	4487847		4975911	7469314	6067460				3783013			4837350				5529007		4798525	4629614		4693500			5885102		6602135		5314890	6237025			6342659			3385520		4805639
333.156	3489				4290878	4130107	3303201				11907889	5963834	8261668	4636660	4148995	4611834	8039919	5066918	6264948	4351660	8819133						4211152		4854142
333.171	3491				4672849						10511173		8808504	3720193			7454211	4853939	5952645	4174527									4496783	4319138
333.192	3496				5394795	4525411					5324639	3278937	5871699		3291938		4982303			4765403	6169068	3837526							4536741	3859383			3989593
333.207	3502	73414416	36777124	73513360	100790656	81664376	40153420	38072748	36834644	74677704	232551280	124346472	247756896	122637344	100286256	111691560	255491632	126771408	203968688	65082092	68717056	64728680	34859352	35277036	59667740	32366396	75353616	34107204	68483512	89211848	54586956	48680136	86229096	48521084	50780952	46219516	51911152	73013344	71359168
333.217	3505		3089582		8567178		3129686				6240127		6478963											3529975	6440231	3073861				6674384			5482610
333.22	3507	32872218	25545904	35232156	63385996	40483204	28119384	26800566	28126560	29998554	47666052	31170672	45668472	31214636	27443002	30189360	52706884	33358048	38490300	55055104	43772432	44314228	30566756	31615226	42235180	31014728	57069084	30863182	45578692	49423316	43200088	41635028	52658292	41828232	42973988	41255176	44308988	43235436	43997904
333.243	3510	39139120																			42535468										30502508			29032348			31029776	43456640
333.244	3511	147535664	69979328	146192816	195916208	146364832	76550512	70357448	75222392	145767920	145650592	69968008	157350032	73206848	58752848	66422596	150797920	70050040	137646288	147804960	168938032	153923216	79202680	76187920	148387136	71630688	188075568	76566368	161790432	167920624	99905136	86494440	161104016	88727448	86448952	79577368	95607312	138745984	128097000
333.257	3514		6343887	5175748	10758586	5683628	7231864	6965719	5565825		5276593	3634320	4608166	4830283	4397914	4715343	5485173	4748544		9829165	5831230	3993243	6287752	6713624	5983571	5418858	7931462	5603183	6924779			9104627	4441242	7561128	6998852	7141667	6926875		4118258
333.28	3516	26146648	12045539	25467356	30470614	30767558	12808588	12542443	11484565	23125526	26702798	12419235	30275778	11752543	10211182	11622243	26361492	12239125	23834882	23528268	24304220	23576244	14104990	14166316	22652268	11065215	26783330	11437956	23501316	34423824	22392462	17267974	32104626	17776572	20433752	17367348	16898608	28792992	26647304
333.998	3520	14535216	8775483	16821444	26735938	18119904	9298928	9083998	9222158	16838896	19117902	10179324	24677456	9279180	9040345	8864191	19563074	11846548	17544234	19367646	17804774	16408999	10015822	9296782	22358144	12423693	20074916	8018439	20540678	33089240	17277218	14782304	28697470	16048687	15347151	15176537	16010387	23313176	24567210
334.007	3524	58669624	24596292	56851664	84866384	73260264	29422584	30659686	34639896	59572476	39671640	13693700	43588700	12832468	15466977	14531015	40247888	16835484	29275190	80910056	66457072	60813744	31812696	27659158	72595592	40927764	72405424	28398096	57310480	99813088	49180972	38694760	90112904	43016760	42524120	41165664	45309084	66738976	66592180
334.033	3526	10918483	8030041	11181289	16119149	13188358	6358031	6337661	6631469	9457940	19036026	10654489	19430524	10993387	10195448	10498525	19714672	11228083	15086674	10434316	8545810	9705932	6663281	5859245	8822950	5766702	9529805	6302247	10331435	6678268	4873538	5592958	7009186	5232206	5061102	5079924	5301426	6806328	6512075
334.036	3528	5429846	3419995	6008044	9426288	5659914			3200048	4878615	7745405		7398528				8628852		6545494	4342544	4326934						4248016
334.049	3531																		4017252	4526881				3221434		3140156				7663372	8655185	8982411	9743282	8086108	7325181	9304960	7595199	7484230	7521754
334.07	3535	16018040	9056119	15707406	30848408	19172654	10490925	9442460	10944589	16019769	11532199	4883256	10992810	4955914	5402135	5185532	13529760	5958612	7914619	26031930	18124352	16290290	9718931	9098187	16824526	8770127	18555382	7529031	14802258	15300384	8706403	8242076	14361542	7379566	6833678	7593871	8815824	9386840	11392492
334.078	3537	8690304	10792830	8811799	23823778	11435319	13055028	10802339	14110804	6902081	10450865	11875134	9761972	8720145	9769502	10127874	14234282	10707931	6775940	20252484	11980363	9937403	13135003	12917714	13162710	11717206	14934528	14189134	12488026	5719848	7487851	8763298	7664590	7383669	8195605	7707542	7212247	6198111	6106612
334.091	3539	5117581	3493769	4867364	6994355	6013254	3629119		3683424	5023054	6036417		5929157		3387945		6308539	3892198	5598355	7796565	6671963	5625352	3257511		6710501	3232866	8950287	4423258	6105449	5740341			5821403			3264415		4411754
334.092	3541		3708810		7802292	4876615					7337923	3994442	6703302	3117341		4174350	6452925		4919444	8034135	6035037						7428625	4328027	6950250					3425921
334.106	3543	9712285	4642710	8580404	12133829	9647446	6034508	5762236	7403629	9584990	9291732	6210390	10159320	5629738	4350519	5377562	9409231	5097460	9223332	11204456	9567854	9634328	6042806	6452202	9322741	5312112	11424289	7619176	10501497	13657924	8452485	7907258	11977706	8532621	7896622	7309227	8074480	11189111	8603150
334.126	3545	26958512	17153958	26049864	37909980	28556652	18134108	17646796	18923646	22884720	33847276	20607846	30997744	19300154	15090247	19671594	34398952	19330052	25670842	36009856	30854790	28856876	20262088	19971066	28907786	17351298	34730552	20738680	32578958	21378902	15720854	14221258	22221820	14549662	12901951	13202362	15109376	18234248	18320928
334.141	3547	5457600			5124591	4386172		3235034		4042113	3972095									4384660	4611738	4941373			4478235				5687710
334.144	3548	12188355	5480373	10782043	15300083	13970816	5835885	5582045	5533839	11741572	6641667		6460680				5715713		5316814	8441753	7129758	7836224	4167898	3648522	8339743	3483282	9495116	3631754	8289697
334.177	3552	9665252	4707281	8414589	12201499	9137572	4438153	4888826	5016747	9226661	7260204		8178993		3011699		7068460	3630130	6924531	8220610	8132296	7244387	4385018	4548646	7270722	3460784	8338035	3953319	8187332
334.252	3556	3910447		4357577	6199925			3445050												5150753	5114661	4354736	3675457	4060261	4523411	3357428	5041865	4404970	4610579									3601398
334.312	3557	4697963	3463232	5627398	5195453	9233974		3293550	4409633	5554732	6850770	4506624	9424345		4291303	3109573	6632410	3398825	7587209	8579180	5898096	5175022	3491194	4416664	6425044	4031274	6918925		5279314	5639181			4145333			3579974	3978653	5778475	6328013
335.003	3558	4506138		4239556			4062017			4711642										5804498			3578381	3879644	5905596		6698532		5947689	6034092	4050098	4932255			3278134	3871310		5870720	5898571
335.032	3561	5439031		5333217	9726489			3882971	3294101	3817719							4029306												4614472							3225700			4583782
335.041	3564	30805568		27373802	66828836	39280972					30350414						37332868		20416688	43064320	33116926						39515728		26554704	41683664			38856572						29315438
335.045	3566		14070426		52689448	37036368					30964820						33884044	15296298		42638344	35083012						36607572			39488212			38160256	19522996
335.049	3568					668885312				611992832			606765440								629035776	532559328			528104672					692996800	415233248		686180224	393864640			416800768
335.049	3569	2642558464	1224331904	2510962944	5259295232	3191496960	1422251904	1316083712	1381618560	2484749568	2926214144	1229055616	3091890432	1141232256	1003865408	1081462016	3328870400	1242687232	2029148288	3764018176	2871677696	2601661952	1389481984	1306119936	2623683840	1370080768	3325711872	1389483392	2706522368	3536472832	1654781184	1447940864	3164227584	1506928000	1472848256	1404946048	1554112512	2158108416	2239897856
335.063	3574	9666134	3692714	9455873	13040191	9441635	4475764	3930102	4173744		10325098	5011049		4976221	4451689		9842595	3988282	9435336	10632222			5138502	5269263	9381116	4917715	11271784	4284857	9918824	10531559		5370577	9568147		4610410	4558459			8266114
335.065	3577	5589592			8841793	7166309					7019628						6968229	3751739	4775114	7768096				3405072	4876542		8748650		7049578	8121064		3886802	8828820		3885932	3439740		5300917	5256580
335.072	3580	6987359	3156657	7700746	8096329	8399213	4041595	3893245	3601336	8199454	7556213		7692682			3916093	8109998		5282002	6860841	6533925	5858817	3889231	3187478	7396614	5425627	6991474	3560896	5790066	20220654	11642096	9192151	18483100	11175373	8946034	7974530	11186205	15806139	14180746
335.127	3584			3882304							11056311		5736909		3266974	3050346	5951476					4320825								6617891
335.136	3589	6626974		5390666	8376981	6666673				6303069	4819139		4338137				5255168					4840002	3262603		4248906		5732027		5704116
335.15	3590										14437587	3334831	5876202	3141286			8062994		5966120
335.186	3596		3275534	5101948	7963345	8022503	3467226			4971919	18226432	6561485	12319254	5665477	5445073	5417371	12697664	5777317	9888079	5040312	6615987	5158518	4038843		5358976	3109442	4645620	3474981	6073833	5475165	3966295	3647285	6084618		4277716	3415767	3906684
335.223	3602	135544560	73536296	132694432	191757056	154460688	80025592	76077184	75174968	132892080	246709552	133687016	252281408	123884256	105629168	114970040	262703216	135522240	206199152	129359080	130175968	124204696	76402912	70750096	119979432	69060192	142628640	72996424	131514896	158911360	87963000	75518800	145475632	79226448	80404976	70108912	83091608	115351352	121676304
335.236	3603	4619008	4268854	4759982	12319499	4961820	4883460	3737737	4837446	4059071	5707068	4319989	6427219		3059195	4677060	7137407	5136336		8500470	7050224	4677289	4919530	5744542	5951925	6211182	8587052	5088849	6713884	6597516	6212996	5207902	6027321	5522008	5632510	5072636	5781670		5070368
335.259	3604	40050456	20988746	37462468	51174184	43172404	22730776	21014686	20522074	41117140	43711832	19867400	45818480	21185282	16938510	17153494	42272924	21161956	38058400	39304468	44307468	41449152	22245632	22835122	39804364	20047492	51828552	21149284	43147828	48843684	27702680	22881136	43755600	24503916	24625682	22107916	24322232	39747420	34824756
335.296	3605	20266810	10589031	19427818	24636242	25051740	11776054	12884156	12420217	18494970	18902404	11314982	25576092	10320674	6856238	9162229	21424332	9861123	18954694	21978432	22242362	16033509	12280099	13492176	17907188	8259236	23201648	10423941	18039386	27700166	16451001	13149070	22419570	14153355	14041649	12867368	13553879	21254010	19698262
336.043	3608	42131988	19170754		61521596		20789924	18492216	19465982	39626956	44482824	18635136	49514028	16983450	14727334	13570137	50719868	17148550	37141748	27320544		23861724					25864888		23164254	34221704	15312980	11931117	28961596	13601027	12690604	10785105	12124995		22623484
336.046	3610	63947288	35698116	62801108	110165696	78046584	40917672	37641020	39917312	61999312	71352584	34048388	73270832	30635420	29780138	29929564	81169536	35244680	53697784	86974696	71276504	64010720	36492264	35426880	64504076	40397128	80501432	37763352	65799520	83889808	45545560	39482864	78367552	41666820	40690864	40290644	43443016	58155508	57648384
336.051	3613	186827296	82302408	169657552	304774848	213869952	88840872	83303232	83203848	170346704			31467062	10943904	10590381	10932319				298344672	256595936	232471008	115889136	111399488	232538384	113133896	285498048	119757080	250955104	237981328	109279320	87692784	219958080	99445000	94299312	86460760	99607368	161882624	166733056
336.056	3617	24355360		25289950		29754752		14822211	15996681	25962716	27074838		34891324		12736689		30043278	15178386	24231170		26449892	27019754	16294899	13144647	31670552	19593552	30595782		26240364	42798744	23681120	19039736	42183496	22534414	22066360	17856858	22135630	33817084	33506568
336.071	3620				7991008						9599273	4957591	9948751			3470448	10482849		8090898														7209816					6473227
336.081	3622	8772153	5469666	10134774	12269291	10450330		5527384		9509107	7004469	4253087	7388763			4202617	7099566	4440743	5689629	16470287	14563332	13593092	8897547	7434844	16314674	12517734	16964322	8386869	14562693	7986862	4911222		7002977		4821197			6912531	6057246
336.087	3624		3082727	5995772	9365233	6489505	3198664				7149884		7280226	3254719			8658101	3411628	6616355	8741143	6606859				5974329			3410746		5892787			5262183						5320995
336.092	3626				7337719	6237606					6061378		6360679				6365371		4440360		6532113	6111759			3928381		6822639	3492158		4564664			4196203
336.12	3629	5080671	3255809	5778716	8077080	6294979				5135641	6067555	3175870	5967498				6138079		6620486	6756671			3689519	3211900	4609371		6276878	3440983	6598061					3351876
336.13	3630		5398025	3796262	12562211	4931022	6570732	6583169	6829897		7709039	5059014		5029347	4729072	5372064	6730987	5872337	4056401	13152588	5433408	5195317	8092729	6978180	6199654		9335577	7776608	5612983					3351884
336.157	3632	5464706	3280414		5921602	4788713				4123963							4471052		3891565						4223361		4123447
336.254	3636	22434528	12613229	21247392	28688308	25298512	13081427	11670506	12732339	18962842	21889540	12941865	24061740	11126348	8958296	10674437	25423240	12843835	20319702	19943908	21678296	22436530	12989614	13902571	22016488	13269505	24578980	14957004	21157430	13520720	7447824	6403736	12385285	6056373	6264159		6349810	9792164	9987513
336.327	3637	120144680	118970024	152159712	153452560	245393056	74521488	107011112	112416752	151210464	214729312	131066464	252610432	108123784	108415384	93262144	215977440	104360824	224091680	272261696	221468976	174504704	113333488	117691176	188957232	101468736	214195184	96983560	145081984	195973008	64764240	97605328	166841424	88877552	97478048	91834912	103146544	193405664	165389824
337.002	3641				9513744	8274262		3625566		7138398	13481335	4609145	11827883	3851453		3266402	12476714	3483060	8573173		6882408		3207022	3175760	6710513			3351636		8247812	3580834		8044224	4217891		3298318	3469911	5749010	5114964
337.019	3643	27862460	13883597	27379848	61801252	36186472	14646728	14433900	15112768	27077742	35587468	15404166	35949248	12034252	13007834	11699056	38842688	14069186	23392518	24073614	16907388	16448943	9713534	8093022	17499394	8576173	20344562	10101859	16406845	31437332	14371761	11542780	26783440	12807217	12179423	11478042	13567589	19375392	18856034
337.041	3648	12281297		11876509			5258714		4892243		42444196		21514970		6722540	8805249	19603802	10352084		10737065	15543447	12688836				5516480	13295371		10615123	9042472
337.044	3650	46179796	17123552	41429152	46572352	47638912	18071004	17305218	15706710	42798212	50628008	19598490	52382428	17889504	15580143	15385476	50221408	19570136	45252896	40961452	46406812	45137352	18487190	17323378	44156188	17075396	48004880	18291832	48056664	59888172	26811334	18696464	58576616	24046662	21481460	18783276	20899450	48670004	48851064
337.05	3652												8051428								7564450			3635575	6343970	4438216	6780693		6107484					3420235				6094137
337.051	3653	27485658	11479270	24570022	34030408	30796168	9004514	11607687	10279515	23088268	29607344	12668063	29518566	9765094	8037364	8428425	32420198	11357660	24920360		15158435	14167502	5701532	5553528	13128995	5564617	16580374	5110910	14252381	5646897			7182061					4573498
337.054	3655	27018718	13793512	23316650	43025228	29788556	15785444	16080521	15170142	25275534	28083636	14191777	29256424	13404392	10374135	11973516	31322474	13786591	23535916	32409016	27221158	24935888	15636382	14374266	25322790	15772875	30678808	15666304	25061728	34427444	17685454	14752024	30191344	15780942	17164284	14416947	17094272	22373692	24053888
337.054	3656	22390238	9427177	19343530	32662348	23284108	10001893	10706570	9722462	20442256	8525237						8773995			33555896	28310696	25992658	12179359	11617659	26371366	12627148	29343514	12328065	27478368	26227252	12352463	9976088	25415408	11512910	10610684	8948788	10872449	19334460	19409026
337.055	3658				11467597	9245069					11462070						11641196	5131745	8562989			7990739			8826152		10641179		9255266	10330677			10125041					6989118
337.056	3659	11281888		10051756	18637646	13191566		7708300		9895057	11167159	5426340	12724972			5604238	14106989		8806702		11930794	10296787			10966313	7339214	12242716		10846563	15950390	8078289		12959474					9958718	11319427
337.063	3663				5071702	3949973																			5103920	3545300				6176316	3505111		6086392		3804163			5517636	5674122
337.078	3667	13833716	8296700	13646017	22336358	17193380	9115128	9035421	7780978	13630629	17204688	7400628	15944453	7006461	6176779	6378399	18837896	7828979	14344517	18875862	15236292	13094377	7661493	8568206	15123775	9100513	16621363	8602773	15104376	16605770	7644132	7108907	15138565	8252514	7534608	5872709	8019605	10929488	11794582
337.082	3669	6428153	3281151	6881478	9122668	9443753	4480508		3775094	5702826										9676251	9082058	7869934	4724666	3891602	7089476	3159269	8748856	4371609	8010109	5461582			5530378					4197716	4352155
337.092	3671	13346306	9656583	15001807	25052024	16800178	10194435	9957033	9435774	12369075	16774625	8991935	13658902	7309576	5718039	7160747	17834392	8918527	12362068	24667622	19102934	18124278	9068482	10057113	18314574	10835182	22294338	11664545	17086854	11770455	8883184	6247735	13039379	7361646	6920219	6480975	7765664	9755996	10068131
337.113	3674				4456335	4145608			3376784								4233651								4471139		4931418			5931626		3081543		3286143	3231789
337.129	3678										17524236	4915421	8315715	4358440	3700790		8407495	4927007	7577980
337.142	3681	4780594	3838254		9196465	5869030	3701293		3746473	5252322	7820828	3223783			3743809		5855703	4590122		7589413	6858003		4337650	3415491	6221186	4233499	6616955	4164813		7428741			5843778	3775639	3819589	4057204		5016965
337.15	3682	6612538	8761653		16278458	10179054	9844275	7442138	9398960	7367914		9915629	9667420	8694073	8424519	7883738	13095393	8678960	7438738		11781404	8334897	7907321	8193481	10534282	9315618	13115267	10161364	10023361	9972364	8604707	7854437	10512201	9295006	7678028	7326842	8249040		7264471
337.166	3685				5782475			3314407			31409720	8443129	13437806	5472582	7394388	5417958	13054452	6366781	11258274		5460271		3318792			3091247	4685716			4906651				3632298		3355781
337.171	3687		33495364	49662236	77071312	60893700		32759530			116000320		111479664	53057864			125506040	63598144	86581672	67937864		51412548			56772000	36924724		32652518	57985492	60494496	35257396	32872820		34516144	32016476	29600904			43739368
337.184	3690				23536608		7661135					7265544	19614596	7096662	5903460		14500363	6330957	11735478	17061464	13139269		7897113	6931941			15470505	7730417	9839075	16863916	10062913	7006592		7367866	10057832	6567058
337.189	3695						6237779							3237209									5158942	4177385						5024432	4895814	4757892		6048958		3892374
337.194	3697	403719776	413784416	451955008	1209435136	532441632	484957792	475520768	478010080	376982816	414352992	334556416	407276416	281991520	266587248	268424192	512266784	338685536	293036480	853173888	527719776	452214368	434624544	426366432	602555840	499371328	701128640	449830144	547375616	539513536	481426496	435673472	576737152	506326208	471591008	411159712	507504384	425207200	414722304
337.202	3699								3867356		22226530	7810326	14453657	6758756			14524961		12739017							3344208				6911676					5107831	3607711
337.205	3701	47826540	29620576	90212664	58901496	52046376	33226336	19635976	21744350	28822814	27592294	26184984	127830944	15714663	20528246	19489798	43520548	20184670	32604620	80356976	35339616	23768680	18868268	16410102	22533570	11957587	55615424	20172036	25672184	53744320	51952724	21416336	54153084	22113484	31991930	27004066	17184508	30885306	29190408
337.238	3706	112903824	62675324	109070680	157942816	123267656	68279928	65117988	61709052	119065912	191301264	110161200	196840384	92379520	82693264	89625632	194613840	106983032	168911344	107275928	115006856	109985416	60987468	58414608	106153448	58346864	130965472	58580256	111757848	149344992	82164848	65018284	132435864	73870568	73672856	61017272	78047000	112862680	110045480
337.252	3707										5085852	4019517			3455132	3373099	5724766	3925637
337.275	3709	23111344	11295127	23177598	30205000	24648302	10573465	11771714	11508506	24546654	27690678	13483343	31124464	12896673	10493103	11293758	27202170	14884505	24691222	21432006	27467188	22781612	13572206		23791114	11554192	28016652	14081343	23702078	29274878	16714896	11712968	25751484	14462212	15177907	11812052		24364530	22403396
337.306	3710				5952620		3509939										4786849			5998316			3212428		5400106						3835052		7098329		3299533
337.311	3711	538986176	294574528	526404000	636781696	671378048	317316800	320397152	308992832	481316224	517113568	290516320	652774400	252631488	185486544	208196704	521704096	273149632	507011648	473982720	546987456	451559136	292673696	332912192	518014496	256560560	564027456	254270816	432949856	692212480	302185632	253483488	556421056	318762272	297003232	242076912	382723936	537929216	509487456
338.014	3712	8304999	4873178	10228799	10151819	10063195		4634023	4296075	8282123	7674385	4174734	7298901	3293701		3271309	7290371		6964509	6881860	8743215	7313795	5023522	4608135	5334269	3716129	8690482	4941753	8060191	9452955	4906770	4815888	9136735	5890915	4868884	3203303	4638092	7790669	7994316
338.026	3715										3993118		4746082				4955664													4939173			4464234					4250710
338.041	3717			3731545		4444534					4447792													3775644				3862480
338.047	3718						3296525	3931585	3972006												9593173								11509054			3364905
338.049	3719	50022792		48516192	57493424	50490748				48959532							33830444	20513052		47745644		45498788	26131266				48423768		46599488	28448186	13426479		26538622		11942704	11665152		21395560	20773866
338.062	3725		7480319		19974080	18705802	9595161	10176974	10372531		11149896	4849587	13221773	4714541	4276030	5445299	12625468	5494056	8424782				9157455	7669933		11063371		7016418		21743046	11583291	7830581	20873866	10301322	10763067	9676553	11030962		15248373
338.066	3727	54528408		51694704						58150972										71232128	61989228	52756916			49711408		63497064		52366672
338.066	3728	242436496	106617856	229067888	389121984	282226048	116318496	112255440	109141432	228806720	136055376	52588468	126685072	44268592	42823488	41064116	135173696	57798956	103114064	289434240	255091056	232079792	112450384	108746928	234375472	109760592	273769312	113893352	243158352	328029632	146145088	106191928	295654016	134082448	121760576	105434896	133163448	221784176	221719552
338.073	3730	6053277	6133767	6094967	15853516	9102742	7211298	6017495	7658940		9116244	7501755	7606169	4709430	4746055	5227195	9684553	5615921	5385562	12243594	9324917	6583740	6669145	4993206	9986360	6498389	10515313	7124971	8420696	5920207	5314373	4715581	5595796		4591428	3823377	4294075		4832255
338.088	3732	5781932	4483091	6610053	10260445	7112101	4923694	5818852	4900297	6199375	5812838	3640263	5586859	4123714	2972499		7564892	4278590	4818281	7635613	5900679	5172683	3597159		6232392		7480194	4345848	5807464	4604381	4355922		5519010	3611551	3466064		3409351
338.109	3736	7029183	6667300	7869593	15255541	8334778	6465855	6207989	7372251	7145570	10013310	5703639	8671171	5366868	5880677	5136088	10243701	6036815	7896447	19118774	12824993	12173791	9016187	9711827	14436701	10053749	17331096	9410570	13991292	5249520	4107108	4245594	5832373	5237680	3870561	3857195	4241880	5348506	4763678
338.234	3749	18659890	8801412	15154446	33138816	15072823	13189540	10771035	9502275	13754580	20982542	13078583	22585428	11154618	7845836	8458043	15832844	11196854	19158528	21601100	18326070	12091992	12934127	13990199	18340314	6920419	20751390	10543220	16268791	28374622	14618575	13212859	19968806	14245909	12749767	10313604	14367292	24291582	23428234
338.27	3750	19458644	10376352	19737904	25807016	21855834	9857473	10250873	12496482	18235638	22784824	12886099	24842366	9741528	8732650	10196823	22861624	12378580	19187238	19606392	19333730	19563132	11500561	11444564	21170688	10213635	22987846	12181651	21241370	16840318	10067950	7544024	15049542	7643187	7511013	6848414	8561241	13019419
338.982	3753					5060893				4462458												4615468			3763402				4219092	5182708			5553603
338.989	3755	94260456	32079562	80531408	141396928	110326048	37250052	35374276	36716732	73847680	55987820	15929976	48272316	11339557	15581754	14326159	58235544	14947361	26749194	89386704	54896056	47826224	19807918	18295702	47090896	20747132	54093640	21156596	39710936	44210424	17551958	11861767	44594632	17502838	14130731	13812123	14855319	23104346	24751892
338.998	3757	6941941	4995793	8445912	9059280	8415533	3184139	4800718	3577028	6196105	9086581	5666431	6251463	3052845		3267478	8172195	3673129	5922068	7610077	7138757	6851899	4171446	4992925	5812442		8296275	4600573	5687523	8913154	4626014	3151118	9332177	4764287	4158003	3372450	4377759	6927201	6138652
339.015	3759			3954664		5508414				4184984			4403163				4011703			9438960	6114777	9504076	3929798	5431210	6487275		8558437	5643020	8798451	5603601			5834208					4388719	4254507
339.021	3761	4160777	3132130	5115886	5363689	4784451				4916125	4107919		4513761							4901624				3180463	3709169		4775788			6289686	4409969		6868453	3278481		3435954			4645680
339.035	3762	82398488	40795884	82087928	187042800	110260560	47244328	45630700	43294944	81925032	100175520	40080028	99423216	32653130	32272992	32668082	107289296	43185224	65464632	116584200	87369200	76678496	42467032	39672760	83643648	41800612	98002808	41567004	78549256	82221344	38814332	29630250	75093488	37458588	31657552	27955644	36695228	51932028	51195708
339.049	3764			3852295		4135262					4822702		4831233				4187871			4282136					3916044		4479881			4159278			4261374
339.058	3767	6018347	3309822	6533135	9092112	7188839	3467322	4181246	4034805	5633982	5030584		5600267				4690665	3683417	5149008	5237538		4760948		3577804	6163733		5282706		4258076	13121846	7109264	5291836	11859461	6695598	5573218	5321164	6583502	9583504	9467726
339.069	3772																													16824640	8258202	4681541	19011088	6679224	6336108		8305879	13798297	17903448
339.071	3774								3226880		5261000		4762651					3197540	5069150					4042711			7069601		5123370		3977884								5522266
339.079	3775	4127038									11308752	7447228	11115555	5636975	6641284	6277589	10443522	7238762	10803557	4552507						3063756							5838360						3754848
339.085	3777										8765143	4605633	6614058	3124084	3062409		9915146	3943535	5653868
339.093	3779	3731787				3898762					4587233		4602932							4074317							4501432						3795493
339.108	3780				6042696	5577113											5397286			3996510					4416839		5125064		4992333	6599010	3898043		6620722					5622712	5429114
339.123	3785	10030439	4795184	7465036	9151576	10545575	3666030	3191091	3539244	7986168							4716344		4815251	4205424		6480307					6877144			7149935			8097344		3539607				5674887
339.127	3787										7763719	3307745	5915739	4026262			5716796	3524754
339.141	3788	6653303	4304702	7008348	10433644	7664057	5998717	4026690		6579208	9684759	7214827	10654826	5187489	4904631	5706246	11098957	5694621	7666085	7491462		8089028	3939130	5401615		3663875	8122347	4883318	8259949	9546110		4262781	9352783	5718769	4212389		5357840		6903702
339.145	3790	20082042	8378177	19169376	25554032	22741436	9704576	8961349	8675646	18617356	53202716	18014958	31347822	13627301	13083322	13990409	37067600	18478240	29362602	21794698	23758450		8542014	10073106	20020588	9307142	22927344	11481977	20369776	23730562	11741914	7399296	22029906	11172596	10675880	7750153	10417427	16657365	17448856
339.158	3793	47025544	41123660	50466924	119999616	61288904	51979404	53618000	52945224	48583704	44560168	33772280	43578492	27828144	28267204	26294804	52222816	36844716	30239158	99446680	59860608	52364756	50798408	48798748	68078968	52335632	74704896	49963908	60395900	59103628	47645412	39788424	59119200	47059712	44961460	41030160	47582492	42421216	42790820
339.181	3798		5421917		10955928		5116061	4192610			45526852	14562058		11825090	11354840	11274790	21715836	14767294					3926880	4104239		4487206		4824984		9513378			9711219	6222610					6852536
339.199	3803			162418832						133059648			337679520						163604960	288255936		154945024			135417248		260073520		144527776									270937088
339.2	3804	1199984000	393207648	771641472	1682607232	757887488	552854720	421389696	443408736	551048256	1002868544	478409504	1673696384	360636384	332124896	359520832	1031183232	542110912	768240128	1199992832	956458688	694699520	520740736	455203904	672288192	287495232	1179543552	445113248	692081088	1322146176	673710848	490332064	1028281984	556135232	585100992	429511200	468053312	1149643776	761147328
339.21	3806	81431992	97214320	98324632	242257072	109867520	113665200	116319608	117105008	73765960	86445928	83276576	82875576	63791064	64377584	64084540	107748256	85636312	62007788	174452688	101607104	94258696	102719352	98819144	123096496	107271232	139061296	106652592	109760944	124246456	129401616	118579120	138466960	141161248	133426912	115266104	137129280	108538888	103362512
339.218	3809	9319869				10150404	5285050		5977467		23797614	13357861	20231362	10004448	10375926	11090498	19188648	13538523	16120307		11048649			4720716						12044737	8067864	6897592	11538067	7246639	8031971	5218876	5577037	9673743	9605079
339.254	3812	45927904	24657812	44216516	61050088	48722472	28411094	26658206	27558296	46978156	117608344	70939456	120100072	56336380	53728020	55876192	121707472	72856824	104655384	44191756	51226356	44934704	26419108	26942568	44674520	22766694	52488292	25265108	47124956	62609888	36324152	27181012	59528884	34231116	33582848	25588310	33680744	49654828	50638836
339.29	3813		10420144	16957670	22719760	20087372	8776948	10186171	10443191	19182734	26447808	14283612	26391828	11409435	10318642	11750011	24587262	15336726	22673982	18047030	27248414	18060882	10657733	10247302	19250684		23767178	10750963	19165694	23411200	14611286	9097200	21415634	11860841	11308829	9372271	12168582	17701960
339.327	3814	321408544	144662480	307384576	326405440	334459488	150627600	162489824	166715856	284382368	306483168	136278896	302880064	112123960	99078992	100883096	308255776	135525680	264006240	271413344	287008576	278218368	154394592	143908000	283856416	146199712	324495552	150856720	326783520	414603808	185828208	145678352	386815744	205976448	167636800	139383440	183758240	304557152	305868864
340.042	3821	15843495	8894953	16991124	24977472	19084578	9862985	10672153	11703333	17401638	18297608	9117072	19187814	8252029	7650711	7945413	19042164	10555252	13638964	16503722	14621330	14600475	7924347	8126170	19083488	12064536	18856866	7667306	14349518	23403656	12494287	8528431	23079266	11875773	11012468	9448572	12005334	17424020	16355983
340.049	3824	4396205		4169627	5417032	4825386											4309884			4548531
340.055	3825			4288416	7247950	5144880				5008178							4709251			6235066	5089954	4610344	3292808		4133614		4974513		4531420
340.057	3826	3906741		3786658		4715826					4470553								3769667			4332330							4220125
340.071	3829	4470977			6803551	4575551				5538623										4327372					4434173		4140993		4383978	4991136									3876520
340.114	3830										4215640		4115640				5095369		3802493											4247749			4983201	3253751				5478094	3705036
340.117	3832										10455899	5283272	9916603	4188857	3392980	3821823	9891787	5175216	8041855
340.125	3834		6275624	5932000	12181657	6568307	7821195	8280157	8475754		9304932	9280974	9007300	8256192	8234459	8400133	10991573	9930679	6532488	10462220	8443636	6104426	8073928	8822555	7612722	8388449	8967161	9023151	6758686		7327253	5884527	7175594	7845376	8110518	6793398	7278616	5719766	4107989
340.126	3836	10262771	4435497	9241569	11315355	10802548	5546892		5581932	9195376	9665381	6046159	9998534				9768918		9063817	8569869	8307445	8718699	5255881	5157661	8612147		9409531	5011121	8916255	9489615	6270486	4338288	10265003	5543425	5355959		5291033	8623831	7312087
340.132	3838	15569144	5443117	11944934	14999713	15336826	5127057	5737571	5156977	12072821	14668652	6127060	15001805	3634886	3744737	3107083	14811102	5887933	12430735	12968981	13515517	13465969	5327567	3709217	14872889	4653928	13155329	5251766	13329701	21605588	9860635	6068853	20232624	10241541	7936444	5853371	9224222	16658139	14590684
340.153	3843	7643403	5056061	8537081	20009144	10405262	5902241	5753971	5736578	5756807	8874883	4327907	8274148	3259095		3654939	7753718	3650509	5270948	15594541	10881813	6291845	5657314	4456242	7223629		7851031	5349063	6194489	9850086	4237869	4000388	7909826	4618774	3832268	5108937	5974062		7105261
340.188	3851	5033258		4887576		6043055				4521893	4025258								4447687			4340133		3478349	5370223		4355131
340.224	3858	32534858	15725170	32199736	41120004	37500368	16603097	17160364	17474748	30504902	22520786	11474456	22817076	10609424	8734252	9764178	22425672	13383686	20569578	24138880	25480040	23169480	13558563	11538281	23093650	10346423	26979426	14292738	24819068	7101731	3853928		5338624					3876643	5064489
340.249	3859	6295905	4507269	6661200	6832415	6589930	4005869	3134657	3459793	5398491	7220206	5394987	7582032	4410149		3875173	8132710	5175322	8592900	6952093	6896517	6367711	4607803	3548029	7498155		8457340	4009751	6913428	6243640	4524669		6750741	4026978		3562764	3899513	5334838	7451454
340.286	3863	9636225	6257312	11166832	13902150	12826125	6051850	6060254	6800623	9842683	11940886	7607878	12937592	5261122	5438046	5825922	13107345	8378423	10726952	10925255	11242416	12159489	6026076	6688666	9920974	5634029	14187681	8064822	11785655	12397911	8388252	5455593	12397108	6807166	5633589	4726053	5979286	8484690	9667420
341.006	3867	14959617	6247610	13850357	9008198	10426552	6185536	7000861	7155519	14146153		4154457	5999769	3227013	3450021	3741613			7958771			13532321	5814771	6445520	11639944	5456481		6482317	10192990	14647220	8571123	6579466	10986651	7372979	6481002	5797654	6945479		13329842
341.009	3869	19452932	10921148	20461304	34886728	26687674	14072386	12561183	14464833		28809010	18327644	35519644	13305224	14928040	13520815	30524374	17594998	25825526	26253328	23244536	23465124	14583285	13246930	30635148	18098788	30289808	12650895	30603360	40730552	22309110	16209164	39599260	23320756	17683564	17565464	19907274	30208382
341.019	3872	160093200	70493376	156784384	217289808	197163200	83782216	90024744	101115720	163732080	97392440	38852708	103619752	33293712	42637488	37871544	102015968	46373500	71954688	195524640	161476352	147901616	85419520	73834968	187782288	106027624	173600672	78981528	147380336	222715840	106989824	75490576	214719648	99580096	88781936	80205600	99349200	146846080	151467456
341.036	3877												8473786						7680273						8182949					13582285	8395020		13425844	7433418		5810986	7811806	10572179	11011531
341.038	3879		9323729		22307942		8446552	9765685	10884952		15089488	10219632	12315835	7914910	7665855	8552388		9257612				12727486	10886671	8698344	14763174	8432251	16799662	9128358	13230203	11605966	8968461	8080674		8509643	8313986	7913259	8766175	10168724	9207244
341.039	3881	59495456	25871570	53565204	79697000	64485592	30992986	26995510	30508890	52386436	42104656	17864818	40942780	14538143	17197248	16670662	47064056	18954894	29511956	58456116	47345436	43748544	24241680	19747306	43898024	23173756	45928368	25872808	44202108	50274256	24234254	18101538	48151736	22808780	20096132	17680172	22119136	33132950	34043340
341.052	3883			4266782	4298871	5609699				5077649	5132128	3806331		3172778			6124552		6266144	6584385		7896268	3769884	4915700	5964980		7985085	5540275	6547593	7419867	3426585		6495426	5108950	3739278			5426592	5816792
341.064	3886	32724020	13931749	32167720	46396548	36428016	18262638	14547786	17344366	30661274	36509548	15898755	33938648	14919092	12837076	13373401	35554324	17177248	27201836	37443664	33419064	33344728	17045032	15180285	32453824	16628371	36827080	18381244	33929364	54222820	26880290	19703094	49224908	25819360	23491736	20047678	25604852	38293928	38024672
341.085	3890	10429510	6585588	10088251	13046937	10113281	7309949	5179227	6707071	9384620	11155331	6520979		4808132	4642021	5267433	11949101	6922929	9707840	8355943		5917930	4921914	3355149			8103903	5691854	7065767
341.1	3894		4972799					4284263				7284894		5723600		4751348								4943385		4647601		5967322
341.1	3895	24917076		24553288	41088168	34076944				25541306										39884920		30301432					43397104		28510390	17453058
341.101	3896						3935882							4473297	5777650			5597886													4267329						3471120
341.104	3897			26662732						28318396										36026492						8645301	36581364			14565382							5264147
341.109	3898	2313835520	1010951424	2462209792	3016398080	3009050880	939911808	1089596288	1162209152	2508348160	2863306752	1838282880	2768936192	972416448	922867968	971628544	2789909504	1140718336	2475847936	2634709248	2858053376	2808761600	1204938368	1168761344	2663535872	1069669056	3083497472	1333127680	2645711104	1498046464	600181056	567928128	1386110208	622196992	556004544	492296032	569635584	1116877312	1139422720
341.121	3901	15893607	8193295	15451995	19862720	17332516	9228954	8100728	8869789	14781132	16787372	7409838		7294433	6490370	6364165	17327192	8436430	14881124	16738449	16498554	14703884	9209436	9234985		8495812	15433732	9832940	16341193	11444244	6898002	4870497		6967564	5573828	4270949	6374176
341.124	3903										12672942	4942000	6451483	3196899		3156999	6779994	3988176			6443902
341.127	3905	9514091		7728992	10564805	9431337	3410846	3312508	3985313	7396048	6624177	3284145	7978269				5602397	3823314	6054249	6787223	7110528	6622481	3802720		5043452	3360969	6936586	3584496	5834958	11632664	6155607	5140836	10595584	5939472	4755656	3429224	5809956	9894360	9072149
341.133	3907	5858417	6573335	8140645	7400652	8704302	5935779	6744961	6885286		10700728	7188662	7417124	5015019	5037324	5573645	8694884	5940951	7315823	9373854	9103239	9135382	7126630	6625843	10583297	7088846	11182096	7743989	8417492	9459741	8964443	9342313	11189510	11378965	10276044	8671084	8706857	10807773	8492570
341.137	3909	6595701	3630363	6369129	12272848	7473459	3392678	3906436	5687210	5337817	6000573	4940985	6808873	3828718	3702031	4303889	8926313	5015259	5982580	9621667	6662029	7249179	5247594	3533366	6341894	4643538	7411733	3992057	6536408	7606305	4080991		7828745	4029720	4329680	4070255		5584352	5899806
341.147	3913	5098621		4436850	6663386	4495676	3550894			5459681	3992007	3391680	5103923												3878159		4922399		4425953
341.161	3915	4820105		4935550	7073001	4719945	3397305				47257556	14575818	20852034	10704384	9634082	10551330	20259972	13085421	17260938	5933246	11947943		3368576		4198684		4924461		5853422	5279797			6168861		4300002			5095922	4524594
341.165	3917	6593677	5346607	7221122	9860333	7627085	3602108	5071770	5914560	5833457	12752858	7608525	12180807	6736388	4792613	5748774	13669513	8766192	9763215	8839363	7702445	6827316	4312708	4539980	6784289	4683498	8425521	5659152	7688434	8052792	4775286	4273537	7095585	5094702	4243686		4932418		4559413
341.179	3920	11465881	4934970	5842831	17343740	15468890	3712711		3758028	6302461		4151512	12504407	4381200	4171057	5414961	10028185	3884796	5963165	10899668	7688125	5632322	5805713	6953559	5891374		12574784	5445148	6842624	10313796	7078274		17890604	8440121	10110193	4659084	3821389	7592448	8068673
341.183	3922	11093149	4529469	10850194	13874432	12634462	6259402	5396393	4831183	12397312	10661870	5811419	9612635	4191763	4664628	3415092	10601630	4881151	8743329	8632536	9244609	8723781	4260500	4988506	8924466	4118266	9062468	4612639	9550083
341.197	3923	10187945	6086983	10573726	15635727	12171627	7063253	5709748	5684187	11256588	43882492	21776612	31284586	17819166	18217280	16740414	32720046	19872522	26046894	12382440	19292114	11085138	6749857	6608485	10589503	6265606	13049938	6970922	10920208	13992019	7995793	7501209	14757180	8886599	8838398	6210456	7586651	10564110	12029519
341.204	3925												10929523	3224611		3131460		4194063			6991834					4208396				11303001	7881111	6187423	10356034	5995853	7065860	6672285	6509408	10015251
341.225	3931	30733506	39159132	38311864	92378416	44521860	48196332	46418892	50259952	28900132	35862556	36018424	34692488	31082036	28948822	32153684	48547024	38443808	28283338	65501448	40751092	37170540	41404092	44130940	48780636	42416928	53227632	45574720	42957100	50692204	59738536	53028272	58285396	66386268	59290900	52533164	65778544	45740580	46397032
341.233	3934	11812041	8084834	11683774	17966390	15104397	8497905	6023121	7213048	12294955	29947942	19732736	28392850	17081914	15309148	14221402	26690776	19581734	25735634	12110098	21966844	11537779	7642818	7572097	11165026	6349606	14266488	8651336	15513906	15020145	9642415	7554485	15056218	9412963	10188059	7729073	10423159	11297321	11468397
341.27	3938	43267304	20542844	38991840	53269852	47249840	24652558	22383598	23762966	39926604	63068236	37853464	68443576	32728664	26270074	28606582	65381632	34437956	55505396	47348028	48984100	38792596	25421540	23392926	38229380	20675396	48754844	25922150	40606036	50061456	30468556	22746576	53583224	32799104	28267830	23173066	29250450	41554500	38794892
341.306	3941	39220488	24479128	41056256	46265732	47872464	21658410	24296458	28731444	37305192	52156532	30865716	52026852	26822260	23857558	25641106	51062060	28089184	44937752	43137380	48050256	42454456	27330308	27148986	42726824	24681316	54423748	29846148	43989364	48357548	24734186	22836714	48733592	27744668	24483156	22521826	26563502	38318688	37295784
341.916	3943	9056029	3749720	6078998	5390337	9536519	3375365	3502571	3692068	7839085	5339911		4482172				5995489		4864108	9806881	11379468	11544551	5519666	4517012	8546285	4009332	11123506	5581947	8475563	5540514	3388384		5789588				3607940	3746861	5179547
342	3946				5157975	4265044				4810162																	4941703		4218872									3509356
342.017	3947	13424500	9252769	17615468	15988841	24153188	5719379	6596154	7510645	22670784	26778482	8278840	16396520	4461739	4762578	5472943	10578002	7304587	8844493	18492564	36582272	20095042	15997326	18478306	25933900	6436299	34476952	13782221	19848200	21021428	7470130	3190269	6680551	4505536	4979576	6402502	5423570	8113273	7772397
342.036	3950																				3905429									7785220	5719106	5673995	7405559	5346255	4798343	4063699	5332448	6928519	7184636
342.111	3957			58563264									65675600							77430016	82047976	70865048			60414116		84079608		63659104
342.141	3961	10192862			11958505	9141461	4998578	4559003	4451034	7089704	10089463	6182801		4344077		3863308	10662110			11556129	11101196					5775926	11553814		11789433	10021720	5462167		8319053	5921823	5286871	4326938	5171760	6535381	6791505
342.142	3963		5110780				4478387	4772508	6034139			3711378														3662391						5192794			4309976	4974107
342.167	3967	14882805	7901199	14207727	18970884	14048493	8031687	8410800	8205039	13090366	13339667	7508900	13889931	6463778	5366858	6904609	14932220	8134144	12342622	11423039	12837930	11440331	6400535	6350166	12294361	6144589	13190193	6347080	11447441	10382190	4563116	4506732	8521827	5644339	4761579	3978795	4171332	7466217	7616870
342.192	3969				6107422	4779268					6259758	3692470	6130086	3771702	3229790		5323032	3934739	5086582	4714844	4488263						4983882			3886978	3908801		5206136	3969094			4116568		4241787
342.229	3976	12826666								12291697			62742988						11879833		15815793								17059018				23363734					17872150
342.24	3978	11638836	4860996	12563246	12970319	11963696	6909439	6316777	6372138	10681979	9194593	5768153	12022233	4655452	4661381	4643672	10393934	5441080	9151908	7167378	9620605	8452365	5647961	4457870	8845598	5750412	9438330	5282180	9977044	5799849	3310823	3503266	7440543	3911787				5818655	4056481
342.265	3979	18745418	13322326	18131780	26540394	18554182	15171090	12758780	15362878	17616528	18652284	15309802	19964404	14121327	13012120	14091114	21182826	14151243	16881084	20229550	19506330	15405348	14682736	13239713	18843958	11927201	20292756	15814040	20724970	15610813	16379132	10979508	12497075	11310206	10989622	9546349	11376271	12719410	11901365
342.301	3982	5630057	3765360	5647204	5147023	4991336		3169049	3420508	4958894	7277731		6368795	3602828		3551110	5904787	4403816	5283295	5091800	5903556	6463813	3744401	3410366	6502744	3744448	7017657	4835766	5588236	6048731	4145433	3652815	5745874	3437722	3593298	3384966	3699371	5539149	5137875
342.9	3984	11154025	4316706	9688422	14199797	17100680	5213179	5641451	5905727	8548508										6488189	6142827	5332833			3825544		5192467			13194682	6207231	4609672	14394041	6442594	5045785	5131288	5589106	7862025	8252339
342.915	3985				4456453	6234005						3291579						3217473			6274940	6562671			6127510		5633826	3498922	5480251	8246726							3474046		5954495
342.96	3987	7541404	3374157	7497113	9659442	7860158	4439081	4023578	4362607	7885005	7513949		6991068	3049364			7294066		6328405	7534784	6340526	6488983	4328167	3682232	8778688	4819191	7661391	3831759	5736291	8650218	6575919	4294324	9380585	5131919	3859015	3926080	4764832	7786293	7216099
342.977	3988			3830184						3755227										4279507									5511027				3885815			3204171
343.02	3992	5661391	3392120		10415215		3191383						7275803				5037237			8210691													3881754
343.031	3994																													4937250			5782307		3768444	3093616		5701481	5384220
343.066	3998						3918458						9579851		3322134			3733172										3784229		4881981
343.069	3999	75553528	26888858	72556024	103341216	85966880	31641724	32600430	32468422	66150692	80830416	34078248	88073552	31312874	25091864	28796358	95562984	31162550	70596800	78922040	69105704	69112824	24620362	23869452	63708196	27025748	76560312	34500648	71000008	39806528	17055622	14916355	41747264	19300064	16935576	14232713	17078514	32790404	31407162
343.091	4003	21474060	8358571	20155912	28081336	21745716	11604109	10721663	9639384	17830200	20250598	9870904	21255526	7420923	7417643	8992216	20577540	9648327	15030481	21750098	21440578	18146316	10581341	10436636	20532282	9664871	22603730	12111929	21254106	14636625	9881496	7760660	15131475	11177714	8282794	6046872	7612675	12933013	14208075
343.099	4005	4924178	4752049	5210639	17734848	7397434	5605523	4388229	5449182		4233199	6715966	5504367	3795969	3683121	3661277	7691532	3451085	4986073	6515036	7411787	4705299	7452005	8968226	14392384	5636462	9695194	9431103	12689376	7538264	5941150	6064922	8897369	9023224	5668527	3793053	5855497	5988251	8873041
343.104	4007											3671617	5463412			3353569	6788369	3486929	4611293																3779251
343.107	4009											3180099			3355447											3557749					5380005	5269280	3910496	4163326	5540534	5071010	4163855
343.126	4016	18316072	29559492	22998566	52337884	24494162	32755880	33173914	34352628	15491412	26738698	29056592	24999308	25775126	25378630	26494450	33910056	29917410	19310834	48185720	25868392	23204908	33992060	34244664	30866522	38224260	37320692	38637652	27918328	16311917	25063348	24824622	18977646	28573452	24246980	24714414	26016028	14423982	12887143
343.128	4018				8313053		4256937											4137187		8114556		5818413		5064760	6352987		8126454		6384634	7124590		4617007	6962033	5351182			4341022	5078960	5073000
343.14	4020							3227045			21528602	8891994	10868122	7058465	6302545	6594044	10892601	7704813	9457919		12578937		3596170								4065215			4305175	4631246	3554488	4190503
343.142	4022	58776376	23227088	56237620	71146728	61374560	25301172	23851430	26668544	57434464	45547548	19766876	47564188	16608291	13901651	15762942	44600636	17588462	38205696	45285772	48175228	47567928	22842764	19822660	44809320	19583378	54966276	23281762	48521224	72377976	39088064	26757946	68117376	36265752	29579984	25025722	36387112	56457148	61553780
343.155	4026	4187969									13230121	5746277	14333354	4237357	3939165	4114951	12156234	4816121	12278030											4185732			4142983					3560388	4032638
343.162	4029	9018183		6352453	8658176	7569523		3685814	4516369	7770482	5377073		6809010	3889203			7431506		7409941	5468579		5653580			5698683	3555748	6389785		6897690	3734666
343.176	4033	5911379	3589864	6444625	7562510		4526286	3326401	4632092	4651390	30908480	11247220	15795648	8043582	8425326	7265815	14355809	9175304	12306722	6908339	15620258		3242410	3940445	6958216	3104176	6975527	3619966	5952550	7130773	5208029	4326226	7299992	5263154	5315306	4617424	4557123	4818899	5748879
343.199	4039	28580710	12270328	25755236	30874916	29130900	12206303	13197778	12019246	26304912	23273560	12336772	24282584	11308111	10108800	10313256	24767866	11600154	22903096	19132876	21940410	22705260	11050431	10745967	21183644	9963971	21473340	12767376	23195706	8210087	5084143	4485987	8788905	5377859	4340475	3724511	3905876	7520228	7312545
343.213	4040	39418740	20499202	39337584	50699572	43868320	20472042	20259292	21220922	37208476	59203684	37936780	64693736	29944922	29138826	26953266	59321736	34275620	56047940	43696604	50837708	35779704	23829964	22841466	37395624	20529614	49215564	24637596	39059528	46622384	30642170	20982636	47539124	29589326	27958020	19512552	26958174	36591596	38747308
343.228	4043					4337838				4439464				3095654					3812691											4018878								4012025	3589304
343.241	4045	10924938	15932182	14347912	30842192	16076985	16433407	17220082	18468432	9046450	27492484	21462690	27960836	20061296	18493346	20588104	33713576	22794554	21010782	22843898	15943914	12981394	15662565	17111182	17263812	17248744	18851942	16498866	15544416	15300296	21057552	22256514	19944396	25198434	22326042	19119356	23533940	17229826	16489666
343.249	4046	19643280	11774748	19140238	27032920	22278336	12931334	11653625	11832918	19767736	37879948	24059560	41821708	22965366	20643752	21161550	40054192	24125760	38328680	19284484	26007796	19813530	12885484	12662933	19115212	12390894	22386800	12718265	21012584	24327886	20455446	13077383	25986002	16789354	15301408	13532417	16824698	19085320	20360392
343.285	4049	22371248	12471094	22953646	27721084	25395426	15352097	13279765	13590131	23597526	28524722	24821442	28198452	21757076	21110724	21669480	27561434	24633692	25385352	20730412	26794268	26735802	14614029	13068465	23461102	14213645	27400340	15085782	26189960	28616426	19959860	13044642	26305520	18304900	16333628	14228761	18069910	25516066	21990630
343.322	4050	20290510	15645520	27229900	20385186	28541186	8945981	16015921	17235600	26616308	38346968	19422940	37111388	18472112	15593441	16860804	34344448	19435896	39754156	22348374	37845316	39498968	20340270	19204300	35421456	17498668	39147704	21336308	30040232	30148360	10569809	15207356	32007180	14413728	15453015	14732593	13666736	30775358	29580546
343.922	4051		3285244		4393982	4811543		4066303								3079235							3835980	3476118				4760281		7164125	5136945	5416304	7632362	5302627	4920601	4791999	5399412	6732274	6387420
343.932	4052	18193870	10820867	20463820	16150535	23708446	9253645	11561990	12886136	18068448		5024904		3890829	4038084	4346954	10369182			27313406	24255472	22968054	13025364	13126301	20942656	11971637	24173332	14099168	20480714	25356516	16462392	12143991	25544178	16482666	15588640	14380741	14277499	20670968	20025058
343.953	4054																									3240008					3479625		5997058	3935609	3248943	3099347		4729352	4809459
344.027	4056	8707613	4159814	8790300		10298226	4558677	4944975	5259459	8358955		5342410		3859159	3899918	4914320		4529038	10132544				5728426	4394725		6691974		5884717		13883693	8465028	4831675	13022780	7377328	6866278	6135556	8094658	12188221	12848941
344.032	4059	50634272	27037002	58990880	64577644	69501816	17519450	28759124	24023240	42157104	158999488	75563216	158411072	76820184	46850580	60467348	184693008	58131348	172686400	89245040	80936032	96720720	21975214	27691754	51896220	23741578	88980344	45740848	91333408	33098034	11387528	16477631	38471232	21467572	17857898	13442824	17775558	33192514	29925170
344.035	4061	31686180	12037452	31506724	39985260	40035192	13071196	12940373	11849930	29492274	42107836	15372496	42182980	12312285	12407317	13043862	45846800	15840149	32603208	42403184	39115876	33314642	14217393	14559980	33873820	13517966	39828344	16974644	32957222	22772020	11123339	7097794	26314306	12237239	8113517	7282442	11197384	17996356	18558772
344.039	4063										37741504		40282440							33793396		25335638			21929890		29350780		25297704
344.04	4064	180018736	78933328	175137056	221159536	201622400	85635936	81114200	83570896	175006768	180888512	84132048	194160976	74919648	65069592	71264408	195014928	84214680	164691024	123602296	127401064	115136344	56914100	54651632	115007392	53666960	123698048	58274616	121791272	142272816	76026512	60173764	133621320	78905784	64863600	54157068	74660808	112835144	116670264
344.077	4066	4160070		3695942		4478878							6250864				6156604						3235543								3456683								4535124
344.102	4071	16084572	10485115	14348635	22507696	17220532	11113358	9831560	10297599	13132903	8870914		8460682				8352088			14190010	11144365	10225549	8104174	7021343	11481051	7802055	13962171	7947113	12800864	8638824	7666368	5809650	8517239	7455209	5799327	6522678	7375866	8295028
344.11	4073	34455140	13761921	31605090	37142712	38142908	14025620	15307918	14651654	32842862	32089098	15200516	34621844	13332247	12526160	13711566	34394464	15381453	29596814	32818626	35036344	35166100	16384245	16722724	31121378	14636237	35969988	17658736	34816872	35383660	21983942	17571320	33326718	21148142	17083812	14339899	19737600	29579896	29974382
344.112	4075	7925348	4864386	7919971	10633402	9122749	5484438	5069968	4467975	6181999	23147532	12808453	25569684	12087065	10838609	11706575	25153890	13591502	22650000	8224197		7182229	5011702	4518694	7002084	4739279	8838084	5181297	8332137	51358064	34886344	28200440	51160704	35955184	29244838	25550652	35396608	41532028	42098544
344.135	4080	116121208	67186064	113041784	152510672	128517072	72758184	69547168	70660376	97674368	107979816	68583704	110373296	58748716	50061924	56846560	122204536	64865248	98368680	116164064	110329040	100390824	64860428	65317688	105078776	58041572	116521944	68318080	111666048	76278144	57201368	43773448	76654224	61407744	51494328	39452492	53328916	66550412	67141504
344.146	4082	8273537	3858842	7223680	10668253	8924123	4284336	4137130	4926755	7709835	8522800	4690206	9202104		3536493	4728041	10406279	5568488	7726256	9178603	10058975	8179636	5145878	4123456	7489539	4518124	8526822	4310925	10167176	5063050	4035299		5029530			3107667		5344915	5036939
344.156	4085	12762760		11149704	16101606		6382519	6393010			8268858	5194021	8210883	3865403		4321520			8135865	14513654	12504297	11345852	6656286	6685511	11829260	4977909	11932655	7365525	12567440
344.171	4087										5985354	5031215	6982099	4020039	3699328	4477179	5962147	3200507	5174471																		3319854
344.183	4090	18120350	9180596	18346398	24019200	19776508	10148811	10222790	9455935	17335464	14263381	7201079	15260126	7034704	6021769	6859012	14987695	7992324	12799185	15095315	16379143	15460307	9492790	9839451	14688292	6997259	15621130	8733610	15528872	7438758	5383936	4101676	6295223	4764197		3237739	4668470	6062766	4848551
344.208	4094				5044506						5452911	3587912	8767992		3259037		6198730	4432919	4441321	4639279	4347171							3582910	4710334		3868436
344.219	4097	9838269	4985294	8462780	10283301	9284635	5172199	4476130	4568413	9569477	7371899	4760912	8079876	3265388	3643046	3030302	7791062	4601887	7253235	6127164	8445231	7274484	4407639	3801975	7006277	3681578	8825901	3818439	8668104
344.244	4100	13668050	10382816	14512593	25407806	15922225	11414522	10609909	11411824	10720473	17048724	14512482	42986012	10385280	9964218	11137329	18489842	13853746	14544138	17880664	14826827	13768713	11708781	12286858	17129564	10673471	18930758	12422107	15504350	18262486	16134960	12389976	18573030	16159314	12910088	11212691	14662756	16308953	14512087
344.26	4104	20422366	21396970	30147038	26153294	35464256	11140101	20579584	22978940	28665060	28378276	20382060	27716142	16510860	13517510	15173948	25989634	15864893	29310232	25020008	34520412	41752600	22356348	23985046	34758760	19973452	38321236	25261032	28763116	8260065	4225853	6252131	10008306	6031966	6588947	5788573	5629039	9749220	9209827
344.281	4107	10231536	54832632	13570543	33005922	13673553	56194068	54703376	55275916	6673654	21320890	69042552	15936068	59322268	56877784	51177804	27292184	60310604	13782316	36980352	19574132	15575081	62714252	56241060	20713598	55977312	27769962	67679224	18580478	7655921	41538380	41807476	9674499	41042540	39484964	39362476	39861376	10568436	9021427
344.912	4110				9452497		3778033					6173489											6309829					5748210						5958721
344.931	4112		7622594	11058183		11914885	8277503		9526160	7995126	11997011			9408916			15611093	10677812	11935619		11808834		8635349					8582657			9739597			9454670			9016930
344.999	4117	6900031	3118578	6211647	8080423	6941376		3328819		6825772	5591960		6123814				6012190		4915138	7376277	7940237	6447771	4563986	3536323	7246598		5319461		5876341	5729301	3917187		7424305	3984513				5789940
345.001	4119				5002280												4493600				4979856						4582183		4133494	6241302	3730821		7121202		3434550		3704469	6386933	7545377
345.011	4120	60776776	29298682	59941960	59204656	72156872	30389818	32708410	34755536	68101944	60139428	30032756	75115824	26849746	27428114	26397540	63829288	32441966	58687436	59132320	70336664	65247908	37123100	30617036	76669712	42346440	68927280	32249408	68085376	96267296	55956876	42561660	99445048	55346312	49463356	42516872	53034652	85851384	83624488
345.023	4122	6836562	4226050	6704210	13012029	9610964		3383108	4863961	6530878	6928304	3836797	7556414			3501422	8641847	4076152	5195736	10248623	7657639	7269040	3725351	4327893	7895835	4747220	10100540	4060746	8715913	5157927			4265283		3675206		3454629	4101380	5153330
345.048	4129	33735016	12877844	30467174	41960532	39913192	12088918	13743959	11625453	31172434	33081290	15209358	33615192	12734959	11429168	9771904	36296016	13555339	27148270	18213322	17477826	16292549	8019006	6440424	15094577	5712874	17932116	7609950	18794142	5175354			5486934	3861669					4267589
345.05	4131																														7779755	6187161	5323096	5969062	6098009	7608739	6288058	3781911	4439622
345.071	4132																			4908515	4151516						5080938		4021938	4043850				3427509	3345000		3367625	3520806
345.08	4133	4982145		4232321	5485685	4819718	3668591			4883307	5539818			3056135			4291956	3557539	4490252	6853101							4872051		4406971	3702866			3986799
345.086	4136																														3378119	3424435	3877235		3565684	4663738	4031188
345.096	4137	3707277			7875717	5077779														5320190	3871479						4780930	5128324			3264975			4191432				3719992	4358762
345.107	4141	3934103		3765398	4497552	4422429		3690372	3376155	4466560	3931141	3830710	4958612		3134814		4834705	3636919	4085796	5937675	6613252	5783289	3645555	5163540	5407590		6901645	3330701	6403794	4647014	4004311		4031875	3602640	3431555			5016896	4269682
345.118	4146	5104032	4328517	6333600	5523611	7237414	4022923	5068685	4696100	4232072										5409303	6350096	6785794	4202621	4708893	7949168	4240421	7229336	5965462		4476014	4135392	4849866	5892492	5376216	4923531	3672527	4689644	5733704	4032123
345.119	4148										12900369	5944255	7595424	6449702	5717352	4186036	8617373	5739200	6672432
345.13	4150	8147370	5506125	7054506	10364070	9013040	3358356	4497302	3481646	7919506	9971740	6886343	11593131	5177902	5663088	4647869	12039593	6104776	9799737	9589284	9937181		6117511	5614118	10576763	5286959		6811296	9899750	9337975	6913514	6277330	9474453	6534369	5249172	4750807	5661429	7017808	8673924
345.143	4155	191390128	99643480	192373936	231646384	217941824	102168224	100235168	101512248	173336480	192194608	103842768	203337152	85373496	75949432	81112008	208713136	99878608	176816192	241732144	252805424	240474896	134509712	127200816	239231872	117696568	270565312	137131696	258172656	296119424	189339120	149909728	303524256	196543728	163709088	137814496	183729920	270548320	271532672
345.155	4157	3703230	3102815	3859646	5834943	5154630	3263143	3501481			20482102	9102296	11374021	8034882	5952900	6476751	10528196	7255771	8966224	5923392	15466809				5372818					5364874	5725693		7578024	6147316	5167271	4671975	4615943		4517527
345.171	4160	7459275	4352105	8320202	8928462	10086227	4311731	3878836	3622989	10389425	35416132	14603234	33754580	11862605	11068816	11725786	30660052	14567142	29696094	6412880	7098698	7641904		4257348	7547808	3498065	6397899		7317258	10986646	7173641	5062895	9542068	6247679	6090930	5160433	6254355	9805165	8917667
345.178	4162	29401552	14352494	27067600	30401748	31410010	13788856	13559737	14496851	27813814	21178444	11146215	24915420	9288275	8730005	8428511	22533596	12445419	19439716	18729560	22024530	20982582	11977906	11570762	20943782	10723415	24272850	13219525	22947600	8635547	5645839	4112628	6795706	4970756	4627639	4231670	4123416	6624626	6763177
345.184	4164										8820819	7187435	9143777	6388312	6276506	7005156	9674210	8500976	7075946													3135736	4004286					3610998	4702893
345.186	4166	8149463	4841588	9000151	14365917	10657632	4751038	5026752	5639258	6948797	7127125	4982765	6643172				6321637	3309297								3197022	6508506		5535511	8551585	3695125		5491136	4866314	3591357	4060667	3919646	6741368	6347439
345.192	4168	6658524	3736696	7886044	10601698	8703845	4457154	5205956	4589662	6834114	15960155	8207345	11738602	5007966	6296993	5142506	9838059	6479606	9734258	7377512	12605793	5820226	4953279	3835476	8254386	4129891	7452639	5507793	8177436	8817830	5124634	4229374	9001412	5735694	5779649	4632063	5895970	6495612	7740083
345.197	4170										8001632	3384308	8056304		3771813	3146734	7153137	3700474	7401591
345.207	4173	5426664		4229352	5395698	6813554		3793872		5613517	7305322	3802107	7550457	3453546		3948533	5934587	3902209	7895168	4349560	5299569	5161807	3459276	3275360	4399040	3623024	5655534	3449565	4655913	5779633	3777062		6140368	3265305			4299566	4774279	5559999
345.21	4175	4481515		3922155	4009205	4603765	3354320			5090256	4952174	3319805	4809213						4867203		4382069	4542290			4582339		4478961			6175924	3681320		4981203				4960048	4782473	4061890
345.214	4176	5248494		5545198		5701497			3254384	5410771			4903425				4148739			3969664		4136789			4477894				4089647
345.228	4179	48177656	25841810	47621368	59221252	52692868	25327326	23951328	24401018	50096092	61139072	33735688	64450064	29127290	28132796	25619460	63698448	34031376	55689364	47499920	54395272	48225120	25785566	26537584	46293972	23656578	53329924	27522798	54716220	51195072	31675958	24875288	49424864	32310568	28991708	23642646	32014140	43408788	43418320
345.244	4181	4208134				5237650				4118506	5061775		4907550						5886113		4289945	3870574					4025873		3994441	4810957	3488322		4465132
345.257	4184	4916753	6881445	5974288	12526882	7600029	8435443	9850869	9763985	4121588	9480348	8021021	8427051	5829264	7155155	6970393	10403376	9183014	6265005	12372654	6406568	6944634	10421496	7517829	8461292	9109658	8970269	8791812	7536468	6315222	10237516	10672428	8387062	10650942	8941808	9566761	11071314	6542761	7013093
345.265	4186	6769175	10231978	7931159	9905449	6819748	10086137	9906171	10359959	6576122	9373860	14074914	10946100	11100822	12285401	11398175	9688632	12457772	8304820	8676023	7551409	7420801	10382591	11794059	7515123	12007585	8028197	13989642	7155547	7003356	15054418	17002802	8503804	13763908	13902070	17474094	14606168	7929263	7258859
345.996	4189	3729510				4084240				4313645							4312380					5261811							5834193
346.046	4195													55211248	51718200	53358168
346.046	4196		65811144		466397216		83491136	71301704	78837504			61720120						64063852					89421752	82374864		64514868		87587192				73364312			92144432	62989352	102891928
346.051	4198	644768896	170980048	629303168	793946176	684362304	177797440	168688208	168425216	651586112	640592832	151062080	669167936	140768496	134604864	140176992	658422144	157485424	490374016	729976320	759334144	722099776		182120656	631400128	166259504	766411520		727083520	711618368		165671776	678325312		202572592	156886064		549076928	561661248
346.056	4200	57731080192	19114094592	53889097728	78014750720	66455244800	19982317568	19470612480	19919403008	56590233600	51221540864	17528653824	55264849920	14626190336	13443393536	14357753856	54979641344	18153605120	42732257280	76169248768	70817316864	62311260160	23153211392	22117216256	57143877632	19898427392	75464605696	23098685440	64106426368	66119692288	27020367872	19256700928	60180557824	25602689024	21282553856	17717389312	24973541376	46825881600	48721707008
346.091	4203																														5144788			4394910	4932429	4273220	5527989
346.098	4205	333276352	127595240	316696512	332048448	358582880	132970856	136378992	137295648	311257728	311798752	134448736	333164928	109311256	97773664	104427136	323598752	126421392	283345824	328896064	342066496	330325568	147781600	144077056	316237536	126085984	340820800	147519904	341404192	335048512	186849504	134869888	338979968	184616864	145490768	122086472	169640384	286867456	298206560
346.126	4210	8053965	6242046					4704897				5965421		4736299			9861572
346.127	4211	26723534	14865150	23082958	35031148	26978942	16648571	16181890	15365948	23022224	27569156	15640174	31043992	13313324	14370936	14343826	31766982	17340838	22709182	38653532	35079516	32439906	22054912	21623054	33122032	20269944	40715104	21322166	35539520	156462944	110991600	84079504	150695056	112232376	92734312	81749080	111673808	129417224	136201600
346.151	4214										7115803		7854511	3794238	4208779		7746014	4523448	4806612				3353620
346.162	4216	22635754	12817174	20994024	29165708	24906394	11987348	13154971	12298071	21641900	17161254	8517253	19788218	7357767	7217299	7812779	19966442	10127808	16319454	19439234	19359104	17858176	11288606			10130325	22012800	11028945	19761758		4749579	4066219	8148130	6118354	4455296		5024233	6330401	6864277
346.187	4223										11097151	7523991	12775891	5406042	5394599	6166205	11162116	7190995	9442292																			3643443
346.215	4226	5527829		4060179	5722303	5294792	3538364	3937987		5778132	5022811		6666735	3765616		3228882	5604898	3351015	6089741	6377148	7925179		3963982	3797328					5431949	5023645	4238644		4388042				3736080	3886150
346.252	4231	14902578	10328916	15910960	22194402	17283814	13384151	12049118	12621725	15641327	11885695	7947970	13611539	8232332	8351961	7399148	13224519	9871874	9778222	22925026	20497890	18734796	15075438	14393707	19113822	14121953	23008212	13982232	21088940	7151544	7909713	5700587	8754405	6899731	6654913	6466732	7741995	7927904	8080856
346.26	4232		3251546		5031145				3797412			3416776		3064210	3445983									4654450				3987998							3911623		3677744
346.275	4233	4688197		5340227		17857274			3501999	4138753	4768918	3563218	5281323						7048259	9862908	6395388		3485827	4015485	4900722		6419435	4599338	4965055									3759216
346.91	4236	8941371	4183317	8718904	10056529	12115208	3944380		4365725	11975903	10405639				3762901		11961585	5143521	12117622	7704994	9719974	12075254	5361333	4911955		4560392	11163201	4544540	11443416	13664661	4428617	4322742	12566220	4554221		4230736	4460552		10782660
346.928	4238	18892618	17401122			22945048	14470090		17856940	18160876			30020784	16574351	15182563	15810771	32267524	21142510		26644918	26118330	25665798		19686240	27167148				26864872	22249890		18781634				14063196	21267476
346.975	4242	12396399	7599425		11119502		7791596		7219664	12365071	12304199								11626159	10588647		12222765	8139502	6691715		5725759	12469886		11218191	14934468
347.04	4245	341206944	141555056	320629408	445950912	383946112	151387168	149749024	145586688	331705664	245804928	99322064	258258208	84801512	78392120	85684512	265862512	106335296	207128304	423268896	393251136	356016480	164756256	161313712	350382592	151252592	404129472	165280896	376728896	181105136	95558576	74839568	176451376	95947336	83412464	65971876	92111976	144228992	154519584
347.053	4248	767977408	312407424	728656576	944417728	867077504	315358240	312278336	311949824	759065920	682667904	272828640	729462080	234682352	214625088	229175600	740474240	282463296	603227904	931041856	885164352	839803264	359529280	344847296	805464576	329379456	928679616	366869632	864709952	775320064	396106688	297203232	764309312	390466144	330565120	277145248	376833120	629686912	654067776
347.059	4252	5862221824	1939993984	5449083392	7621749760	6629789184	2022308864	1994521856	1995569664	5723811328	5108314112	1722943744	5451200000		1330506624		5558156800	1799490688	4296705536	7114232320	6824823296	6298427904	2319055616	2242507776	5954497024	2035412608	7122617856	2321153280	6552186368	6126465536	2631015424	1884419584	5828669440	2511473152	2115110400	1743382144	2443838464	4541006336	4773791744
347.084	4256	21706692	60388748	30935746	61549556	29568408	57785404	64388424	62994980		40882096	66930928	32830792	54228996	52177756	54997316	52100516	61623392	29067024	67719768	34113888	33571208	59652944	59388884	40413748	64269980	49923812	63700132	38079852		45243344	49509936	25046860	50530920	46581268	46081728	48874628	22413978	21198918
347.096	4260				11666433					8392042							8830385		6569754								13340400			9099803									6905935
347.105	4263									168258928			160413024							211587696	208177520				147057216		214206208											152879792
347.105	4264	829843392	311358880	763783872	846113792	878874048	313064512	312671584	322501184	802319744	772976576	305989888	824096064	263780368	226552688	245756240	837205440	307891296	708347712	869962368	886212992	857891200	345766752	340325344	816736832	309128864	906921728	358087872	890662272	859468352	451156960	327480896	864710464	444729984	351405600	298575552	430572704	739918528	745687104
347.121	4267			9433822		9233846					6903766			3170850			9129418	4658297				7836071	5208943			3305145		3690690	8598922	5641773				3947140	3589677	3418839	4311200		6115425
347.127	4269										6733787	3735821	5231986	4365350	3315068	3027810	6790609	4662398	4844341
347.135	4271	6359021		4502249	9366565	6317506		3937645			14602211	10610963	12098938	7460908	5617539	5222760	13319641	8103043	8929084	6999697	8503702	5424563	4059003	3918841		3077828	7831316	4282573	5156246	5220919	5542901	3913298	6648689	5325454	3794487		5173418		4795499
347.138	4273	17790958	7779760	18246380	20778024	18230724	8973412	7724399	8919630	17411464	14954470	7344405	15693181	7127087	5371781	6931818	17837532	7709830	13887295	19096212	17889690	18436532	10097534	9731067	17558112	7833287	20997912	9841871	19692952	13787705	9698295	5157460	14524275	8778384	6814265	5171938	8641708	11678399	12765293
347.141	4275			7668462	8434731	7419335		4334962			7172073	5051671	7378304	4629553	4005767		9309663	4706440	6652738	9038488	7055773	7457208	5504897	5853181	8014436	4771530	10020634	5238994	8218011	3873339		3954262	5140341	3801746	3984956		4718767		4378736
347.146	4277		4422069		8498223		5220458	4765045	4726357						3803019	3550576	4447204	3727499		6594205			4619141	5095425	4644456	4095694	5390111	4440278	4165023		3636221	3491418		3720854			3660978
347.147	4279			4123379		4191692					4558832		3981702				5241318				4394404	5743037			5346922		5483296		5478817	4701760			5507962		4134464			4946629	4781173
347.171	4288	5424137		4183813	7103559	5912031	3556476		3934824	3874210	11980806	8401195	9135517	7657544	7025567	5799298	10329598	8561821	8748892	6087352	12487101	5446097	3787163						5818804	6111825	5182481	3368555	5402507	6566568	5332561	3302135	3551428	5804758	4763782
347.186	4294	28928020	17237456	27749138	32197718	31419884	19233928	17493394	16054900	29855148	124137496	67520824	127055280	60815444	53062572	58700172	127024656	69110952	112330600	22065864	25831886	22536670	15748009	15754271	22346378	12709615	26715972	14589173	26586560	34517596	24976412	21898870	35598232	25709234	24561244	19797760	25978062	34177760	32893074
347.199	4296	12523551	7841241	14445339	19098722	14896630	10026129	9375132	7563902	13127095	19509282	15067454	21767608	11804765	13376436	12493206	22801946	15957170	18732916	16765653	16992732	15053288	9571252	10214440	14539414	9615098	19642192	9479423	16534988	15647333	14056486	11818623	15536032	13236924	11243109	9979657	11769048	15074025	13990043
347.208	4298	21809190	11970015	22571810	26315882	22601214	11250839	10960290	11440772	22048188	19734570	11352387	21919168	9625699	8897466	8544668	21736996	12623032	17794940	24335070	24717796	22127088	13540283	13177902	22006430	12287745	25044824	11980038	24538578	19948138	13003820	9721476	19939238	12241602	10114667	10155790	12563678	17421038	17262752
347.223	4301	20699186	14587369	21682990	26135672	22556170	12709026	11681197	11209360	22404552	26562616	15128909	28243408	14334063	11533254	13754790	27835954	16583875	25085834	19829486	22415860	20836860	11623369	12698681	23018154	11656974	26109798	12782865	23735776	22209142	16567352	14124687	25571248	17554124	15484533	11573015	16721129	23716600	22071468
347.226	4303	6817844	3148267	6087472	6425723	6225420	4676773			7740874	5652540		5738963			3176361	5422646		5113740	5938930	7201272	8065535	3256780	3483708	5921453		8392553		6512098	7287416	5792826	4103825	7620531	4941519	5222008	4970266	5742828	6746875	5757103
347.236	4305	4626492	3208690	4986680	8307844	4746772	3830956	4001207	4010650	3729362	5744709	5209430	7038429	4743289	3911632	4370864	7036480	5160140	5634965	7001852	5925378	6161927	5057493	4945987	5427894	3811609	7898995	4363548	5448171	5355135	6665282	5736088	6672314	5160662	5548671	4118304	5212403	6096642	6524086
347.244	4306	4553794		5868350	6896779	6131227	4118706	3501501		5461464	7946318	4054363	8302053	3381375	4890583	3890614	9508424	4720850	6844316	5786373	7209483	5409294	3473372	4794441	6025917		7079802	3683618	8377841	5005957	4712520	3688094	5836736	4841180	4535941		5004537	6804231	6165692
347.259	4310	5064782		5254986	5334170	5490215				5232099	7198812		6499827	3054731			6522456	3605725	5081001	6512405	6001179	4681242		3969108	4650698		5912457		5572094	5436048	4869204	3453608	5268428		3500687	3139375	3739908	5523217	4365511
347.262	4312		7736836				7478463	9383371	7342767			6844776		8226957	10908645	7813571		7216351					7164908	7177303		9053999		5109041			5463126	5753515		3889897	5387922	8204081	4830470
347.272	4314		5688843		6607014	4635186	5987527	6819282	6230710			3765614				3128778	4164198	3752166		8391459		4418085	5254133	5889118	4388565	4202295	5730197	4981048	4760073	4103833	6179934	5142193		5851888	5066393	4436791	6020365
347.28	4315		23787024	5627739	8658093	4060729	21253324	21614040	19475132		5537905	22497652	4065800	19658906	19819506	17113552	6964846	19762412		10531627	4202034		22617084	19428452	8329948	20066110	8759196	25115966	4680208		12348515	13166263		10892022	11208350	12875580	9510163
348.06	4320	612920000	254539808	587099584	749252480	683970752	261816064	259063824	256703760	600993856	552121216	216664944	578599168	186776288	171929168	185070592	589480320	230625056	480021088	743347840	697994624	666002624	294715040	293074592	637562240	265155008	731679360	295305120	684355712	593654976	320347840	232192208	590508544	313593120	266012864	223799600	304219968	500843808	530074400
348.063	4324	212495040			260943744	234983600				214593584										258184800	246779248	231040176					248744560			205518016
348.081	4325	55536332	30128170	52227524	64958356	60543168	31203092	28860450	29981990	52670528	53031796	26266502	52672780	22571768	20840024	21746698	57311644	25792298	43960948	64444020	58445188	52634816	31850172	30135984	54357384	27103704	60590724	31743918	57159848	55604436	39247552	29489374	57045532	38464816	32532690	25872694	36652880	48055612	45361956
348.091	4327		6932529				5996316	7223338	9051438			7994253	12519703	6228735	6323808			6389553					7290565	6145719		9988577		8390582			9514697	8419557		9688373	6887641	8333628	8556375
348.105	4329	28977886		28958168		29200596				27508816	31105932		33708324						28342920			24657110							27019452	26469604			27750956					23762250	24537908
348.106	4331	36670176	61831228	48745944	104738728	51704020	64274216	65585204	65027384	30953552	59192204	58280856	49649956	46562060	44330604	48542748	75891120	57986876	39619208	95524496	53939612	47572184	59031248	58570432	62418336	58683884	72043160	65208256	57012412	28857574	55451348	52721904	39694892	60165440	52316388	47294788	58263392	38135116	31681332
348.108	4333	20966112	9465916	20348378	22278062	23347414	10794792	9318454	8899899	19423314	17384334	8178584	20707624	6904588	7120493			8597309	20093580	21878418	22633886	22971608	9578195	10634947	20004256	8960495		9740226	20078782	21718246		10770673	24879662	12490049	9791716	8874311	12158819	20477260	19528502
348.116	4336	25647848	8667201	24464864	31649716	30159070	11030318	9951292	11097409	22995032	8006551						8683966			18331290	14757287	14693599			13938088		16177826		15483078	36967660	18894556	12572918	38244916	18423112	15157482	11065676	15578985	30582098	30747452
348.125	4338										6581152								5227162							4362749					6874850		8079931	6853965	5837040	6615378	7116656	6724952	6536002
348.141	4341	6675195		8293876	8396748	7567602	5443392	5011534	6565205	7260267			8532295	4074277			10023383	4963157	7735976		8367554		5414641	6123227		4995595		7131101	8980698										5156686
348.157	4342	5760774		4557311	5023706	6729982				6111350	8774590	4856759	10209622	4229937		3818560	10666470	5101408	8866485			4505856							5215463
348.193	4346	6927138	3281013	6790683	7103484	8573211				8124560	6669280			3536716					6191829	5483243		6284574			7151081		6116073		5296389
348.203	4347				5643269				3232132		7025642	6339542	9212290				7815701																	3477892
348.226	4351	5701436												3338085			6233645														4836142	3560770	5131907	3907989
348.231	4352	10269503	6205582	8533560	13234206	9027897	6825858	6936720	6602138	8931500	7373829	5043176	9705885	4679529	4488907	4617333	10422833	5975957	7055094	11325203	10464800	9278781	7307071	7446301	9907721	6155861	10078988	7682082	8558884	4967741	4165426	3189061		3807640	3964218	3751316	3394491		4806544
348.254	4354		3200158			4515148															4659769	4514128			4338205		4945698						3997335
348.267	4356	8313692	6493351	8709716	13037632	9197910	7192476	7162026	7341493	8992966	6976552	5902336	9122240	5575556	4424423	4681871	9689686	6922159	7848725	12199737	12656198	10550619	8066911	8220472	11269672	8172148	13572910	7202878	12255554	8367446	6717261	6277470	9745056	8631730	8061268	6580651	8861653	9479607	7822250
348.291	4357				4373590	8573289					3992638		4157910							4626257		3948910						3283024	4395350
348.925	4360	14830929	13822555	18673734	22889112	19309408	12890487	15135367	14098349	15311519	21087896	18386350	23931952	15367537	13336796	13878879	27911398	19329408	22117702	22600164	22319350	21608306	17007006	17213718	22302802	14541972	23293318	18940474	23933788	19015452	14340408	15956766	19846256	17969024	17558300	12401478	18274728	19023722	18689412
348.971	4362	12823924	6478457	12468329	16720577	13964164		7344808		13628096	8310467		7779419				7423251	4286880	6530414	12839443	10053926	8114071	6107590		10000505	7298234	10778031	4947550	9997185	14292795	9226586	5324605	15004815	8175520	6257467	6732643	8092104	9895816	11505061
349.017	4364	4984215		6258828	5481195	5054377				4094689	4882158		6630534				5872961		5362069	5845572	5570902						4714970			7346011	3657085	3142492	7777455	4071360	3373915		4326888	8021927	6557127
349.026	4366	4502942		4397203						3780327	4799223		6131855				5842250		4884893		5220703	3854276	3229174		5730471		5529058		4332462	9731937	5777796	4197219	11019445		5311329	4431749	6537711	8769452	11009485
349.033	4368				5564153	4245430				3649772	4495101		5883029				4585809			4770388	4431207	4700106			3989677		4560360		3865524	5514086			5985467					3968945
349.044	4370	6540715		6369441						6812404									4148652						6551735		7292402
349.055	4377	336489920	197393072	297496736	259961616	301175744	255197648	243008224	235274256	398095104	330413856	105025024	292797600	148831696	142635328	155743936	262325600	169185760	255036848	563780224	431788416	414476256	247661072	215546224	132673728	272299264	420515328	141886112	229602240	407402368	395452832	313326464	420115648	301731808	333056896	426503072	393611776	354174912	309939680
349.069	4380	625765824	281082560	599552192	817017600	683316160	298320352	286917344	291962912	608727808	556054272	239275536	586202304	208928224	180351312	197916352	602850688	256643552	475172288	832739968	769298816	722364416	349766176	341768576	705982656	310113536	813338112	353632928	749106112	706770816	403710368	303299456	702051520	395841504	345181056	291826592	394660352	601769920	621694464
349.089	4387				5554988		3447277										4024712															3173261		3720178			3458075		3759098
349.102	4388	5233111	3300048	4809932	5635895	5122027	3405303	3228934			4077374		4564182				5668245		4266461			4030465			5751015	3402022	5646887		4339691
349.125	4395	10489320	6884063	9586909	14832460	10603518	5931528	6193943	6346822	10591022	11700052	7845424	14470380	6630920		5181164	14706092		11871729	14822067	13087174	11859988	7586381	9564583	12591354	6796601	13688380	7543508	14197758	10723236	9802189	4926374	11560186	8017931	6572966	6138819	6638133	9267181	9541140
349.144	4399	55291384	31800044	56537324	72250208	58725388	33391124	33268516	35692628	57488188	54130532	30371388	58326268	26803734	22770050	24909560	59491776	33681948	47205888	66247368	62067160	59435044	36512348	35469748	58028296	32544072	64687692	38527716	58881036	51181488	36340188	28179378	54146312	38105112	34302900	28642254	37997120	47925240	48819744
349.15	4401										13711211	10131008	13044995	7552538	7883143	6120189	15607236	10795551	11496966											3875766	3882464			4132893	3551671	4139987		3890174	4094502
349.152	4403	10817020	5567217	9179377	13439844	11617298	6237723	5293866	5475418	10206017			6829317				7041478		6025735	9503438		9351209		4624827	9591056	4593999	10497620	5924585	10642451
349.164	4405										37050232	14687818	41737488	13790757	12544401	11425543	43484628	15700520	36122128
349.166	4407	4740615		3810556	4355953					4127562	15824762	5475915								4051677	5784049	3912757		3327429			4730464		4080671	3761088			4545815					3641352
349.171	4409		10144509	13598975	22238070	17630242		11055928			37779328	21397070	36896024	20495914		17573644		23613996	29191702	21957346		16222265	12735092	14162376	19652896	9751903	20237924		17937442		15192559	11273156						14272523	15371828
349.187	4413	4039191	4053768	5230860	6839172	5002286	4343348	4417347	4349045	6092634	5052302	5385816	6483237	3835445	3132322	3908375	6888937	5191224	4984357	6650610	7528966	4554822	3293826	3724756	5189934	3842412	5953139	4458244	5997616	3788750	4237819	4617167	4315429	4479030	4231120		5376608	4342806	5446208
349.197	4418				6313869			3654474	4138108			3862111	7115055				7658994					4506702				3151220				3805141					3857367
349.201	4419		5059345				4719166		5111935											9702145	8589845		5321358	4470238	9240889	5016952		6259471
349.202	4420	55012900	32873234	55931160	66990992	57758776	35062336	34079568	35643520	59175780	238663584	131141216	252558640	116653632	98660784	111998752	249873904	142414400	216108592	44505856	48271892	45508688	27665040	29481440	43626812	25834872	49811072	26788624	48739388	62191576	44188168	38665176	62436656	44781632	40905692	36989940	46467692	59492384	57691724
349.215	4424	7063084	4530970	7097633	11897757	6743108	5446216	5065560	4144266	6515566	9025448		10376512		4956600	4765483	10677764	5459532	8365629	11047695	8610339	7938141	5340827	5920233	8749381	5513604	9145997	4960026	9051207	7314402	8002064	4951011	7660857	6885450	7005156	4933627	6607476	7247912	6645332
349.238	4428	21384766	12471081	21057842	25072562	20997206	12141145	13157224	12048540	23753598	28907454	14388858	29130070	14057052	11889097	12126011	25667100	16577116	26709584	20663080	23650876	22964336	12985007	12724729	20336984	11228567	24477346	12526379	22426714	22972402	16417313	12434418	21599560	15380570	14937075	12639241	16767620	22194232	22613604
349.242	4430	9172544	5703468	5110069	12280757	15287385	5362267	6345579	4796574	4547457	6328257	4277884	13512025	5082718	5923276	4884285	6979103	4426335	5599827	9919275	7815743	4631666	5165746	4483580	4386140	3983257	8881829	7645998	4325468	7516148	6699556	5955573	16717131	15478876	6112246	5618700		6460474	17874536
349.251	4431				5477310				3149990			3207810		4231782		3519300	5005864	5024358		4944693						3229089	4186798		3984484							3205650	3457677
349.275	4433	6510170		6953294	8952787	7335027	3914355	5553027	4178104	5993368	8136672	5447313	8443256	3205751	3589605	3286356	8277567	5587574	7751279	5491533	6326882	5705869	3581647	3753492	6089079		7282371	3846471	6017143	6952970	5530172	4021259	6674786	4473972	5006349		4207262	7088207	7331455
349.972	4436	17920098	9936138	17191764	23406146	18556560	9903206	9278838	9726665	21624194	24967784	13811795	25862142	11800702	8147956	10281276	24209640	13321309	23654584	26066454	27653424	24210106	13268268	16071691	21173176	7989234	29217076	15947101	30914214	27310558	19457086	15347168	27801408	20046422	16362985	14740943	19254406	27159060	26398828
349.981	4438	54440040	25459984	52999004	53540428	59971224	24110188	26477948	23806672	55096712	38984304	16896088	31916040	12968069	9395195	12347714	37030128	13595747	30224576	77651488	77452600	71412416	33883444	39140368	50082752	20781050	75796800	37971300	66582192	64027108	36832324	30301670	64583496	37917276	33738224	29879766	35531916	54348316	55464052
350.055	4440	67661984	38518080	58782608	51115660	59856592	53576864	49612208	50234120	78640568	67566264	22655112	59703372	32768188	29815858	31627638	54315320	36508824	52433148	114597480	84678024	78015232	50447732	45808712	27825148	52951096	83497344	29533596	45430504	76904984	81028216	64060952	84686712	61657744	69504544	89304576	80923840	71404104	64868520
350.087	4445	9111736	9497941	9726888	19752616	9973480	10659000	10272200	11027232	5670354	13822675	11079837	12554345	9527508	8756299	9525644	17123672	10876077	8943895	20385420		11090710	12158352	11521118	15119383	10629201	16900508	11531701		7584300	9299090	8814125	10065807	10310310	9776695	8918551	10906839	8446558	7823550
350.103	4448	114913472	49872224	109441968	145176240	123901680	55772356	53872084	52364076	108525024	129972960	55496872	138166384	46186720	42325080	45750680	143640928	59511992	112070952	168468128	153032112	136276768	66389404	67255400	131363880	58161244	153031088	68715968	141981456	79886904	45524124	36544056	81541016	44004016	38366784	32321056	45001952	69667432	69439688
350.136	4450	9044188	4002165	7904204	11130579	9115405	5551323		4923205	9631220	7381761		7819414	3763448		3733934	8049032	5003471	6502720	10122941	10161624	7932733	4023738	5126273	7128127	4153465	9658823	4721115	8083241	6347340			5261232				4088057	4695678	5847265
350.172	4453	9654519	4038028	8405991	8814323	9021225	4599029	4890117	4564833	9590285	6196002		6283447						4614494	7415522	8263165	6404954	3655129	3859611	7122013	3527831	7621096		7784262	3983972
350.174	4455																			5366500	4645375		3640795	3452061										3776226
350.185	4458	6215937	3571093	5458929	7821055	5661491	4360446	4278798	3398506	5368343	3904302									4300528		4200292		4440229	4208744	3128481	4502003		5318481
350.27	4466	7604544	4302284	8045615	9285449	8257396	4861243	4253258	4603819	8529489	8223612	4766994	9546001	3536219		3099659	8415753	4991276	8362415	9410374	9301601	7764903	5068334	4608226	8088750	5044455	9316927	5117505	9222036	7189157	4636953		7215115	5383972	4103859		5588310	6232788	6067519
350.306	4468	6334811		6380617	4880234	43095952				4073067	5501854	3642665	8732978		3017968		6322733	4802885	16273869	35643244	8189575	5511108	3880525	3798268	6671563		8424031	3437149	5162929	6196925	3663155	3368640	5322787	3758909	5362380	4188830		6562540	6996312
350.922	4473	6421279	5446514	8371722	9910661	9118051	6240010	6383640	6301078	7307282	9082320	8231602	10591074	6765374	6502079	5757903	11119739	8513262	9176008	10217944	10807544	10872232	8263777	6842037	9760449	6847229	11125887	8495153	10027415	8537169	7646964	6518873	8169919	7673059	7422059	6279191	7524123	8666228	9239301
351.034	4479	21803888	13299642	17851994	15866342	21387704	17045336	17061992	16131562	26081374	21052982	7658233	18625480	10883984	10239763	8365085	16444646	11925307	19190820	36487752	27261290	25423360	17967298	15552261	9334556	18180952	25711842	8677510	13461999	25795738	25282372	20312228	29973002	21796144	22069430	23826524	27414376	16395451	18322258
351.046	4482	5034873		4844131		4434368				4424807	4760129		4629458						4083757	4900436	7070070	4462090		3483405	4850469		6108396	4333711	6320632	9444513	6100814	5164203	10148370	8086840	5701822	5891171	5558128	9917635	9778011
351.052	4485	135426944	78725064	114488936	102480376	116038088	104662888	98289776	96781816	153679984	126926408	43569924		60523420	59127584	61258792	105041144	67098440	99963952	228696672	171514240	160263696	103975120	84590352	53081900	106462056	164238576	60393620	89209344	165117088	157558608	127533232	167279120	118854968	135106752	179335264	157912944	141675712	124670816
351.058	4489					5157322	3744618	4059256	4010492										3992631				4212950			4575083				5760169		5116083	6815258		5512390		6437753
351.07	4493	40907660	46645200	46405236	87849480	52353488	52856688	51316864	51070468	36132984	51379800	41440016	45482984	37045164	36681516	38698036	62835976	44488532	37286976	90137192	55990668	49770012	48908512	50102048	54916920	47233908	67130624	52955296	52034060	26983600	31713118	28025018	32848418	33748296	29659342	30445682	33984384	28052690	28865388
351.074	4495	11127693	5436371	10333815	13367817	10713557			5935624	10406009	10147418		9544683				10607883		7474244	13890160	12730769	13086239	6048995	7499553	11065148		12608772	7288996	13437453	12262579	6348641	6305982	12257828	7148874	5451984	5767284	6001539	10306772	10353518
351.092	4499	19841946	13291487	20223620	26548760	23316962	14145410	12560528	15205910	22104198	10767978	6459166	14423036	6439867	5943103	6870085	13413661	7804771	10851411	18539138	16370084	16715309	12099827	11069230	18982730	13187975	18367764	11319473	17283612	21806272	15099758	12787914	20204080	14169431	13504732	12918911	15081360	21417184	21324666
351.094	4501	8655772	5928928	10339974	10045978	10555876	5357443	5628049	7630359	10725511	9719404		12313597			4804678	10515743	4897636	8643668	11582084	13441446	12824111	6889717	5414704	14833484	7519113	14021910	6826163	12392989	11840704	7808880	6422731	13761073	8123736	7190749	6588544	7401361	13229281	13353852
351.105	4504		5989351				5236619					3884837		3828676									5210366	6105911		4722577		6459579			4663160	6260946		5375327		5835911	6003609
351.131	4510	17028022	6574072	14763680	16992826	17574400	8079261	8218795	7560755	16681120	10276493	4600630	10587166	4925400			12336450	4572029	8705138	18080426	17586636	14691915	8116501	7558986	13895530	6445991	14968119	7614671	16529978	4259033								3542777	4398998
351.142	4516		6909951				6203301	6019251	7628348			6217533		6192096	4060004	5035111	5591373	5880709		7506613			8560926	7821138		7553968		8042712			5253011	4042987		3970425	3629310
351.145	4518										18402970	6169407		4652002	4604774	3578985	7744847	4085639	7842942		6539737									3877090			4981331	3494267
351.166	4523				7222873							6802252		5569522	4249462	5478520		6197141					4109618		5543814		6210902				5000100				4849934
351.177	4527	8647640		8496834	12059234	10037795	3708862	4317388	4484182	7011520	16424631	4618067		4411386		3927167	18894190	4477853					4183868	4370283						6234870			6923880					5690646
351.181	4530		4866072			4552230	5084097	4348623		6365379									13644955					3690734									5240427	5634452	4314904	5173430	6429646	5188889	6006713
351.185	4532												227656784							159376096	133536256	112324216			102102936		148149600		117766760
351.186	4533	441742304	287703072	428635840	616479360	508074528	326502336	299239648	313067104	391018688	1168031360	621810496	1212597376	564397056	491255680	535035008	1370934656	681842624	937596032	668771072	589601280	511340160	352979264	351600512	518158240	318372832	614897024	350292224	549485184	473857280	365176768	298582272	500333152	380900768	334434592	295235776	387059680	428100896	435966912
351.194	4535		6312993	6383310		7219760	7643082	5705944	7026275			3862366		3838982	3711883	3587211	6479230	4876201					5740875	5117815		5605338		6654207			13412280		5922420		6130977		5686231	4712737	4942786
351.218	4544	97383416	50888752	91829984	112441992	102406720	57919452	53889256	54642292	99940568	252821216	137892720	263701616	121144344	107050912	117439640	264228240	145823680	221549760	91693824	94018080	85012112	53447008	50560904	83212208	41720812	90772864	50841872	90045056	104561936	69445576	55378204	103447168	66704812	63279408	52326604	68997096	94031152	95867856
351.221	4546	36254712	41369648	40269536	58522248	38591044	47302620	42117356	41600632	29669598	48086752	55432048	58279024	44196888	40081312	35069084	67603864	55498684	44037308	51864324	50240036	39997072	53430624	47005580	48461748	35986416	56612228	49006868	49461888	33193234	52471756	39747872	39139972	51238320	48615732	39841996	48451560	44535088	34943956
351.231	4548	10363903	10657848	8865512	18610832	10644043	10690531	13363441	12265086	10211556		11600757			8370086					18211598	14764592	14679705	12466538	13389713	14514106	11045880	17245582	14448922	14101128	10921241	14837715	13103397	13257355	13239733	13578553	11387091	13012975	13884727
351.254	4550	59569168	32022598	55473912	69401256	59824732	36800500	33958144	32966288	63879412	66387708	34501508	66421900	30475314	25909176	29236404	64802232	34904016	60544216	61317924	69868104	64499372	38513024	38199200	57931724	31243274	68916640	36161836	64879260	66469160	46180324	34586932	67238552	44619204	41226568	35852512	46731264	63622472	61215724
351.267	4552										11912968	22631308	11232409	22787132	19093442	21163196	19971522	24573914	10110177
351.29	4553	17720362	8274014	15726355	19708612	19397240	9404430	9928987	8017579	14166284	21163806	11203483	23602350	8719437	7012307	8543437	19492314	11536362	18969844	16237385	18106988	15953608	10951069	11435964	16537579	7582761	17589698	10021192	16603831	18771264	10928126	8296781	16939698	11900382	10924385	8925432	13660185	18468190	18732036
352.02	4559	4189752		4903196	5313847	5033109				4529911									4489538	5490207	3844422						4687933			4807442	3356682		4154511					4002599	3529207
352.03	4561	35362368	17007158	33184034	43875648	37362844	18389526	18115360	16546004	34380540	39690676	18191724	37381952	17208940	13842939	15466185	41046160	17730018	32560968	57927208	51469648	47247620	26799128	26952138	38369852	17514114	54237252	27487094	47406324	32120600	22350354	16454451	32324756	22296530	20886348	18490040	19718676	30691116	30332414
352.034	4563	5129794					3818008	3683108		4118272	4396472								4010828		7140692	5850375	3849243	3852748		4295301		3434872		4729627	5346836	4292406	4620440	3751893		4799163	4489751	4263727	3665409
352.044	4565	9897545	4780607	9181484	11394379	10513574	5332511	4804395	5516510	8702727	9165249	4211061	8974156	3542646	3394565	3322578	10078365	4256236	7204692	13383222	11517278	11454734	5787683	5737940	9187910	5134989	11231313	6870912	10433791	10209057	5374491	3188540	9311390	5821404	5952341	4092097	5722654	8314677	8510983
352.055	4572	16234065	8988230	13246773	13440340	14443694	11035175		10553575	18004750	12657099		13453142	6890111	6563854		13013160	7850483	10327901	27440704	25058664	24142102	15842349	15679963	13101647	11554454	24180826	13589384	19827976	15675176	14707235		15398053		13398876			13614908
352.064	4574	5032536	3252812	4621627	5980508	4542645	3903534		3474669	6910741	13496787	7030146	14505822	5589638	6091284	6674144	14270640	7004665	11065188	6340170	7185778	4733214	3920948	3863010	5577302		6551651	4275087	5557519
352.076	4577	10083936	6984276	11731267	15514982	13618365	8831542	7523137	9666806	12921628	8841694	5666186	10989416	4837006	5252637	5237480	10041531	5719554	7552878	13330006	10859902	9523495	7773247	5532138	12440159	9184935	12343405	6558616	10212632	14233397	10586674	7672657	15383731	11409393	8536938	7422677	8182324	11657033	13039133
352.082	4579	30668388	23421526	29546824	46710124	32808130	27314746	23505734	24709370	24619808	17363426	10831245	16070509	10534546	8225313	8263404	19853504	11633157	14559090	58877532	41459076	41988396	33262660	32661998	41761380	26795692	46643312	33205148	47775004	24076088	24840758	17785684	30776502	25745398	21381998	19391192	22729272	24334156	27301408
352.084	4581												5341039				6226114	3638790	3949428													4981590		6593527	5185391			7806798
352.089	4583	3676777	7354971		10876273	5676231	8415806	8780618	9707775		5911017	7822737	4214643	6145687	6253094	5596913	7102663	6208010		12283490	6411658	4902193	7513161	8178163	6466153	8824497	9447544	8485793	6550817		6375995	6587225	4502715	6215674	5370738	6025948	6730300		3501606
352.098	4586	5611120	3254370						3887367	5617451																3225273	7833728			4861764	3997250
352.151	4589	5934742	3311235	5676409	6218150	5868789	3333226			5083982			4533163				4178177		4455338				3215487		4623003		4620462		6323538
352.205	4596	8132284	5693093	7412127	12594643	7232796	7897744	6015899	6310230	8561522		4195802	5910490			3641152	6573363	4729433	5705685	11384532	10731006	8409482	7689389	6541894	10414790	7524112	10219740	8154105	9090427						3256254
352.249	4601	9731803	5143233	9456062	15699449	9882940	7867055	6329274	5980535	8725391	10793591	7552502	10889217	5123853	4655774	4163422	10555740	8129143	11876344	12932864	12103210	8448428	7101651	7295589	10636009	3944244	11315458	7738394	10081693	11726755	8096430	6192066	10511650	8251494	6915036	5744446	7828138	12464053	11017875
352.286	4604	13874933	8571608	13482455	15539736	14462295	9011912	7361491	8675730	13806503	14693016	7929357	16820256	6600488	6372025	5670775	15421822	7621263	13862933	16193316	16502350	15421896	9544945	9464447	15076102	7954257	17475874	10277942	15863225	11923385	7967432	6681562	12074297	7737471	7638004	4914004	8250051	10866635	11826859
352.322	4606	8386319	4860655	8358385	9238071	27622770	4259554	4926444	6306222	8684480	9216696	6256163	11067457	4587330	4823764	4258704	9752992	6630056	14846002	28714824	10989170	8210916	5974289	6070937	9093922	4909935	12472641	6736977	8269269	8540112	4087522	6462450	8979793	5220503	5811212	6112105	6251228	10686434	8163012
353.014	4609	54655224	36381860	41917396	70008960	59318120	44256452	45911500	49220528	74661256	56280344	30226386	59067036	31574330	30227668	22987110	45741084	37067896	49896020	92793328	78668056	62911472	49909596	41034880	39877956	51298716	73718672	40668760	63176676	64717184	61861068	51512756	65568520	58333796	52303312	57521416	58381488	48566668	66082964
353.031	4612	8919300	5548207			8232820	7191760			9917842	8176936	3217373			4550882	3804019	6359086	4420741		14096895		10142719	7620460	6016141			10474400	3992164	6122481		10464473	8482239			8510939	10255636		6480278	7144609
353.037	4616	9474312	5123250	9696228	12325008	11997047	5743828	5991899	6640576	8351126	8803628	4373472	8377007	4353356	3194086	4994423	8498226	5195913	7729768	12687876	11653426	11940867	7325553	6552721	10804565	6726064	13523876	6927976	10932213	14733710	9168093	7110082	14241559	8188534	7017951	8025368	10876097	13472153	12392612
353.045	4618	12335374	4678839	11201514	15757463	13447038	4224218	4899297	5827527	9430427	12078388	4010981	11238070		3537132	4608380	14218298	4385935	9560687	7901708	5959995	5236746			7783772		7097260		6408188
353.049	4620	16283920	10243257	14842861	11858074	14454656	11910364	11773411	12045257	19918238	16401719	5509096	13716153	7735637	7734511	8190335	12766270	8676497	10742385	28248592	21053758	18916364	12648315	10656921	6955359	13390266	20130734	6801009	11700222	18956694	18304230	14964170	18837278	14961277	15230439	22820126	17700040	16650657	14809260
353.06	4626				4519075						8783168	3450862	8884930				9200711	3529880	7443066											10381724	6126829	4775377	9910053	5859973	3952110	4487461	5872848	7815592	9638067
353.073	4629	5320993	5444808	4632573	9099438	6698897	6036717	4734452	6058971	4191661	5625164	5654518	6113998	4202854	4969728	4463503	6558803	5741729	4227716	8774183	7819606	5315614	5760911	5994666	6546801	5491149	6933443	6506115	7200784	3716516	4516086	3863001		5272205	3255798	4201773		4157871
353.085	4631				7375033		3984629										4290655			8481331											3861247
353.113	4635				4730063	3785646													3901091			3698748																4347336	4281559
353.118	4636	5114177		4655133		5120946				3862986										4210259		3998784
353.12	4637		3528934		6664406		3799310		4116478											5426773	4229508			3694796		3442163		3816103			4134168			3270317	3456533
353.124	4638										12772729	4345878	5467899	4008331		3671474	5854339	3708099	5114541
353.133	4641					3922877				4478420	4788609	3349532	5233410				4481163				4029841	4036684			4066721				4302910	6154697			6164308					5476821	4153573
353.157	4647	5352796	3237117	6420536	9091316	6184910	3164455	4285998	4411417	5096932			6276886	5178787	3277118		8729760		5238470	6992505	5811624	4990045	4418007		5608883	3278352	6920202	3902146	5352528
353.161	4649	7551327		5060667	6018295	4906960	3535145		3717148		37873048	11069485	15207194	8417701	7226689	8575434	15258787	9301212	12434121				3287002				5641230		4664403	5773786	4721972	4282898	5517157	5202632	4626992	4227426	5089556	5236197	4979959
353.166	4651									5864937						5067214			5589709								5491730			10289629	9289016	7355926	10301287	9538251	9049651		8588568	10066408	10246394
353.168	4653		7871748		6908157			7589429		5518827	10446239				6747463	6078927	12670122	7822561	6968015	11096707	9812403			9622765	11120059		10853395	9963210	8241240			6487575		8282829	6817332		5242137		6091004
353.189	4663	7446899	8469777	9641038	16191759	7706597	10681661	9250372	11189296	8482296		6379582		4909498	4932950		7670974			14215832	10709447	9456758	11372530	10130684	10466764	9333290	11334693	10743514	10733672	9036267	11590984	9633317	10229622	11852507	10272322	10468723	11498791	8962550	9130250
353.197	4666										33883576	11374659		7139776	7693660	8419811		8621300			11733455			5310722		3788849											4859181
353.2	4667	126253432	81642776	241925200	112771352	123052016	69012808	50122316	60722232	86081024	52151740	49780804	355060544	33270210	56868192	53412324	105600200	67230968	78551784	218409632	80699856	60732544	52154364	51430660	61423060	31031860	140745776	68832992	76218480	148865520	176368976	62670380	124714880	57694948	94082632	86881656	44602672	72782336	80861456
353.21	4669	43194752	79922464	53328988	121389344	58695668	90115400	83447376	90901568	31456774	45270468	45422668	38202180	39979464	42753380	37061100	60413136	45579516	24886000	146451120	75915736	59372676	92278784	85312776	66665948	75121208	86268984	94179048	50987128	38142456	66792792	58689076	43794308	64903912	72717904	65205632	67245368	36688388	31037720
353.216	4671	73546120	21595426	43400288	67305768	34758648	35835216	21053014	30731332	30416394	54494664	25933902	93342536	20974030	19070314	22741488	53417172	31153408	38730484	69069488	64152032	47297672	35033096	29164814	39337440	18469440	62118972	26996462	40370300	63275516	45116764	34620980	40828808	34470636	29668948	27555202	31749434	72307208	42547484
353.231	4677		3475756																												4818278	6092352		4614903		5807500	4346180
353.233	4678	46430608	24921388	42941548	53543220	46923780	28003676	27381346	27552850	47136276	117261784	65329240	118049624	58968540	55344504	56328700	118412520	69393680	105683712	42519236	47849972	41325720	26030104	24937756	41180656	21303886	42753100	24776442	41721992	47858184	35163496	27723330	46325648	32578296	30742110	24737166	35591492	46404112	45332776
[truncated: 8,468 more rows]

## Sheet: NA35
Spalte1	Spalte2	Spalte3	Spalte4	Spalte6	Spalte7	Spalte8	Spalte9	Spalte10	Spalte11	Spalte12	Spalte13	Spalte14	Spalte15	Spalte16	Spalte17	Spalte18	Spalte19	Spalte20	Spalte22	Spalte23	Spalte24	Spalte25	Spalte26	Spalte27	Spalte28	Spalte29	Spalte30	Spalte31	Spalte32	Spalte33	Spalte34	Spalte35	Spalte36	Spalte37	Spalte38	Spalte39	Spalte40	Spalte41	Spalte42
[truncated: 10,215 more rows]

[truncated: 1 more sheets: Sheet 1]
